# Supplementary material for: Screening of Natural Product-Derived USP7 Inhibitors for Cancer Therapy via Integrated Machine Learning and Molecular Simulations
Source: Curr Issues Mol Biol. 2026 Jun 16;48(6):621. doi: 10.3390/cimb48060621 (PMC13297843; doi:10.3390/cimb48060621)
Supplement: Supplementary file 1 [file cimb-48-00621-s001.zip]

Archive with 6 entries (6 files):
- File S1.csv
- File S2.csv
- File S3.csv
- File S4.csv
- File S5.csv
- supplementary.pdf
