# Supplementary material for: Screening of Natural Product-Derived USP7 Inhibitors for Cancer Therapy via Integrated Machine Learning and Molecular Simulations
Source: Curr Issues Mol Biol. 2026 Jun 16;48(6):621. doi: 10.3390/cimb48060621 (PMC13297843; doi:10.3390/cimb48060621)
Supplement: Supplementary file 1 [file cimb-48-00621-s001.zip › File S1.csv]

smile	label
C[C@H](CC(=O)N1CCC(O)(Cn2cnc(NCc3ccc(Cl)cc3)cc2=O)CC1)c1ccccc1	1
COc1ccc(cc1)-c1cccc(c1)C(=O)N1CCC(O)(Cn2cnn3cccc3c2=O)CC1	1
N#CN1Cc2[nH]nc(c2C1)-c1ccnn1Cc1ccccc1	1
Cl.Cl.Cn1nc2c(ncn(CC3(O)CCN(Cc4ccc(cc4Cl)-c4ncco4)CC3)c2=O)c1-c1ccc(CN)cc1	1
CCc1c(cnc(N)c1-c1ccc(O)cc1)-c1ccc2[nH]c(C)nc2c1	1
[O-][N+](=O)c1nc(sc1Sc1c(Cl)cncc1Cl)C(=O)NCc1ccccc1	1
Clc1cncc(Br)c1Sc1nnc(s1)C(=O)Nc1ccc2C=CS(=O)(=O)c2c1	1
CC1(CC1)C(=O)N1CCC(O)(Cn2cnc3n(c(Cl)cc3c2=O)-c2ccc(F)cc2)CC1	1
CN1CCC(CC1)c1noc(n1)-c1ccc(O)cc1	1
C[C@H](CC(=O)N1CCC(O)(Cn2cnc(NCc3ccnn3C)cc2=O)CC1)c1ccccc1	1
Cc1cc(Cl)cc(c1C[C@@H]1CNCCO1)-c1ccnc2cc(CN3C(=O)C4C(C3=O)C4(C)C)sc12	1
NC(=O)c1ccc(cc1)-n1nc(Nc2ccccn2)c2CN(Cc12)C#N	1
Clc1cncc(Cl)c1Sc1nnc(s1)C(=O)Nc1ccc2C=CS(=O)(=O)c2c1	1
OC1(Cn2cnc3n(ncc3c2=O)-c2ccc(F)cc2)CCN(CC1)C(=O)c1ccc(cc1)-c1ccccc1NS(=O)(=O)C=C	1
Cn1nccc1-c1cc(ccc1F)-n1c(Cl)cc2c1ncn(CC1(O)CCN(CC1)C(=O)c1cnc(o1)C1CC1)c2=O	1
Clc1cc2C[C@@H](Oc2c(c1)-c1ccnc2cc(CN3C(=O)CCC3=O)sc12)c1ocnc1CN1CCC1	1
C[C@@]12CCCc3coc(c13)C(=O)c1cc3C(=O)C(=CC(=O)c3cc21)c1cc(OS(O)(=O)=O)c2cc3c(cc2c1O)C(=O)c1occ2CCC[C@]3(C)c12	1
CC(C)Cn1cc(cn1)-c1cc(=O)n(CC2(O)CCN(CC2)C(=O)C[C@@H](C)c2ccccc2)cn1	1
CCn1nc2c(ncn(CC3(O)CCN(CC3)C(=O)C[C@H](c3ccccc3)C(F)(F)F)c2=O)c1-c1ccc(CN)cc1	1
OC1(Cn2cnn3cc(NC(=O)COc4ccc(OC(F)(F)F)cc4)cc3c2=O)CCN(CC1)C(=O)C1CC1	1
Cc1ccc(F)c(c1)-c1nn(Cc2ccccc2)c2CN(Cc12)C#N	1
CCOc1cccc(c1)-c1ccc(cc1)C(=O)N1CCC(O)(Cn2cnn3cccc3c2=O)CC1	1
C[C@H](CC(=O)N1CCC(O)(Cn2cnc3c(-c4ccccc4F)n(C)nc3c2=O)CC1)c1ccccc1	1
COc1cccc(NC(=O)Nc2cc3n(c2)ncn(CC2(O)CCN(CC2)C(=O)C2CC2)c3=O)c1	1
FC(F)(F)c1nc(Sc2c(Cl)cncc2Cl)sc1C(=O)Nc1ccc2C=CS(=O)(=O)c2c1	1
N#CN1Cc2[nH]nc(c2C1)-c1ccc(cc1)N1CCOCC1	1
FC(F)(F)Oc1cccc(c1)-c1n[nH]c2CN(Cc12)C#N	1
C[C@H](CC(=O)N1CCC(O)(Cn2cnc3c(-c4ccc(CNCCCCCCCCCCCNc5cccc6C(=O)N(C7CCC(=O)NC7=O)C(=O)c56)cc4)n(C)nc3c2=O)CC1)c1ccccc1	1
CC(=O)c1nc(c(Sc2ccc(Cl)cc2Cl)s1)[N+]([O-])=O	1
OC1(Cn2cnc3sccc3c2=O)CCN(CC1)C(=O)CCc1ccccc1	1
O=C1CCCN1c1cccc(c1)-c1n[nH]c2CN(Cc12)C#N	1
OCc1cc2nccc(-c3cc(Cl)cc4C[C@@H](Oc34)C(=O)N3CCNCC3)c2s1	1
CN(C)C(=O)c1ccc(cc1)-c1ccc(C(=O)N2CCC(O)(Cn3cnn4cccc4c3=O)CC2)c(Cl)c1	1
CCc1c(cnc(N)c1-c1ccc(O)cc1)-c1cccc(CC#N)c1	1
CN(C)CC(O)COc1ccc(NC(=O)c2nnc(Sc3c(Cl)cncc3Cl)s2)cc1	1
Cc1cc(Cl)cc(c1OC1CCNCC1)-c1ccnc2cc(CN3C(=O)CCC3=O)sc12	1
OC1(Cn2cnc3c(cccc3c2=O)-c2ccccc2)CCN(CC1)C(=O)c1ccccc1	1
Cc1nc2c(ncn(CC3(O)CCN(CC3)C(=O)C[C@H](c3ccccc3)C(F)(F)F)c2=O)n1-c1ccc(CN)cc1	1
OC1(Cn2cnn3cccc3c2=O)CCN(CC1)C(=O)c1ccc(Cn2nnc3ccccc23)cc1	1
OC1(Cn2cnn3cccc3c2=O)CCN(CC1)C(=O)c1ccc(cc1)S(=O)(=O)c1ccccc1	1
N#CN1Cc2[nH]nc(c2C1)-c1cccc(c1)C#N	1
CCc1c(cnc(N)c1-c1cccc(NS(C)(=O)=O)c1)-c1ccc(O)cc1	1
CCc1c(cnc(N)c1-c1ccc(O)cc1)-c1cccc(Cl)c1	1
CC1(CC1)C(=O)N1CCC(O)(Cn2cnc3n(c(cc3c2=O)C#N)-c2ccccc2)CC1	1
Clc1cncc(Cl)c1Sc1nnc(o1)C(=O)Nc1ccc2C=CS(=O)(=O)c2c1	1
CC(CC(=O)N1CCC(O)(Cn2cnn3c(C)ccc3c2=O)CC1)c1ccccc1	1
CN(C)c1nc2-c3ccccc3C(=O)c2nc1C#N	1
CC(=O)c1cc(C#N)c(Sc2ccc(Cl)cc2Cl)s1	1
COc1ccc(cc1Br)C1c2c(OC(N)=C1C#N)n[nH]c2-c1ccsc1	1
Clc1cccc(Cl)c1Sc1nnc(s1)C(=O)Nc1ccc2C=CS(=O)(=O)c2c1	1
CC1(CC1)C(=O)N1CCC(O)(Cn2cnc3n(c(Cl)cc3c2=O)-c2ccccc2)CC1	1
OC1(Cn2cnn3cccc3c2=O)CCN(CC1)C(=O)c1ccc(cc1)-c1ccc(cc1)C(=O)N1CCCC1	1
CC(OC(=O)c1ccccc1)c1nc(c(Sc2c(Cl)cncc2Cl)s1)[N+]([O-])=O	1
C[C@H](CC(=O)N1CCC(O)(Cn2cnc(cc2=O)N2CCC(O)CC2)CC1)c1ccccc1	1
OC1(Cn2cnc3cc(Cl)ccc3c2=O)CCN(CCCc2ccccc2)CC1	1
Cc1ccc2cc(ccc2n1)-c1ccc(cc1)C(=O)N1CCC(O)(Cn2cnn3cccc3c2=O)CC1	1
C[C@@]12CCCc3coc(c13)C(=O)c1cc3c(CC4=C5N(CCS4(=O)=O)[C@H](O)C[C@]35O)cc21	1
COc1ccc(cc1)-n1ccc2c1ncn(CC1CCN(CC1)C(=O)[C@@H]1CCN(C[C@H]1c1ccccc1)C(=O)OC(C)(C)C)c2=O	1
CC1(C)CC[C@@]2([C@H](O)C[C@]3(C)C(=CC[C@@H]4[C@@]5(C)C[C@H](O)[C@H](O)[C@@](C)(CO)[C@@H]5CC[C@@]34C)[C@@H]2C1)C(O)=O	1
Cn1nc2c(ncn(CC3(O)CCN(CC3)C(=O)C[C@H](c3ccccc3)C(F)(F)F)c2=O)c1C1=CCCCC1	1
OC1(Cn2cnn3cc(NC(=O)c4csc(n4)-c4ccccc4)cc3c2=O)CCN(CC1)C(=O)C1CC1	1
C[C@H]1CNCC[C@H]1Oc1c(C)cc(Cl)cc1-c1ccnc2cc(CN3C(=O)C4C(C3=O)C4(C)C)sc12	1
COc1cc(ccc1F)-n1c(Cl)cc2c1ncn(CC1(O)CCN(CC1)C(=O)C1(C)CC1)c2=O	1
C[C@@]12CCCc3coc(c13)C(=O)c1cc3C(=O)C4=C5N(CCS4(=O)=O)[C@H](O)C[C@]5(O)c3cc21	1
CC(C)(C)C(=O)N1CC[C@H]([C@@H](C1)c1ccccc1)C(=O)N1CCC(O)(Cn2cnc3n(ccc3c2=O)-c2ccccc2)CC1	1
OC1(Cn2cnn3cccc3c2=O)CCN(CC1)C(=O)c1ccc(cc1Cl)-c1ccc(cc1)C(=O)N1CCCCC1	1
CC1(C)CC[C@@]2(CC[C@]3(C)C(=CC[C@@H]4[C@@]5(C)CC[C@H](O)[C@@](C)(CO)[C@@H]5CC[C@@]34C)[C@@H]2C1)C(O)=O	1
Cc1c2c(CCS2(=O)=O)ccc1NC(=O)c1nnc(Sc2c(Cl)cncc2Cl)s1	1
N#CN1Cc2cnn(c2C1)-c1ccccc1	1
CN(C)CCC(=O)Nc1ccc2c(c1)ncn(CC1(O)CCN(CC1)C(=O)C(CCCNC(=O)c1ccc3c(F)ccnc3c1)Cc1ccccc1)c2=O	1
OC1(Cn2cnn3cccc3c2=O)CCN(CC1)C(=O)c1ccc(cc1)-c1ccccc1	1
Cn1nccc1-c1cccc(c1)-n1c(Cl)cc2c1ncn(CC1(O)CCN(CC1)C(=O)C1(C)CC1)c2=O	1
OC1(Cn2cnn3cccc3c2=O)CCN(CC1)C(=O)c1ccc(cc1)-c1cnc2ccccc2c1	1
CC(=O)Nc1cccc(c1)-c1cnc(N)c(c1C)-c1ccc(O)cc1	1
CC(C)c1cnc2cc(ccc2c1Cl)C(=O)NCCC[C@H](Cc1ccccc1)C(=O)N1CCC(O)(Cn2cnc3cc(NC(=O)CCN(C)C)ccc3c2=O)CC1	1
CC(CC(=O)N1CCC(O)(Cn2cnc3cccnc3c2=O)CC1)c1ccccc1	1
C[C@H](CC(=O)N1CCC(O)(Cn2cnc(cc2=O)N(C)CCN(C)C)CC1)c1ccccc1	1
C[C@H](CC(=O)N1CCC(O)(Cn2cnc3c(C)cccc3c2=O)CC1)c1ccccc1	1
Cn1nc2c(ncn(CC3(O)CCN(Cc4ccc(cc4Cl)-c4ccco4)CC3)c2=O)c1-c1ccc(cc1)C(F)(F)F	1
CCc1c(cnc(N)c1-c1ccc(O)cc1)-c1cncc(c1)C#N	1
COCCOc1nc2-c3ccccc3C(=O)c2nc1C#N	1
Fc1ccccc1-n1ncc2CN(Cc12)C#N	1
[O-][N+](=O)c1cc(sc1Sc1c(Cl)cncc1Cl)C(=O)Nc1ccc2CCS(=O)(=O)c2c1	1
Cc1ccc(cc1F)C(=O)N1CCC(O)(Cn2cnn3c(ncc3c2=O)-c2ccc(F)cc2)CC1	1
CC(=O)NCc1nn(c2CN(Cc12)C#N)-c1ccccc1	1
CCc1c(cnc(N)c1-c1ccc(NS(C)(=O)=O)cc1)-c1ccc(O)cc1	1
C[C@H](CC(=O)N1CCC(O)(Cn2cnc(cc2=O)N2CCC[C@@H](C2)N(C)C)CC1)c1ccccc1	1
OC1(Cn2cnn3cccc3c2=O)CCN(CC1)C(=O)c1ccc(Sc2ccccc2)cc1	1
Cn1cc(cn1)-c1cc(ccc1F)-n1c(Cl)cc2c1ncn(CC1(O)CCN(CC1)C(=O)C1(C)CC1)c2=O	1
Cc1cc2nccc(-c3cc(Cl)cc4C[C@@H](Oc34)C(=O)N3CCNCC3)c2s1	1
O=S(=O)(Nc1cccc(c1)-c1n[nH]c2CN(Cc12)C#N)C1CC1	1
CCN(CCCNC(=O)c1ccc2c(Cl)c3CCCCc3nc2c1)Cc1ccccc1	1
Clc1cncc(Cl)c1Sc1nnc(s1)C(=O)Nc1cnccn1	1
COc1ccc(cc1I)C1c2c(OC(N)=C1C#N)n[nH]c2-c1ccn(C)c1	1
CC(=O)c1cc(c(Sc2cccc(Cl)c2Cl)s1)[N+]([O-])=O	1
[O-][N+](=O)c1cc(sc1Sc1c(Cl)cncc1Cl)C(=O)Nc1ccc2C=CS(=O)(=O)c2c1	1
CCOC(=O)NCc1ccc(cc1)-c1n(C)nc2c1ncn(CC1(O)CCN(CC1)C(=O)C[C@@H](C)c1ccccc1)c2=O	1
CC(CC(=O)N1CCC(O)(Cn2cnc3ncccc3c2=O)CC1)c1ccccc1	1
CC(=O)c1cc(c(Sc2ccccc2)s1)[N+]([O-])=O	1
COc1ccc(cc1I)C1c2c(OC(N)=C1C#N)n[nH]c2-c1ccsc1	1
COc1ccc(cc1OC)-n1c(Cl)cc2c1ncn(CC1(O)CCN(CC1)C(=O)C1(C)CC1)c2=O	1
OC1(Cn2cnc3n(ccc3c2=O)-c2ccccn2)CCN(CC1)C(=O)[C@@H]1CCNC[C@H]1c1ccccc1	1
CC1(CC1)C(=O)N1CCC(O)(Cn2cnc3n(c(Br)cc3c2=O)-c2ccccc2)CC1	1
CN(C)CCCOc1ccc2c(c1)ncn(CC1(O)CCN(CC1)C(=O)[C@@H](CCCNC(=O)c1ccc3c(Cl)cc(CO)nc3c1)Cc1ccccc1)c2=O	1
OC1(Cn2cnc3n(c(Cl)cc3c2=O)-c2cccc(Br)c2)CCN(CC1)C(=O)c1cnc(o1)C1CC1	1
OC1(Cn2cnc3n(ncc3c2=O)-c2ccc(F)cc2)CCN(CC1)C(=O)C[C@@H](C(F)F)n1ccc(F)n1	1
OC1(Cn2cnn3cccc3c2=O)CCN(CC1)C(=O)c1cccc(c1)-c1cccc(Cl)c1	1
C[C@H](N)c1ccc(cc1)-c1n(C)nc2c1ncn(CC1(O)CCN(CC1)C(=O)C[C@H](c1ccccc1)C(F)(F)F)c2=O	1
CC1(CC1)C(=O)N1CCC(O)(Cn2cnc3n(c(Cl)cc3c2=O)-c2ccc(cc2)C2CC2)CC1	1
CCc1c(cnc(N)c1-c1cccs1)-c1cccc(NC(C)=O)c1	1
C[C@H](CC(=O)N1CCC(O)(Cn2cnc(NCCN3CCC[C@@H]3C)cc2=O)CC1)c1ccccc1	1
OC1(Cn2cnc(NCCN3CCCC3)cc2=O)CCN(CC1)C(=O)CCC1CCC1	1
Nc1nc2-c3ccccc3C(=O)c2nc1C#N	1
N#Cc1nc2-c3ccccc3C3(OCCO3)c2nc1C#N	1
C[C@H](CC(=O)N1CCC(O)(CN2C(=O)Cc3ccccc23)CC1)c1ccccc1	1
CN1CC[C@H]([C@@H](C1)c1ccccc1)C(=O)N1CCC(O)(Cn2cnc3n(ccc3c2=O)-c2cccc(Cl)c2)CC1	1
CS(=O)(=O)c1cccc(NC(=O)c2nnc(Sc3c(Cl)cncc3Cl)s2)c1	1
CC(C)Nc1nc2ccccn2c1-c1ccc(O)cc1	1
C[C@@H]1CC[C@@]2(CC[C@]3(C)C(=CC[C@@H]4[C@@]5(C)CC[C@H](O)C(C)(C)[C@@H]5CC[C@@]34C)[C@@H]2[C@H]1C)C(O)=O	1
COc1ccc2c(c1)ncn(CC1(O)CCN(CC1)C(=O)C[C@@H](C)c1ccccc1)c2=O	1
Cc1cc(Cl)cc(c1CN1CCNCC1)-c1ccnc2cc(CN3C(=O)CCC3=O)sc12	1
Cc1c(cnc(N)c1-c1ccc(O)cc1)-c1ccc(O)cc1	1
Oc1ccc(cc1)-c1nc(no1)C1CCNCC1	1
CC(=O)N1CC[C@H]([C@@H](C1)c1ccccc1)C(=O)N1CCC(O)(Cn2cnc3n(ccc3c2=O)-c2ccc(Cl)cc2)CC1	1
CC(=O)Nc1nc2ccccn2c1-c1ccc(O)cc1	1
COC(=O)[C@]1(C)CC[C@]2(C)CC[C@@]3(C)[C@@](C)(CC[C@@]4(C)C5=CC(=O)C(O)=C(C)C5=CC[C@@]34C)[C@@H]2C1	1
CC(Cc1ccccc1)C(=O)N1CCC(O)(Cn2cnn3cc(C)cc3c2=O)CC1	1
C[C@H](CC(=O)N1CCC(O)(Cn2cnc(\C=C\CN3CC[C@H](N)C3)cc2=O)CC1)c1ccccc1	1
COC(=O)c1ccc(CN2CCC(O)(Cn3cnc4n(ncc4c3=O)-c3ccc(F)cc3)CC2)c(Cl)c1	1
OC1N(CC2(O)CCN(CC2)C(=O)CCc2ccccc2)C=Nc2cc(NCCN3CCCC3)ccc12	1
O=C1c2ccccc2-c2nc(NC#N)c(nc12)C#N	1
C[C@@H](CC(=O)N1CCC(O)(Cn2cnn3c(ncc3c2=O)-c2ccc(C)cc2)CC1)n1cccn1	1
C[C@H](CC(=O)N1CCC(O)(Cn2cnc(cc2=O)N2CCC(C)(O)C2)CC1)c1ccccc1	1
CC(C)(C)CC(=O)N1CC[C@H]([C@@H](C1)c1ccccc1)C(=O)N1CCC(O)(Cn2cnc3n(ccc3c2=O)-c2ccccc2)CC1	1
C[C@H](CC(=O)N1CCC(O)(Cn2cnc(cc2=O)N2CC(F)C2)CC1)c1ccccc1	1
C[C@H](CN1CCCC1)Nc1cc(=O)n(CC2(O)CCN(CC2)C(=O)C[C@@H](C)c2ccccc2)cn1	1
CN(C)CCCOc1ccc(NC(=O)c2cc(C#N)c(Sc3c(Cl)cncc3Cl)s2)cc1	1
CN1CCN(CCC(=O)Nc2ccc3c(c2)ncn(CC2(O)CCN(CC2)C(=O)C2CCN(CC2c2ccccc2)c2cnccc2NC(=O)C=C)c3=O)CC1	1
OC1(Cn2cnn3cccc3c2=O)CCN(CC1)C(=O)c1cccc(c1)-c1ccc(cc1)C#N	1
COc1cc(ccc1-c1n[nH]c2CN(Cc12)C#N)-n1cccn1	1
Cl.Cl.CCNCc1ccc(cc1)-c1n(C)nc2c1ncn(CC1(O)CCN(Cc3ccc(cc3Cl)-c3ccco3)CC1)c2=O	1
OC1(Cn2cnc3n(ccc3c2=O)-c2ccc(F)cc2)CCN(CC1)C(=O)[C@@H]1CCNC[C@H]1c1ccccc1	1
CN1CCC(=CC1)c1n(C)nc2c1ncn(CC1(O)CCN(CC1)C(=O)C[C@H](c1ccccc1)C(F)(F)F)c2=O	1
Cc1ccn(n1)[C@@H](CC(=O)N1CCC(O)(Cn2cnc3n(Cc4ccc(F)cc4)ncc3c2=O)CC1)C(F)F	1
OC1(Cn2cnn3cc(NC(=O)NCc4ccc(Cl)cc4)cc3c2=O)CCN(CC1)C(=O)C1CC1	1
Cn1nc2c(ncn(CC3(O)CCN(Cc4ccc(cc4Cl)-c4ccco4)CC3)c2=O)c1-c1ccc(CNC=O)cc1	1
Cn1nc2CN(Cc2c1Nc1cc2ccccc2cn1)C#N	1
C[C@H](CC(=O)N1CCC(O)(Cn2cnc(cc2=O)N2CCN(C)CC2)CC1)c1ccccc1	1
OCC(O)(CCl)c1cc2nccc(-c3cc(Cl)cc4C[C@@H](Oc34)C(=O)N3CCNCC3)c2s1	1
CCc1c(cnc(N)c1-c1cccc(c1)C#N)-c1ccc(O)cc1	1
COCCNc1cc(=O)n(CC2(O)CCN(CC2)C(=O)C[C@@H](C)c2ccccc2)cn1	1
Fc1ccccc1-c1n[nH]c2CN(Cc12)C#N	1
[O-][N+](=O)c1cc(sc1Sc1c(Cl)cncc1Cl)C(=O)Nc1cccc(c1)S(=O)(=O)CC1CC1	1
CC1(CC1)C(=O)N1CCC(O)(Cn2cnc3n(c(Cl)cc3c2=O)-c2cccc(c2)N2CCOCC2)CC1	1
C[C@H](CC(=O)N1CCC(O)(Cn2cnc(cc2=O)N2CCCC2CNC(=O)OC(C)(C)C)CC1)c1ccccc1	1
O=C1c2ccccc2-c2cc(C#N)c(cc12)C#N	1
C[C@H](CC(=O)N1CCC(O)(Cn2cnc(cc2=O)C#Cc2ccccc2)CC1)c1ccccc1	1
Nc1ncc(cc1-c1ccc(O)cc1)-c1ccc(O)cc1	1
CN(C)CCC(=O)Nc1ccc2c(c1)ncn(CC1(O)CCN(CC1)C(=O)[C@@H]1CCN(CCNC(=O)c3ccc4c(Cl)ccnc4c3)C[C@H]1c1ccccc1)c2=O	1
O=C(NCc1ccccc1)c1cccc(c1)-n1ncc2CN(Cc12)C#N	1
CC(NCc1ccccc1)c1nc(c(Sc2c(Cl)cncc2Cl)s1)[N+]([O-])=O	1
COC(=O)c1ccc(CN2CCC(O)(Cn3cnc4n(ncc4c3=O)-c3ccc(F)cc3)CC2)c(Br)c1	1
COc1cccc2c1ncn(CC1(O)CCN(CC1)C(=O)CC(C)c1ccccc1)c2=O	1
CCc1c(cnc(N)c1-c1ccc(O)c(c1)C#N)-c1ccc(O)cc1	1
C[C@]12CCCc3coc(Cc4cc5C(=O)C=C(C(=O)c5cc14)C1=CC(=O)c4cc5c(cc4C1=O)C(=O)c1occ4CCC[C@]5(C)c14)c23	1
C[C@H](CC(=O)N1CCC(O)(Cn2cnn3cc(NC(C)=O)cc3c2=O)CC1)c1ccccc1	1
OC1(Cn2cnn3cccc3c2=O)CCN(CC1)C(=O)c1ccc(Cn2cccn2)cc1	1
O=C(NCc1ccccn1)c1cccc(c1)-n1ncc2CN(Cc12)C#N	1
COc1ccc2c(c1)ncn(CC1(O)CCN(CC1)C(=O)CC(C)c1ccccc1)c2=O	1
O=C1c2nc(oc2C(=O)c2ccccc12)-c1cccnc1	1
C[C@H](CC(=O)N1CCC(O)(Cn2cnc(cc2=O)N2CC3(C2)CCCN3C)CC1)c1ccccc1	1
COc1ccc(OC)c2-c3nc(C#N)c(nc3C(=O)c12)C#N	1
[O-][N+](=O)c1cc(sc1Sc1c(Cl)cncc1Cl)C(=O)Nc1cccc(c1)S(=O)(=O)C1CC1	1
COc1ccc(cc1)-n1ccc2c1ncn(CC1(O)CCN(CC1)C(=O)[C@@H]1CCN(C)C[C@H]1c1ccccc1)c2=O	1
OC1(Cn2cnc3occc3c2=O)CCN(CC1)C(=O)CCc1ccccc1	1
C[C@@]12CCCc3coc(c13)C(=O)c1cc3C(=O)C=CC(=O)c3cc21	1
OC1(Cn2cnc3cc(Cl)ccc3c2=O)CCN(CC1)C(=O)c1cccnc1	1
CN(C)CCCOc1ccc2c(c1)ncn(CC1(O)CCN(CC1)C(=O)[C@@H](CCCNC(=O)c1ccc3c(Cl)c(cnc3c1)C(N)=O)Cc1ccccc1)c2=O	1
C[C@@]12CCCc3coc(c13)C(=O)c1cc3c(cc21)c(=O)c1c(c2c(c4c1c(=O)c1cc5C(=O)c6occ7CCC[C@](C)(c67)c5cc1c4=O)c(=O)c1cc4c(cc1c2=O)C(=O)c1occ2CCC[C@]4(C)c12)c3=O	1
CC(O)c1cc(c(Sc2ccc(Cl)cc2Cl)s1)[N+]([O-])=O	1
Cc1ccc2nc(N)c(-c3ccc(O)cc3)n2c1	1
Fc1cccc(c1)-c1n[nH]c2CN(Cc12)C#N	1
Cn1nc2CCNCc2c1[C@H]1Cc2cc(Cl)cc(c2O1)-c1ccnc2cc(CN3C(=O)CCC3=O)sc12	1
CCNC(=O)c1ccc(cc1)-c1ccc(cc1)C(=O)N1CCC(O)(Cn2cnn3cccc3c2=O)CC1	1
CN1CCN(CC1)c1cccc(c1)-c1n[nH]c2CN(Cc12)C#N	1
CC(=O)N1CCC(O)(Cn2cnc3cc(Cl)ccc3c2=O)CC1	1
C[C@H](CC(=O)N1CCC(O)(Cn2cnc3c(-c4ccn[nH]4)n(C)nc3c2=O)CC1)c1ccccc1	1
CN1CCN(CC1)c1ccc(cc1)-c1n[nH]c2CN(Cc12)C#N	1
C[C@H](CC(=O)N1CCC(O)(Cn2cnc(NC3(C)COC3)cc2=O)CC1)c1ccccc1	1
NC1=C(C#N)C(c2c(O1)n[nH]c2-c1cccs1)c1ccc2OCCc2c1	1
NCc1ccc(cc1)-n1cnc2c1ncn(CC1(O)CCN(CC1)C(=O)C[C@H](c1ccccc1)C(F)(F)F)c2=O	1
OC1(Cn2cnn3cccc3c2=O)CCN(CC1)C(=O)c1ccc(cc1)-c1ccc2ncccc2c1	1
CC(CC(=O)N1CCC(O)(CC1)C(C)n1cnc2cc(NC(C)=O)ccc2c1=O)c1ccccc1	1
N#CN1Cc2cnn(-c3cc(n[nH]3)-c3ccccc3)c2C1	1
Cn1nc2c(ncn(CC3(O)CCN(Cc4ccc(cc4Cl)-c4ccco4)CC3)c2=O)c1-c1ccc(OC(F)F)cc1	1
COc1ccc(cc1-c1nn(Cc2ccccc2)c2CN(Cc12)C#N)C(C)C	1
Cl.Cl.Cn1nc2c(ncn(CC3(O)CCN(Cc4ccc(cc4Cl)C4CCCO4)CC3)c2=O)c1-c1ccc(CN)cc1	1
COCC(CC(=O)N1CCC(O)(Cn2cnc3c(-c4ccc(CN)cc4)n(C)nc3c2=O)CC1)c1ccccc1	1
C[C@H](CC(=O)N1CCC(O)(Cn2cnc3c(-c4ccc(cc4)C(N)=O)n(C)nc3c2=O)CC1)c1ccccc1	1
Cc1nn(c2CN(Cc12)C#N)-c1ccc(cc1)C(N)=O	1
NC(=O)c1ccc(cc1)-c1cccc(c1)C(=O)N1CCC(O)(Cn2cnn3cccc3c2=O)CC1	1
OC1(Cn2cnc3n(ncc3c2=O)-c2ccc(F)cc2)CCN(Cc2ccccc2C#N)CC1	1
COc1ccc(cc1I)C1c2c(OC(N)=C1C#N)n[nH]c2-c1ccc(Cl)cc1	1
OC1(Cn2cnc3n(c(Cl)cc3c2=O)-c2ccccc2)CCN(CC1)C(=O)c1cnc(o1)C1CC1	1
CCc1c(cnc(N)c1-c1ccc(O)cc1)-c1ccc(O)c(c1)C#N	1
OC1(Cn2cnc3cc(ccc3c2=O)-c2ccccc2)CCN(CC1)C(=O)c1ccccc1	1
CC(CC(=O)N1CCC(O)(Cn2cnn3cc(C)cc3c2=O)CC1)c1ccccc1	1
C[C@H](CC(=O)N1CCC(O)(Cn2cnc(cc2=O)N2CC[C@H](N)C2)CC1)c1ccccc1	1
Cc1ccc(cc1)C(=O)N1CCC(O)(Cn2cnn3c(ncc3c2=O)-c2ccc(F)cc2)CC1	1
Cn1nc2c(ncn(CC3(O)CCN(CC3)C(=O)c3cnc(o3)C3CC3)c2=O)c1-c1ccc(CN)cc1	1
Cc1ccc(F)c(c1)C1=[N](C)N=C2CN(CC12)C#N	1
OC1(Cn2cnc3n(ncc3c2=O)-c2ccc(F)cc2)CCN(Cc2ccccc2F)CC1	1
C[C@H](CC(=O)N1CCC(O)(Cn2cnc(cc2=O)N2CCC(N)CC2)CC1)c1ccccc1	1
Nc1ncc(-c2ccc(O)cc2)c(c1-c1ccc(O)cc1)C(F)(F)F	1
C[C@H](CC(=O)N1CCC(O)(Cn2cnc3c(cnn3c2=O)-c2ccccc2)CC1)c1ccccc1	1
OC1(Cn2cnn3cc(NC(=O)Nc4ccc5CCCc5c4)cc3c2=O)CCN(CC1)C(=O)C1CC1	1
COc1ccc(cc1I)C1c2c(OC(N)=C1C#N)n[nH]c2-c1cccs1	1
COc1cc(ccc1F)-n1ccc2c1ncn(CC1(O)CCN(CC1)C(=O)[C@@H]1CCN(C[C@H]1c1ccccc1)C(=O)OC(C)(C)C)c2=O	1
C[C@H](CC(=O)N1CCC(O)(Cn2cnc3c(-c4ccc(cc4)C(O)=O)n(C)nc3c2=O)CC1)c1ccccc1	1
C[C@H](CC(=O)N1CCC(O)(Cn2cnc(cc2=O)N2CCN(Cc3ccccn3)CC2)CC1)c1ccccc1	1
Cn1nc2c(ncn(CC3(O)CCN(CC3)C(=O)C3(C)CC3)c2=O)c1-c1ccccc1	1
CC(CC(=O)N1CCC(O)(CC1)C(C)n1cnc2cc[nH]c2c1=O)c1ccccc1	1
CN(C)CCOc1ccc(NC(=O)c2cc(c(Sc3c(Cl)cncc3Cl)s2)[N+]([O-])=O)cc1	1
Clc1ccc-2c(c1)C(=O)c1nc(C#N)c(nc-21)C#N	1
C[C@@H](CC(=O)N1CCC(O)(Cn2cnc3c(-c4ccc(CN)cc4)n(C)nc3c2=O)CC1)c1ccccc1	1
C[C@H](CC(=O)N1CCC(O)(Cn2cnc3c(C(C)=C)n(C)nc3c2=O)CC1)c1ccccc1	1
CC(C)C(=O)N1CC[C@H]([C@@H](C1)c1ccccc1)C(=O)N1CCC(O)(Cn2cnc3n(ccc3c2=O)-c2ccccc2)CC1	1
Cn1nc2c(ncn(CC3(O)CCN(CC3)C(=O)C[C@H](c3ccccc3)C(F)(F)F)c2=O)c1-c1ccccc1	1
OC1(Cn2cnc(NCCN3CCCC3)cc2=O)CCN(CC1)C(=O)C(C1CCC1)C1CCC1	1
CC(CC(=O)N1CCC(O)(Cn2cnc3cc(N)ccc3c2=O)CC1)c1ccccc1	1
CCc1c(cnc(N)c1-c1ccc2[nH]nc(C)c2c1)-c1ccc(O)cc1	1
NC(=O)c1cc([nH]n1)-n1ncc2CN(Cc12)C#N	1
OC1(Cn2cnc3n(ncc3c2=O)-c2ccc(F)cc2)CCN(Cc2ccc(cc2)[N+]([O-])=O)CC1	1
OC1(Cn2cnc3n(c(I)cc3c2=O)-c2ccccc2)CCN(CC1)C(=O)c1cnc(o1)C1CC1	1
CC1=CCC[C@@]2(C)O[C@@H]2[C@H]2OC(=O)C(=C)[C@@H]2CC1	1
COc1nc2-c3ccccc3C(=O)c2nc1C#N	1
Cn1cc(cn1)C(=O)N1CCC(O)(Cn2cnc3n(c(Cl)cc3c2=O)-c2ccccc2)CC1	1
Cc1nc2ncn(CC3(O)CCN(CC3)C(=O)CCc3ccccc3)c(=O)c2s1	1
CCCc1c(cnc(N)c1-c1ccc(O)cc1)-c1ccc(O)cc1	1
C[C@H](CC(=O)N1CCC(O)(Cn2cnc3c(n(C)nc3c2=O)C(F)(F)F)CC1)c1ccccc1	1
C[C@H](CC(=O)N1CCC(O)(Cn2cnc(NCCNc3ccccc3)cc2=O)CC1)c1ccccc1	1
Cl.Cl.Cn1nc2c(ncn(CC3(O)CCN(Cc4ccc(cc4Cl)-c4ccc[nH]4)CC3)c2=O)c1-c1ccc(CN)cc1	1
CC(=O)c1cc(c(Sc2cccc(Cl)c2)s1)[N+]([O-])=O	1
OC1(Cn2cnn3cccc3c2=O)CCN(CC1)C(=O)C1CCN(CC1)c1nc2ccccc2o1	1
CCc1c(cnc(N)c1-c1ccc(O)cc1)-c1ccc(O)cc1F	1
OC1(Cn2cnc3n(c(Cl)cc3c2=O)-c2ccc(cc2)C2CC2)CCN(CC1)C(=O)c1cnc(o1)C1CC1	1
C[C@H](CC(=O)N1CCC(O)(Cn2cnc(NC3CCCC3)cc2=O)CC1)c1ccccc1	1
Cc1ccc(cc1Cl)C(=O)Nc1cc2n(c1)ncn(CC1(O)CCN(CC1)C(=O)C1CC1)c2=O	1
COc1c(cnc(N)c1-c1ccc(O)cc1)-c1ccc(O)cc1	1
OC1(Cn2cnn3cc(NC(=O)c4ccccc4OC(F)(F)F)cc3c2=O)CCN(CC1)C(=O)C1CC1	1
OC1(Cn2cnc3n(c(Br)cc3c2=O)-c2ccccc2)CCN(CC1)C(=O)c1cnc(o1)C1CC1	1
CN1CC[C@H]([C@@H](C1)c1ccccc1)C(=O)N1CCC(O)(Cn2cnc3n(ccc3c2=O)-c2ccc(Cl)cc2)CC1	1
CNC(=O)c1ccc(cn1)-c1n[nH]c2CN(Cc12)C#N	1
O=C(NCc1ccccc1)c1ccc(cc1)-c1n[nH]c2CN(Cc12)C#N	1
O=C(Nc1ccccn1)c1cccc(c1)-n1ncc2CN(Cc12)C#N	1
CS(=O)(=O)c1ccc(NC(=O)c2cc(C#N)c(Sc3c(Cl)cncc3Cl)s2)cc1	1
C[C@@H](NC(=O)Nc1cc2n(c1)ncn(CC1(O)CCN(CC1)C(=O)C1CC1)c2=O)c1ccccc1	1
Cl.Cl.Cn1nc2c(ncn(CC3(O)CCN(Cc4ccc(cc4Cl)-c4ccco4)CC3)c2=O)c1-c1ccc(CNC2CC2)cc1	1
Cn1nc2c(ncn(CC3(O)CCN(CC3)C(=O)C[C@H](c3ccccc3)C(F)(F)F)c2=O)c1-c1ccc(cc1)C1(N)CC1	1
[O-][N+](=O)c1cc(sc1Sc1c(Cl)cncc1Cl)C(=O)NC1CCS(=O)(=O)C2COCCC12	1
Cc1nc2ccc(NC(=O)c3nnc(Sc4c(Cl)cncc4Cl)s3)cc2s1	1
CC(CC(=O)N1CCC(O)(Cn2cnc3cc(NC(C)=O)ccc3c2=O)CC1)c1ccccc1	1
Cc1ccc(cc1)-c1ncc2n1ncn(CC1(O)CCN(CC1)C(=O)c1ccc(F)cc1)c2=O	1
C[C@H](CC(=O)N1CCC(O)(Cn2cnc(N[C@H](CN3CCCC3)Cc3ccccc3)cc2=O)CC1)c1ccccc1	1
OC1(Cn2cnn3cccc3c2=O)CCN(CC1)C(=O)c1ccc(Cn2cnc3ccccc23)cc1	1
Cc1ccccc1-c1cccc(c1)C(=O)N1CCC(O)(Cn2cnn3cccc3c2=O)CC1	1
OC1(Cn2cnn3cccc3c2=O)CCN(CC1)C(=O)c1cnc(o1)-c1ccccc1	1
COCCOCCN(C(=O)c1nnc(Sc2c(Cl)cncc2Cl)s1)c1ccc2CCS(=O)(=O)c2c1	1
NC1=C(C#N)C(c2c(O1)n[nH]c2-c1cccs1)c1ccc(cc1)[N+]([O-])=O	1
CCc1c(cnc(N)c1-c1ccc(O)cc1)-c1cccc2nn(C)cc12	1
Cl.Cl.Cn1nc2c(ncn(CC3(O)CCN(Cc4ccc(cc4Cl)-c4n[nH]c(=O)o4)CC3)c2=O)c1-c1ccc(CN)cc1	1
Nc1nc(N)c(SC#N)cc1SC#N	1
Cn1cc(cc1C(=O)NCc1ccc(cc1)C#C)C(=O)CCl	1
Cc1cccc(NC(=O)Nc2cc3n(c2)ncn(CC2(O)CCN(CC2)C(=O)C2CC2)c3=O)c1	1
OC1(Cn2cnn3cccc3c2=O)CCN(CC1)C(=O)c1cccc(c1)-c1ccc(cc1)C(=O)N1CCCC1	1
CCc1c(cnc(NCC2CC2)c1-c1ccc(O)cc1)-c1ccc(O)cc1	1
C[C@H](CC(=O)N1CCC(O)(Cn2cnc(NCc3ccc4OCCOc4c3)cc2=O)CC1)c1ccccc1	1
Cc1cc(Cl)cc(c1O[C@H]1C[C@H](N)C1)-c1ccnc2cc(CN3C(=O)CCC3=O)sc12	1
Cl.Cl.Cn1nc2c(ncn(CC3(O)CCN(Cc4ccc(cc4Cl)-c4cncs4)CC3)c2=O)c1-c1ccc(CN)cc1	1
Cl.Cl.Cn1nc2c(ncn(CC3(O)CCN(Cc4ccc(cc4Cl)-n4ccnc4)CC3)c2=O)c1-c1ccc(CN)cc1	1
N#CN1Cc2c(Nc3cc4ccccc4cn3)nn(Cc3ccccc3)c2C1	1
OC1(Cn2cnc3c(Br)csc3c2=O)CCN(CC1)C(=O)CCc1ccccc1	1
OC1(Cn2cnn3cccc3c2=O)CCN(CC1)C(=O)c1ccc(cc1)C(=O)c1ccccc1	1
OC1(Cn2cnc3c(csc3c2=O)C2CC2)CCN(CC1)C(=O)CCc1ccccc1	1
Cn1nc2c(ncn(CC3(O)CCN(Cc4ccc(cc4Cl)-c4ccco4)CC3)c2=O)c1-c1ccc(F)cc1	1
OC1(Cn2cnc3cc(Cl)ccc3c2=O)CCN(CC1)C(=O)CCc1ccccc1	1
C[C@H](CC(=O)N1CCC(O)(Cn2cnc(NC3CCCC[C@H]3N)cc2=O)CC1)c1ccccc1	1
CC(CCC\C(C)=C\CCc1coc(Cc2ccoc2)c1)\C=C1/OC(=O)C(C)=C1O	1
CC(C)Oc1ccc(cn1)-c1n[nH]c2CN(Cc12)C#N	1
Oc1ccc(cc1)-c1nc(no1)C1CCNC1	1
C[C@@]12CCCc3coc(c13)C(=O)c1cc3c4O[C@]56[C@]7(O)OC[C@]5(CCC[C@@]6(C)c5cc6c(OS(O)(=O)=O)ccc(O)c6cc5C7=O)c4cc(OS(O)(=O)=O)c3cc21	1
Cc1ccc(CNC(=O)c2nc(c(Sc3c(Cl)cncc3Cl)s2)[N+]([O-])=O)cc1	1
C[C@H](CC(=O)N1CCC(O)(Cn2cnc(cc2=O)N2CCC3(COC3)C2)CC1)c1ccccc1	1
CC1(C)CC[C@@]2(CC[C@]3(C)C(=CC[C@@H]4[C@@]5(C)C[C@H](O)[C@H](O)[C@@](C)(CO)[C@@H]5CC[C@@]34C)[C@@H]2C1)C(O)=O	1
C[C@H](CC(=O)N1CCC(O)(Cn2cnc(cc2=O)N2CCC(CC2)c2ccn[nH]2)CC1)c1ccccc1	1
Nc1nc2ccc(cn2c1-c1ccc(O)cc1)C(F)(F)F	1
C[C@H](CC(=O)N1CCC(O)(Cn2cnc3c(-c4ccc(CN)cc4)n(C)nc3c2=O)CC1)c1ccccc1	1
C[C@H](CC(=O)N1CCC(O)(Cn2cnc3c(-c4cccc(c4)C(N)=O)n(C)nc3c2=O)CC1)c1ccccc1	1
COC(=O)[C@]12CCC(C)(C)C[C@H]1[C@H]1C(=O)C=C3[C@@]4(C)C=C(C#N)C(=O)C(C)(C)[C@@H]4CC[C@@]3(C)[C@]1(C)CC2	1
CCc1c(cnc(N)c1-c1ccc(O)cc1)-c1ccc2[nH]ncc2c1	1
OC1(Cn2cnn3cc(NC(=O)Nc4cccc(Cl)c4)cc3c2=O)CCN(CC1)C(=O)C1CC1	1
C[C@H](CC(=O)N1CCC(O)(Cn2cnc(cc2=O)N2CC3(CN(C3)C(C)=O)C2)CC1)c1ccccc1	1
Cl.Cl.Cn1nc2c(ncn(CC3(O)CCN(Cc4ccc(cc4Cl)-c4ncon4)CC3)c2=O)c1-c1ccc(CN)cc1	1
Cc1ccc2c(c1)ncn(CC1(O)CCN(CC1)C(=O)c1ccc3n(Cc4ccccc4)ccc3c1)c2=O	1
Cc1ccc(NC(=O)Nc2cc3n(c2)ncn(CC2(O)CCN(CC2)C(=O)C2CC2)c3=O)cc1	1
CC(CC(=O)Nc1cc2n(c1)ncn(CC1(O)CCN(CC1)C(=O)C1CC1)c2=O)c1ccc(Cl)cc1	1
CC(C)c1n(C)nc2c1ncn(CC1(O)CCN(CC1)C(=O)C[C@@H](C)c1ccccc1)c2=O	1
OC1(Cn2cnn3cc(NC(=O)NCc4ccccc4F)cc3c2=O)CCN(CC1)C(=O)C1CC1	1
COc1ccc2c(c1)ncn(CC1(O)CCN(CC1)C(=O)c1cccc3N(Cc4ccccc4)CCc13)c2=O	1
Cn1nc2c(ncn(CC3(O)CCN(Cc4ccc(cc4Cl)-c4ccco4)CC3)c2=O)c1-c1ccc(CO)cc1	1
Cc1cc(ccc1F)-c1cccc(c1)C(=O)N1CCC(O)(Cn2cnn3cccc3c2=O)CC1	1
OC1(Cn2cnc3[nH]ccc3c2=O)CCN(CC1)C(=O)[C@@H]1CCN(CC(F)(F)F)C[C@H]1c1ccccc1	1
CC(=O)c1ncc(Sc2ccc(Cl)c(Cl)c2)s1	1
C[C@@H]1CC[C@@]2(CC[C@]3(C)C(=CC[C@@H]4[C@@]5(C)C[C@@H](O)[C@H](O)[C@@](C)(CO)[C@@H]5CC[C@@]34C)[C@@H]2[C@H]1C)C(O)=O	1
CS(=O)(=O)c1cccc(NC(=O)c2cc(c(Sc3c(Cl)cncc3Cl)s2)[N+]([O-])=O)c1	1
OC1(Cn2cnn3cc(NC(=O)COc4ccc(Cl)c(Cl)c4)cc3c2=O)CCN(CC1)C(=O)C1CC1	1
CC(CC(=O)N1CCC(O)(Cn2cnc3cc(NC(=O)CCN4CCCCC4)ccc3c2=O)CC1)c1ccccc1	1
Cc1cc(C)n(Cc2ccc(cc2)C(=O)N2CCC(O)(Cn3cnn4cccc4c3=O)CC2)n1	1
Cc1ccc(cc1C)-c1cccc(c1)C(=O)N1CCC(O)(Cn2cnn3cccc3c2=O)CC1	1
Cl.Cl.Cn1nc2c(ncn(CC3(O)CCN(Cc4ccc(cc4Cl)-c4ccsc4Cl)CC3)c2=O)c1-c1ccc(CN)cc1	1
O=C(NCc1n[nH]c2CN(Cc12)C#N)c1cc(n[nH]1)-c1ccccc1	1
OCCNc1ccc2C(O)N(CC3(O)CCN(CC3)C(=O)CCc3ccccc3)C=Nc2c1	1
O=c1[nH]cnc2sccc12	1
CN1CC[C@H](C1)Oc1ccc(Cl)c(-c2nc3c(o2)C(=O)c2ccccc2C3=O)c1F	1
CN(C)CCOc1cccc(NC(=O)c2nnc(Sc3c(Cl)cncc3Cl)s2)c1	1
COc1ccc(N2CCN(CC2)C(=S)Nc2ccc(cc2)[N+]([O-])=O)c(N)c1	1
OC1(Cn2cnn3cc(NC(=O)Nc4cc(F)cc(F)c4)cc3c2=O)CCN(CC1)C(=O)C1CC1	1
OC1(Cn2cnc3n(c(Cl)cc3c2=O)-c2cccc(c2)C2CC2)CCN(CC1)C(=O)c1cnc(o1)C1CC1	1
Cc1ccc2[nH]ncc2c1-c1cccc(c1)C(=O)N1CCC(O)(Cn2cnn3cccc3c2=O)CC1	1
OC1(Cn2cnn3cccc3c2=O)CCN(CC1)C(=O)c1cccc(c1)-c1ccc2scnc2c1	1
CC(=O)c1cccc(NC(=O)c2nnc(Sc3c(Cl)cncc3Cl)s2)c1	1
Cn1nc2c(ncn(CC3(O)CCN(CC3)C(=O)OCc3ccccc3)c2=O)c1-c1ccc(CN)cc1	1
CCc1c(cnc(N)c1-c1ccc(O)cc1)-c1ccccc1	1
CC1(CC1)C(=O)N1CCC(O)(Cn2cnc3n(c(Cl)cc3c2=O)-c2csc(CO)c2)CC1	1
CC1(C)[C@H](O)CC[C@@]2(C)[C@H]1CC[C@@]1(C)[C@@H]2C(=O)C=C2[C@@H]3C[C@](C)(CC[C@]3(C)CC[C@]12C)C(O)=O	1
C[C@H](CC(=O)N1CCC(O)(Cn2cnc3n(cnc3c2=O)-c2ccccc2)CC1)c1ccccc1	1
CCc1c(cnc(N)c1-c1ccc(O)cc1)-c1cccc(CN2CCOCC2)c1	1
Cc1ccc(cc1)-c1cccc(c1)C(=O)N1CCC(O)(Cn2cnn3cccc3c2=O)CC1	1
OC1(Cn2cnc3n(ccc3c2=O)-c2cccc(Cl)c2)CCN(CC1)C(=O)[C@@H]1CCNC[C@H]1c1ccccc1	1
CCc1c(cnc(N)c1-c1ccc(O)cc1)-c1ccc(F)c(F)c1	1
CCC(Cc1ccccc1)C(=O)N1CCC(O)(Cn2cnn3cccc3c2=O)CC1	1
OC1(Cn2cnc3cc(Cl)ccc3c2=O)CCN(CC1)C(=O)c1ccccn1	1
Cn1nc2c(ncn(CC3(O)CCN(CC3)C(=O)C[C@H](c3ccccc3)C(F)(F)F)c2=O)c1-c1ccc(cc1)[C@@H](N)C(F)(F)F	1
CC(=O)c1nc(c(Sc2c(Cl)cncc2Cl)s1)[N+]([O-])=O	1
COc1ccc(cc1)-n1ncc2c1ncn(CC1(O)CCN(CC1)C(=O)[C@@H]1CC[N+](C)(C)C[C@H]1c1ccccc1)c2=O	1
CC(Cc1ccccc1)C(=O)N1CCC(O)(Cn2cnn3c(C)ccc3c2=O)CC1	1
CC1(CC1)C(=O)N1CCC(O)(Cn2cnc3n(c(Cl)cc3c2=O)-c2ccc(Cl)cc2)CC1	1
CC(CC(=O)N1CCC(O)(Cn2cnc3cc(Cl)ccc3c2=O)CC1)c1ccccc1	1
C[C@H](CC(=O)N1CCC(O)(Cn2cnc3n(c(C)nc3c2=O)-c2ccccc2)CC1)c1ccccc1	1
COc1ccc(cc1I)C1c2c(OC(N)=C1C#N)n[nH]c2-c1cccnc1	1
C[C@H](CC(=O)N1CCC(O)(Cn2cnc3c(C#CC(C)(C)O)n(C)nc3c2=O)CC1)c1ccccc1	1
Cl.Cl.Cn1nc2c(ncn(CC3(O)CCN(Cc4ccc(cc4Cl)-n4cccn4)CC3)c2=O)c1-c1ccc(CN)cc1	1
CN(C)CCCOc1ccc2c(c1)ncn(CC1(O)CCN(CC1)C(=O)[C@H](CCCNC(=O)c1ccc3c(Cl)cc(nc3c1)C1CC1)Cc1ccccc1)c2=O	1
Cl.Cl.Cn1nc2c(ncn(CC3(O)CCN(Cc4ccc(cc4Cl)-c4ccco4)CC3)c2=O)c1-c1ccc(cc1)C(N)=N	1
CN1CCC(CC1)NC(=O)c1cc(c(Sc2c(Cl)cccc2Cl)s1)[N+]([O-])=O	1
Clc1cncc(Cl)c1Sc1ncc(o1)C(=O)Nc1ccc2C=CS(=O)(=O)c2c1	1
OC1(Cn2cnc3n(c(Cl)cc3c2=O)-c2ccc(Cl)cc2)CCN(CC1)C(=O)c1cnc(o1)C1CC1	1
CC(=O)c1nc(c(Sc2cccc(Cl)c2Cl)s1)[N+]([O-])=O	1
CN(C(=O)c1nnc(Sc2c(Cl)cncc2Cl)s1)c1ccc2C=CS(=O)(=O)c2c1	1
Clc1ccc2C(=O)c3nc(C#N)c(nc3-c2c1)C#N	1
COc1ccc(cc1-c1nn(C)c2CN(Cc12)C#N)C(C)C	1
COc1ccc2C(=O)c3nc(C#N)c(nc3-c2c1)C#N	1
CC1(C)CC[C@@]2(CCC3=C([C@@H](CCl)C[C@@H]4[C@@]5(C)C[C@H](O)[C@H](O)[C@@](C)([C@@H]5CC[C@]34C)C(O)=O)[C@@H]2C1)C(O)=O	1
C[C@H](CC(=O)N1CCC(O)(Cc2cnc3ccccn3c2=O)CC1)c1ccccc1	1
Cc1ccc(C)c(c1)C(=O)Nc1cc2n(c1)ncn(CC1(O)CCN(CC1)C(=O)C1CC1)c2=O	1
CN(C)Cc1ccc(cc1)-c1n(C)nc2c1ncn(CC1(O)CCN(Cc3ccc(cc3Cl)-c3ccco3)CC1)c2=O	1
CC(=O)c1nc(c(NCc2ccc(Cl)c(Cl)c2)s1)[N+]([O-])=O	1
CC(CC(=O)N1CCC(O)(Cn2cnc3cc(NC(=O)CCN4CCN(C)CC4)ccc3c2=O)CC1)c1ccccc1	1
C[C@H](CC(=O)N1CCC(O)(Cn2cnc3c(-c4cccc(c4)C#N)n(C)nc3c2=O)CC1)c1ccccc1	1
FC(F)(F)Oc1ccc(Cl)c(c1)-c1n[nH]c2CN(Cc12)C#N	1
CCc1c(cnc(N)c1-c1ccc(O)cc1)-c1ccc(C)cc1	1
Cc1ccc(cc1)C(=O)NCc1nn(c2CN(Cc12)C#N)-c1ccccc1	1
[O-][N+](=O)c1cc(sc1Sc1c(Cl)cncc1Cl)C(=O)NC1CCS(=O)(=O)c2ccccc12	1
Cc1cc(Cl)cc(c1NC1CCCNC1)-c1ccnc2cc(CN3C(=O)C4C(C3=O)C4(C)C)sc12	1
FC1(F)CCN(CC1)c1nc2-c3ccccc3C(=O)c2nc1C#N	1
OC1(Cn2cnn3c(ncc3c2=O)-c2ccccc2)CCN(CC1)C(=O)c1ccccc1	1
CC(C)NCCNc1cc(=O)n(CC2(O)CCN(CC2)C(=O)C[C@@H](C)c2ccccc2)cn1	1
C[C@H](CC(=O)N1CCC(O)(Cn2cnc(NCCO)cc2=O)CC1)c1ccccc1	1
OC1(Cn2cnn3cccc3c2=O)CCN(CC1)C(=O)c1ccc(Cn2ccnc2)cc1	1
C[C@@]12CCCc3coc(c13)C(=O)c1cc3C(=O)C(=CC(=O)c3cc21)[C@@]12COC(=O)[C@@]11OC(=O)c3cc4c(O)ccc(OS(O)(=O)=O)c4cc3[C@]1(C)CCC2	1
C[C@H](CC(=O)N1CCC(O)(Cn2cnc(NC3CCOC3)cc2=O)CC1)c1ccccc1	1
CCc1c(cnc(N)c1-c1ccc(O)cc1)-c1cccc(N)c1	1
CC(=O)C1=C(O)C(=O)N(CCc2ccc(Cl)c(Cl)c2)C1c1ccc(Br)cc1	1
CC(C)c1c2NCN(CC3(O)CCN(CC3)C(=O)C[C@@H](C)c3ccccc3)C(=O)c2nn1C	1
CCc1c(cnc(N)c1-c1ccc(O)cc1)-c1ccc2cn(C)nc2c1	1
COCCNC1CS(=O)(=O)c2cc(NC(=O)c3cc(c(Sc4c(Cl)cncc4Cl)s3)[N+]([O-])=O)ccc12	1
COc1ccc2-c3nc(C#N)c(nc3C(=O)c2c1OC)C#N	1
Clc1cc2C[C@@H](Oc2c(c1)-c1ccnc2cc(CN3C(=O)CCC3=O)sc12)C(=O)N1CCNCC1	1
OC1(Cn2cnn3cccc3c2=O)CCN(CC1)C(=O)c1cccc(c1)-c1cccc(c1)C(=O)NC1CCCC1	1
CN(C)CCCOc1ccc2c(c1)ncn(CC1(O)CCN(CC1)C(=O)[C@H](CCCNC(=O)c1ccc3c(Cl)c(cnc3c1)C(=O)NC1CC1)Cc1ccccc1)c2=O	1
C[C@H](CC(=O)N1CCC(O)(Cn2cnc(N[C@@H]3CCCC[C@@H]3N)cc2=O)CC1)c1ccccc1	1
CC(=O)c1cc(c(Sc2ccccc2Cl)s1)[N+]([O-])=O	1
Cn1nc2c(ncn(CC3(O)CCN(CC3)C(=O)C3(C)CC3)c2=O)c1-c1ccc(CN)cc1	1
OC1(Cn2cnn3cccc3c2=O)CCN(CC1)C(=O)c1cccc(c1)-c1ccsc1	1
CC(CC(=O)N1CCC(O)(Cn2cnn3c(ncc3c2=O)-c2ccc(C)cc2)CC1)n1cccn1	1
O=C1OCCN1c1cccc(c1)-c1n[nH]c2CN(Cc12)C#N	1
OC1(Cn2cnc3n(ncc3c2=O)-c2ccc(F)cc2)CCN(Cc2ccccc2Br)CC1	1
OC1(Cn2cnn3cc(NC(=O)c4ccc(cc4)C(F)(F)F)cc3c2=O)CCN(CC1)C(=O)C1CC1	1
C[C@H](CC(=O)N1CCC(O)(CC1)C(O)c1cnc2ccccn2c1=O)c1ccccc1	1
OC1(Cn2cnc3c(csc3c2=O)-c2ccccc2)CCN(CC1)C(=O)CCc1ccccc1	1
Cn1nc2c(ncn(CC3(O)CCN(CC3)C(=O)C[C@H](c3ccccc3)C(F)(F)F)c2=O)c1-c1ccc(cc1)C1(N)CCC1	1
CC(=C)[C@@H](CC(=O)N1CCC(O)(Cn2cnc3c(-c4ccccc4)n(C)nc3c2=O)CC1)C(F)(F)F	1
C[C@H](CC(=O)N1CCC(O)(Cn2cnc3n(C)c(nc3c2=O)C(F)(F)F)CC1)c1ccccc1	1
Nc1ncc(cc1-c1ccc(O)cc1)-c1ccccc1Cl	1
OC1(Cn2cnc(NCCN3CCCC3)cc2=O)CCN(CC1)C(=O)CC(C1CC1)C1CC1	1
C[C@H](CC(=O)N1CCC(O)(Cn2cnc(cc2=O)N2CCC3(COC3)CC2)CC1)c1ccccc1	1
Oc1ccc(-c2ncc(o2)C2CCNCC2)c(F)c1	1
CC(=C)C(=O)Nc1ccccc1-c1ccc(cc1)C(=O)N1CCC(O)(Cn2cnn3cccc3c2=O)CC1	1
COC(=O)[C@]12CC[C@@H](C)[C@H](C)[C@H]1C1=CC[C@@H]3[C@@]4(C)CC[C@H](O)C(C)(C)[C@@H]4CC[C@@]3(C)[C@]1(C)CC2	1
CCc1ccc(OC)c(c1)-c1n[nH]c2CN(Cc12)C#N	1
COC(=O)c1ccc(CN2CCC(O)(Cn3cnc4n(ncc4c3=O)-c3ccc(F)cc3)CC2)c(F)c1	1
CN(C)CCCOc1ccc2c(c1)ncn(CC1(O)CCN(CC1)C(=O)[C@H](CCCNC(=O)c1ccc3c(Cl)c(cnc3c1)C(N)=O)Cc1ccccc1)c2=O	1
CN(C)CCCOc1ccc(NC(=O)c2cc(c(Sc3c(Cl)cncc3Cl)s2)[N+]([O-])=O)cc1	1
CCc1c(cnc(N)c1-c1ccc(O)cc1)-c1ccc(F)cc1	1
C[C@@H](CNc1cc(=O)n(CC2(O)CCN(CC2)C(=O)C[C@@H](C)c2ccccc2)cn1)N1CCCC1	1
C[C@H](CC(=O)N1CCC(O)(Cn2cnc(NCCN(C)C)cc2=O)CC1)c1ccccc1	1
CC(C)n1nc(c2CN(Cc12)C#N)-c1ccccc1	1
COc1ccc(cc1Br)C1c2c(OC(N)=C1C#N)n[nH]c2-c1cccnc1	1
CC(=O)NCc1cc2nccc(-c3cc(Cl)cc4C[C@@H](Oc34)C(=O)N3CCNCC3)c2s1	1
Cc1ccc(OCC(=O)Nc2cc3n(c2)ncn(CC2(O)CCN(CC2)C(=O)C2CC2)c3=O)cc1C	1
Cc1ccc(F)c(c1)-c1nn(C)c2CN(Cc12)C#N	1
OC1(Cn2cnn3cccc3c2=O)CCN(CC1)C(=O)c1ccccc1-c1ccsc1	1
COC(=O)[C@]12CCC(C)(C)C[C@H]1[C@H]1C(=O)C=C3[C@@]4(C)CC(C#N)C(=O)C(C)(C)[C@@H]4CC[C@@]3(C)[C@]1(C)CC2	1
COc1ccc(cc1)-n1ccc2c1ncn(CC1(O)CCN(CC1)C(=O)[C@@H]1CCN(C[C@H]1c1ccccc1)C(C)=O)c2=O	1
CCN(CCCNC(=O)c1ccc2nc3CCCCc3c(Cl)c2c1)Cc1ccccc1	1
OC1(COC1)c1cc2nccc(-c3cc(Cl)cc4C[C@@H](Oc34)C(=O)N3CCNCC3)c2s1	1
Clc1cncc(Cl)c1Sc1ncc(s1)C(=O)Nc1ccc2C=CS(=O)(=O)c2c1	1
CC1(CC1)C(=O)N1CCC(O)(Cn2cnc3n(c(Cl)cc3c2=O)-c2cccc(c2)-n2cc(F)cn2)CC1	1
Clc1cncc(Cl)c1Sc1nnc(s1)C(=O)Nc1ccc(NCCCN2CCOCC2)cc1	1
CN(C)CCCOc1ccc2c(c1)ncn(CC1(O)CCN(CC1)C(=O)[C@@H](CCCNC(=O)c1ccc3c(Cl)cc(nc3c1)C1CC1)Cc1ccccc1)c2=O	1
CCc1c(cnc(N)c1-c1ccc(O)cc1)-c1ccc(cc1)C(N)=O	1
Fc1ccc(cc1)-c1n[nH]c2CN(Cc12)C#N	1
COc1ccc(cc1Cl)C1c2c(OC(N)=C1C#N)n[nH]c2-c1cccs1	1
CCc1c(cnc(N)c1-c1ccccc1)-c1ccc(O)cc1	1
CC1(CC1)C(=O)N1CCC(O)(Cn2cnc3n(c(Cl)cc3c2=O)-c2cccc(c2)C2CC2)CC1	1
CC(=C)[C@@H]1CC[C@@]2(CC[C@]3(C)[C@H](CC[C@@H]4[C@@]5(C)CC[C@H](O)C(C)(C)[C@@H]5CC[C@@]34C)[C@H]2C1)C(O)=O	1
Cl.Cn1nc2c(ncn(CC3(O)CCN(Cc4ccc(cc4Cl)-c4ccco4)CC3)c2=O)c1-c1ccc(CNS(C)(=O)=O)cc1	1
Cn1cnc2cc(ccc12)-c1ccc(cc1)C(=O)N1CCC(O)(Cn2cnn3cccc3c2=O)CC1	1
OC1(Cn2cnc3n(nnc3c2=O)-c2ccccc2)CCN(CC1)C(=O)CCC1CCC1	1
C[C@H](CC(=O)N1CCC(O)(Cn2cnc3c(-c4cccc(c4)C(O)=O)n(C)nc3c2=O)CC1)c1ccccc1	1
CC(CC(=O)N1CCC(O)(Cn2cnc3c(C)cccc3c2=O)CC1)c1ccccc1	1
COc1cccc(c1)-n1ncc2CN(Cc12)C#N	1
C[C@H](CC(=O)N1CCC(O)(Cn2cnc3c(Br)n(C)nc3c2=O)CC1)c1ccccc1	1
C[C@H](CC(=O)N1CCC(O)(Cn2cnc(Cl)c(N)c2=O)CC1)c1ccccc1	1
OC1N(CC2(O)CCN(CC2)C(=O)CCc2ccccc2)C=Nc2cc(NCCc3ccccc3)ccc12	1
OC1(Cn2cnn3cccc3c2=O)CCN(CC1)C(=O)CC1CCc2ccccc2C1	1
OC1(Cn2cnc3c(Oc4ccc(F)cc4)cccc3c2=O)CCN(CC1)C(=O)c1ccc(F)cc1	1
C[C@@H](CC(=O)N1CCC(O)(Cn2cnc3cc(Cl)ccc3c2=O)CC1)c1ccccc1	1
COc1ccc(cc1)-c1c(N)nc2ccccn12	1
CN1CC[C@H]([C@@H](C1)c1ccccc1)C(=O)N1CCC(O)(Cn2cnc3n(ccc3c2=O)-c2ccc(F)cc2)CC1	1
OC1(Cn2cnn3cccc3c2=O)CCN(CC1)C(=O)C(Cc1ccccc1)C#N	1
OC1(Cn2cnn3cc(NC(=O)NCc4ccc(F)cc4)cc3c2=O)CCN(CC1)C(=O)C1CC1	1
CC(=O)NCc1ccc(cc1)-c1n(C)nc2c1ncn(CC1(O)CCN(Cc3ccc(cc3Cl)-c3ccco3)CC1)c2=O	1
OC1(Cn2cnn3cccc3c2=O)CCN(CC1)C(=O)c1ccc(c(Cl)c1)-c1ccccc1	1
Clc1cnccc1Sc1ncc(s1)C(=O)Nc1ccc2C=CS(=O)(=O)c2c1	1
OC1(Cn2cnc3n(ccc3c2=O)-c2ccccc2)CCN(CC1)C(=O)[C@@H]1CCNC[C@H]1c1ccccc1	1
Nc1nc(N)c(cc1-c1ccc(O)cc1)-c1ccc(O)cc1	1
COc1ccc(cc1C1=[N+](C)N=C2CN(CC12)C#N)C(C)C	1
C[C@H](CC(=O)N1CCC(O)(Cn2cnn3cccc3c2=O)CC1)c1ccccc1	1
Clc1cccc(NC(=O)c2nnc(Sc3c(Cl)cncc3Cl)s2)n1	1
COC(=O)c1ccc(CN2CCC(O)(Cn3cnc4n(ncc4c3=O)-c3ccc(F)cc3)CC2)cc1	1
CC(=C)[C@@H]1CC[C@]2(C)CC[C@]3(C)[C@H](CC[C@@H]4[C@@]5(C)CC[C@H](O)C(C)(C)[C@@H]5CC[C@@]34C)[C@H]2C1	1
C[C@H](CC(=O)N1CCC(O)(Cn2cnc(N[C@@H]3CCNC3)cc2=O)CC1)c1ccccc1	1
COc1cc(C)c(cc1C(C)C)C1c2c(OC(N)=C1C#N)n[nH]c2-c1cccs1	1
CN1CCN(CCC(=O)Nc2ccc3c(c2)ncn(CC2(O)CCN(CC2)C(=O)[C@H](CCCNC(=O)c2ccc4c(Cl)c5CCCCc5nc4c2)Cc2ccccc2)c3=O)CC1	1
COc1ccc(NC(=O)c2cc(c(Sc3c(Cl)cncc3Cl)s2)[N+]([O-])=O)cc1	1
CC(=O)c1cc(c(Sc2cccc(Cl)c2Cl)s1)[N+]([O-])=O	1
OC1(Cn2cnn3cccc3c2=O)CCN(CC1)C(=O)c1ccccc1-c1cccc(F)c1	1
OC1(Cn2cnn3cccc3c2=O)CCN(CC1)C(=O)c1ccc(Oc2ccccc2)cc1	1
C[C@H]1CNC[C@H](C)N1Cc1c(C)cc(Cl)cc1-c1ccnc2cc(CN3C(=O)CCC3=O)sc12	1
C[C@H](CC(=O)N1CCC(O)(Cn2cnc(NCCN3Cc4cccc(F)c4C3)cc2=O)CC1)c1ccccc1	1
CN(C)CCCOc1ccc2c(c1)ncn(CC1(O)CCN(CC1)C(=O)C(CCCNC(=O)c1ccc3c(Cl)cc(CO)nc3c1)Cc1ccccc1)c2=O	1
CCc1c(cnc(N)c1-c1ccc(O)cc1)-c1ccccc1Cl	1
C[C@H](CC(=O)N1CCC(O)(Cn2cnc(cc2=O)N2CC[C@@H](C2)N(C)C)CC1)c1ccccc1	1
C[C@@]12CCCc3coc(c13)C(=O)c1cc3C(=O)C(=CC(=O)c3cc21)C1=CC(=O)c2cc3c(cc2C1=O)C(=O)c1occ2CCC[C@]3(C)c12	1
Cn1nc2c(ncn(CC3(O)CCN(CC3)C(=O)CCc3ccccc3)c2=O)c1C(F)(F)F	1
Clc1cncc(Cl)c1Sc1nnc(s1)C(=O)Nc1ccc2CCC(=O)c2c1	1
Cl.Cl.Cn1nc2c(ncn(CC3(O)CCN(Cc4ccc(cc4Cl)-c4ccco4)CC3)c2=O)c1-c1ccc(CN)cc1	1
CC(C)(C)C(Cc1ccccc1)C(=O)N1CCC(O)(Cn2cnn3cccc3c2=O)CC1	1
Clc1ccc2c(c1)ncn(CC1CCN(CC1)C(=O)CCc1ccccc1)c2=O	1
C[C@H](CC(=O)N1CCC(O)(Cn2cnc(\C=C\CN3CC[C@@H](N)C3)cc2=O)CC1)c1ccccc1	1
C[C@H](CC(=O)N1CCC(O)(Cn2cnc(cc2=O)-c2cnn(C)c2)CC1)c1ccccc1	1
CN(C)CCCNC1CS(=O)(=O)c2cc(NC(=O)c3cc(c(Sc4c(Cl)cncc4Cl)s3)[N+]([O-])=O)ccc12	1
CC(=O)N1CC[C@H]([C@@H](C1)c1ccccc1)C(=O)N1CCC(O)(Cn2cnc3n(ccc3c2=O)-c2ccccc2)CC1	1
CC(=O)c1cnc(Sc2c(Cl)cncc2Cl)s1	1
COc1cc(=O)n(CC2(O)CCN(CC2)C(=O)C[C@@H](C)c2ccccc2)cn1	1
COc1ccc(cc1-c1n[nH]c2CN(Cc12)C#N)C(C)C	1
OC1(Cn2cnn3cccc3c2=O)CCN(CC1)C(=O)c1ccc(CN2CCCCC2)cc1Cl	1
CS(=N)(=O)c1cccc(NC(=O)c2cc(c(Sc3c(Cl)cncc3Cl)s2)[N+]([O-])=O)c1	1
C[C@H](CC(=O)N1CCC(O)(Cn2cnc(cc2=O)N2CCC(F)(F)CC2)CC1)c1ccccc1	1
C[C@H](CC(=O)N1CCC(O)(Cn2cnc(cc2=O)N2CCC[C@@H]2CO)CC1)c1ccccc1	1
C[C@H](CC(=O)N1CCC(O)(Cn2cnc(NCCNC(C)=O)cc2=O)CC1)c1ccccc1	1
Fc1ccc-2c(c1)C(=O)c1nc(C#N)c(nc-21)C#N	1
Nc1ncc(-c2ccc(O)cc2)c(C#N)c1-c1ccc(O)cc1	1
OC1(Cn2cnn3cccc3c2=O)CCN(CC1)C(=O)c1ccc(cc1C1CCCC1)-c1ccc(cc1)C(=O)N1CCCC1	1
COc1ccc(cc1Br)C1c2c(OC(N)=C1C#N)n[nH]c2-c1ccc(Cl)cc1	1
CCOc1nc2-c3ccccc3C(=O)c2nc1C#N	1
CC(CC(=O)N1CCC(O)(Cn2cnc3cc(NC(=O)CCn4ccnc4)ccc3c2=O)CC1)c1ccccc1	1
C[C@H](CC(=O)N1CCC(O)(Cn2cnc(cc2=O)N2CCC(C2)N2CCOCC2)CC1)c1ccccc1	1
OC1(Cn2cnc3ccoc3c2=O)CCN(CC1)C(=O)CCc1ccccc1	1
OC1(Cn2cnn3cccc3c2=O)CCN(CC1)C(=O)c1ccc(c(Cl)c1)-c1ccc(cc1)C(=O)N1CCCC1	1
OC1(Cn2cnn3cc(NC(=O)Cc4c(Cl)cccc4Cl)cc3c2=O)CCN(CC1)C(=O)C1CC1	1
Cn1nc2c(ncn(CC3(O)CCN(CC3)C(=O)C[C@H](c3ccc(F)cc3)C(F)(F)F)c2=O)c1-c1ccc(CN)cc1	1
OC1(Cn2cnn3cccc3c2=O)CCN(CC1)C(=O)c1ccc(cc1)-c1ccc2ncnn2c1	1
CC(CC(=O)N1CCC(O)(CC1)C(C)n1cnc2n(C)ncc2c1=O)c1ccccc1	1
C[C@H](CC(=O)N1CCC(O)(Cn2cnc3c(-c4ccccc4N)n(C)nc3c2=O)CC1)c1ccccc1	1
Clc1cc2C[C@@H](Oc2c(c1)-c1ccnc2cc(Cn3cnccc3=O)sc12)C(=O)N1CCNCC1	1
OC1N(CC2(O)CCN(CC2)C(=O)CCc2ccccc2)C=Nc2cc(NCc3ccco3)ccc12	1
COc1cccc(Sc2sc(nc2[N+]([O-])=O)C(C)=O)c1	1
CCc1c(cnc(N)c1-c1ccc(O)cc1)-c1ccc(nc1)C(=O)NC	1
Oc1nc2-c3ccccc3C(=O)c2nc1C#N	1
Cn1nc2c(ncn(CC3(O)CCN(CC3)C(=O)CC(C3CC3)C3CC3)c2=O)c1-c1ccc(CN)cc1	1
Clc1ccc2nc(cn2c1)C(=O)NCc1n[nH]c2CN(Cc12)C#N	1
Cl.Cl.CCCNCc1ccc(cc1)-c1n(C)nc2c1ncn(CC1(O)CCN(Cc3ccc(cc3Cl)-c3ccco3)CC1)c2=O	1
C[C@H](CC(=O)N1CCC(O)(Cn2cnc(cc2=O)N2CC3(C2)CCOCC3)CC1)c1ccccc1	1
OC1(Cn2cnn3cccc3c2=O)CCN(CC1)C(=O)c1ccc(c(Cl)c1)-c1ccc(cc1)C(=O)N1CCCCC1	1
OC1(Cn2cnn3cc(NC(=O)c4ccc(Cl)cc4Cl)cc3c2=O)CCN(CC1)C(=O)C1CC1	1
CN(C)CCC(=O)Nc1ccc2c(c1)ncn(CC1(O)CCN(CC1)C(=O)[C@H](CCCNC(=O)c1ccc3c(Cl)c4CCN(C)Cc4nc3c1)Cc1ccccc1)c2=O	1
CN1CCN(CC1)c1ccc(cn1)-c1n[nH]c2CN(Cc12)C#N	1
CN(C)CCCOc1ccc2c(c1)ncn(CC1(O)CCN(CC1)C(=O)C(CCCNC(=O)c1ccc3c(Cl)cc(nc3c1)C1CC1)Cc1ccccc1)c2=O	1
Clc1cc2C[C@@H](Oc2c(c1)-c1ccnc2[nH]ccc12)C(=O)N1CCNCC1	1
Cc1nnnn1Cc1ccc(cc1)C(=O)N1CCC(O)(Cn2cnn3cccc3c2=O)CC1	1
C[C@@]12CCCc3coc(c13)C(=O)c1cc3C(=O)C4=C5N(CCS4(=O)=O)[C@@H](O)C[C@@]5(O)c3cc21	1
C[C@H](CC(=O)N1CCC(O)(Cn2cnc(NCCN3CC[C@H](F)C3)cc2=O)CC1)c1ccccc1	1
CC(CC(=O)N1CCC(O)(Cn2cnc3cnccc3c2=O)CC1)c1ccccc1	1
CN1CCC(CC1)n1cc(cn1)-c1n[nH]c2CN(Cc12)C#N	1
CC(=O)Nc1cccc(c1)-c1cnc(N)c(c1)-c1ccc(O)cc1	1
C[C@H](CC(=O)N1CCC(O)(Cn2cnc(cc2=O)N2CCC[C@H](N)C2)CC1)c1ccccc1	1
Cc1ccc(s1)[C@@H](CC(=O)N1CCC(O)(Cn2cnc3c(-c4ccc(CN)cc4)n(C)nc3c2=O)CC1)C(F)(F)F	1
C[C@H](CC(=O)N1CCC(O)(Cn2cnc(Cc3ccccc3)cc2=O)CC1)c1ccccc1	1
C[C@H](CC(=O)N1CCC(O)(Cn2cnc3cn(C)nc3c2=O)CC1)c1ccccc1	1
CN(C)CCNc1ccc2C(O)N(CC3(O)CCN(CC3)C(=O)CCc3ccccc3)C=Nc2c1	1
C[C@H](CC(=O)N1CCC(O)(Cn2cnc(\C=C\CN3CCCC3)cc2=O)CC1)c1ccccc1	1
OC1(Cn2cnn3c(ncc3c2=O)-c2ccc(F)cc2)CCN(CC1)C(=O)c1ccc(F)cc1	1
C[C@H](CC(=O)N1CCC(O)(Cn2cnc3n(C)cnc3c2=O)CC1)c1ccccc1	1
CC(C)(C)OC(=O)N1CC[C@H]([C@@H](C1)c1ccccc1)C(=O)N1CCC(Cn2cnc3sccc3c2=O)CC1	1
OC1(Cn2cnc3n(ncc3c2=O)-c2ccc3OCCOc3c2)CCN(CC1)C(=O)[C@@H]1CCNC[C@H]1c1ccccc1	1
C[C@H](CC(=O)N1CCC(O)(Cn2cnc3n(c(C)nc3c2=O)-c2ccc(CN)cc2)CC1)c1ccccc1	1
OC1(Cn2cnn3cc(NC(=O)Nc4ccc(F)cc4)cc3c2=O)CCN(CC1)C(=O)C1CC1	1
C[C@H](C1=CC(=O)c2cc3c(cc2C1=O)C(=O)c1occ2CCC[C@]3(C)c12)C1=CC(=O)c2cc3C(=O)c4occ5CCC[C@](C)(c45)c3cc2C1=O	1
Cn1nc2c(ncn(CC3(O)CCN(CC3)C(=O)c3cnco3)c2=O)c1-c1ccccc1	1
Cn1nccc1-c1cccc(c1)-n1c(Cl)cc2c1ncn(CC1(O)CCN(CC1)C(=O)c1cnc(o1)C1CC1)c2=O	1
COc1ccc(cc1Br)C1c2c(OC(N)=C1C#N)nn(C(C)=O)c2-c1cccs1	1
CC(CC(=O)N1CCC(O)(Cn2cnn3cc(Cl)cc3c2=O)CC1)c1ccccc1	1
CN(C)CCC(=O)Nc1ccc2c(c1)ncn(CC1(O)CCN(CC1)C(=O)C(CCCNC(=O)c1ccc3c(Cl)cc(C)nc3c1)Cc1ccccc1)c2=O	1
C[C@H](CC(=O)N1CCC(O)(Cn2cnc(cc2=O)N2CCC3(CCOC3)C2)CC1)c1ccccc1	1
C[C@H](CC(=O)N1CCC(O)(Cn2cnc(NCCN3CC[C@H](C)C3)cc2=O)CC1)c1ccccc1	1
OC1(Cn2cnc3cc(Cl)ccc3c2=O)CCN(C1)C(=O)CCc1ccccc1	1
CCCCc1cc(c(Sc2ccc(Cl)cc2Cl)s1)[N+]([O-])=O	1
CN(C)CCCOc1ccc(NC(=O)c2nnc(Sc3c(Cl)cncc3Cl)o2)cc1	1
CCCc1cc2c(ncn(C(C)C3(O)CCN(CC3)C(=O)CC(C)c3ccccc3)c2=O)s1	1
C[C@H](CC(=O)N1CCC(O)(Cn2cnc(NCCN3CC[C@@H](F)C3)cc2=O)CC1)c1ccccc1	1
CC(C)c1cc(=O)n(CC2(O)CCN(CC2)C(=O)C[C@@H](C)c2ccccc2)cn1	1
C[C@H](CNc1cc(=O)n(CC2(O)CCN(CC2)C(=O)C[C@@H](C)c2ccccc2)cn1)N1CCCC1	1
C[C@H](CC(=O)N1CCC(O)(Cn2cnc(NCC3CCOCC3)cc2=O)CC1)c1ccccc1	1
OC(=O)C(F)(F)F.OC(=O)C(F)(F)F.COC(=O)c1ccc(CN2CCC(O)(Cn3cnc4c(-c5ccc(CN)cc5)n(C)nc4c3=O)CC2)c(Cl)c1	1
CCSc1nc2-c3ccccc3C(=O)c2nc1C#N	1
Cc1ccc2C(=O)c3nc(C#N)c(nc3-c2c1)C#N	1
Cn1nc2c(ncn(CC3(O)CCN(Cc4ccc(cc4Cl)-c4ccco4)CC3)c2=O)c1-c1ccc(CNC(=O)C(F)(F)F)cc1	1
CNS(=O)(=O)c1ccc(NC(=O)c2nnc(Sc3c(Cl)cncc3Cl)s2)cc1	1
C[C@H](CC(=O)N1CCC(O)(CC1)C(O)c1cnc2c(cccn2c1=O)-c1ccccc1)c1ccccc1	1
OC1(Cn2cnc3n(ncc3c2=O)-c2ccc(F)cc2)CCN(Cc2ccc(Cl)cc2C#N)CC1	1
OC1(Cn2cnc3scc(Br)c3c2=O)CCN(CC1)C(=O)CCc1ccccc1	1
C[C@H](CC(=O)N1CCC(O)(Cn2cnc(cc2=O)N2CC3CCOC3C2)CC1)c1ccccc1	1
CN(C)C1CCN(CC1)c1ccc2c(c1)ncn(CC1(O)CCN(CC1)C(=O)[C@@H](CCCNC(=O)c1ccc3c(Cl)cc(nc3c1)C1CC1)Cc1ccccc1)c2=O	1
C[C@@H](CC(=O)N1CCC(O)(Cn2cnc3c(Br)csc3c2=O)CC1)c1ccccc1	1
OC1(Cn2cnc(NCCN3CCCC3)cc2=O)CCN(CC1)C(=O)C[C@@H](C(F)F)c1ccccc1	1
Nc1ncc(-c2ccc(O)cc2)c(C2CC2)c1-c1ccc(O)cc1	1
Clc1cncc(Cl)c1Sc1nnc(s1)C(=O)Nc1cnc2ccccc2c1	1
CN(C)CC(=O)Nc1ccc2c(c1)ncn(CC1(O)CCN(CC1)C(=O)C(CCCNC(=O)c1ccc3c(Cl)c4CN(CCc4nc3c1)C(C)=O)Cc1ccccc1)c2=O	1
C[C@H](CC(=O)N1CCC(O)(Cn2cnc(NCCCN(C)C)cc2=O)CC1)c1ccccc1	1
OC1(Cn2cnn3cccc3c2=O)CCN(CC1)C(=O)c1cccc(c1)-c1ccc2nccn2c1	1
CN(C)CCC(=O)Nc1ccc2c(c1)ncn(CC1(O)CCN(CC1)C(=O)C(CCCNC(=O)c1ccc3c(Cl)ccnc3c1)Cc1ccccc1)c2=O	1
C[C@H](CC(=O)N1CCC(O)(Cn2cnc(N)cc2=O)CC1)c1ccccc1	1
OC1(Cn2cnc3n(ncc3c2=O)-c2ccc(F)cc2)CCN(Cc2ccccc2Cl)CC1	1
CCCC(=O)OC(C)c1nc(c(Sc2c(Cl)cncc2Cl)s1)[N+]([O-])=O	1
C[C@H](CC(=O)N1CCC(O)(Cn2cnc(cc2=O)N2CCOCC2)CC1)c1ccccc1	1
COc1ccc(cc1F)C1c2c(OC(N)=C1C#N)n[nH]c2-c1cccs1	1
N#CN1Cc2[nH]nc(Nc3cc4ccccc4cn3)c2C1	1
Cc1nc2c(ncn(CC3(O)CCN(CC3)C(=O)CC(C3CC3)C3CC3)c2=O)n1-c1ccccc1	1
CNCc1ccc(cc1)-c1n(C)nc2c1ncn(CC1(O)CCN(Cc3ccc(cc3Cl)-c3ccco3)CC1)c2=O	1
Cn1nc(c2CN(Cc12)C#N)-c1ccccc1	1
Cc1cccc2-c3nc(C#N)c(nc3C(=O)c12)C#N	1
CCc1cc(c(Sc2cccc(Cl)c2Cl)s1)[N+]([O-])=O	1
C[C@H](CC(=O)N1CCC(O)(Cn2cnc(NCCN3CCCC3)c(Br)c2=O)CC1)c1ccccc1	1
CCc1c(cnc(NC)c1-c1ccc(O)cc1)-c1ccc(O)cc1	1
COc1cc(OC)cc(c1)-c1ccc(cc1)C(=O)N1CCC(O)(Cn2cnn3cccc3c2=O)CC1	1
CC(CC\C=C(\C)CCCC1=CC(=O)[C@H]([C@@H]1O)c1ccoc1)\C=C1/OC(=O)C(C)=C1O	1
CN(CCCNC(=O)c1ccc2c(Cl)c3CCCCc3nc2c1)Cc1ccccc1	1
CN(C)CCCOc1ccc2c(c1)ncn(CC1(O)CCN(CC1)C(=O)[C@@H](CCCNC(=O)c1ccc3c(Cl)c(cnc3c1)C(F)F)Cc1ccccc1)c2=O	1
C[C@H](CC(=O)N1CCC(O)(Cn2cnc(cc2=O)N2C[C@@H]3C[C@H]2CN(C)C3)CC1)c1ccccc1	1
C[C@H](CC(=O)N1CCC(O)(Cn2cnc(NCCN3CCOCC3)cc2=O)CC1)c1ccccc1	1
CC(C)(C)OC(=O)N1CC[C@H]([C@@H](C1)c1ccccc1)C(=O)N1CCC(Cn2cnc3n(ccc3c2=O)-c2ccccn2)CC1	1
CC(=O)N1CCC(O)(Cn2cnc(NCCN3CCCC3)cc2=O)CC1	1
Oc1ccc(cc1)-c1nc(co1)C1CCNCC1	1
Cn1nc2c(ncn(CC3(O)CCN(CC3)C(=O)C[C@H](c3ccccc3)C(F)(F)F)c2=O)c1-c1ccc(cc1)[C@H](N)C(F)(F)F	1
OC1(Cn2cnc3n(ccc3c2=O)-c2ccc(Cl)cc2)CCN(CC1)C(=O)[C@@H]1CCNC[C@H]1c1ccccc1	1
CC1CS(=O)(=O)c2cc(NC(=O)c3nnc(Sc4c(Cl)cncc4Cl)s3)ccc12	1
C[C@@H](N1CCC(CC1)C(=O)NCc1cccc(NC(C)=O)c1)c1cccc2ccccc12	1
Cn1nc2c(ncn(CC3(O)CCN(CC3)C(=O)CC(C3CC3)C3CC3)c2=O)c1-c1ccccc1	1
CC(C)c1cc(Cl)c2ccc(cc2n1)C(=O)NCCC[C@H](Cc1ccccc1)C(=O)N1CCC(O)(Cn2cnc3cc(OCCCN(C)C)ccc3c2=O)CC1	1
Cn1ncc2cc(ccc12)-n1ncc2CN(Cc12)C#N	1
Nc1ncc(Cl)c(Sc2nnc(s2)C(=O)Nc2ccc3C=CS(=O)(=O)c3c2)c1Cl	1
COc1ccc(Cl)cc1-c1n[nH]c2CN(Cc12)C#N	1
F[C@H]1CNC[C@H]1Oc1ccc(Cl)cc1-c1ccnc2cc(CN3C(=O)CCC3=O)sc12	1
Cn1nc2c(ncn(CC3(O)CCN(CC3)C(=O)C[C@H](c3ccccc3)C(F)(F)F)c2=O)c1Cc1ccc(CN)cc1	1
Cc1cc(Cl)cc(c1CC1CCCNC1)-c1ccnc2cc(CN3C(=O)C4C(C3=O)C4(C)C)sc12	1
CNc1cc(=O)n(CC2(O)CCN(CC2)C(=O)C[C@@H](C)c2ccccc2)cn1	1
CCC(C)N1CC[C@H]([C@@H](C1)c1ccccc1)C(=O)N1CCC(O)(Cn2cnc3n(ccc3c2=O)-c2ccccc2)CC1	1
C[C@H]1CNCC[C@H]1Oc1c(C)cc(Cl)cc1-c1ccnc2cc(CN3C(=O)C4CC4C3=O)sc12	1
C[C@H](CC(=O)N1CCC(O)(Cn2cnc3n(C)c(nc3c2=O)-c2ccccc2)CC1)c1ccccc1	1
COc1ccc(cc1Br)C1c2c(OC(N)=C1C#N)n[nH]c2-c1cccs1	1
CN(C)CCCOc1ccc2c(c1)ncn(CC1(O)CCN(CC1)C(=O)[C@H](CCCNC(=O)c1ccc3c(Cl)c4CC(C)(C)Cc4nc3c1)Cc1ccccc1)c2=O	1
CN(C)CCCOc1ccc(NC(=O)c2nnc(Sc3c(Cl)cncc3Br)s2)cc1	1
N#CN1Cc2cnn(c2C1)-c1n[nH]c2ccccc12	1
CN1CCC(C1)c1noc(n1)-c1ccc(O)cc1	1
OC1(Cn2cnn3cccc3c2=O)CCN(CC1)C(=O)c1cccc(c1)-c1cccs1	1
COc1ccc(cc1Br)C1c2c(OC(N)=C1C#N)n[nH]c2-c1ccn(C)c1	1
[O-][N+](=O)c1cc(sc1Sc1c(Cl)cncc1Cl)C(=O)NC1CCS(=O)(=O)CC1	1
O=C1NC(=O)\C(N1)=C1/CCNC(=O)c2[nH]ccc12	1
C[C@H](CC(=O)N1CCC(O)(Cn2cnc3c(-c4ccccc4)n(C)nc3c2=O)CC1)C(C)=C	1
CC(=O)c1cc(c(Sc2ccc(Cl)cc2)s1)[N+]([O-])=O	1
C[C@H](CC(=O)N1CCC(O)(Cn2cnc3c(C#CCO)n(C)nc3c2=O)CC1)c1ccccc1	1
CC1(CC1)C(=O)N1CCC(O)(Cn2cnc3n(c(Cl)cc3c2=O)-c2ccc3OCOc3c2)CC1	1
CC(=O)c1cc(c(Sc2ccc(Cl)cc2Cl)s1)[N+]([O-])=O	1
COc1cc(ccc1F)-n1c(Cl)cc2c1ncn(CC1(O)CCN(CC1)C(=O)c1cnc(o1)C1CC1)c2=O	1
Cc1ccc(NC(=O)Nc2cc3n(c2)ncn(CC2(O)CCN(CC2)C(=O)C2CC2)c3=O)c(C)c1	1
Clc1cc2C[C@@H](Oc2c(c1)-c1ccnc2ccsc12)C(=O)N1CCNCC1	1
[O-][N+](=O)c1nc(sc1Sc1c(Cl)cncc1Cl)C(=O)Nc1ccccc1	1
N#CN1Cc2cnn(c2C1)-c1cnc2ccccc2c1	1
COc1cc(ccc1F)-n1ccc2c1ncn(CC1(O)CCN(CC1)C(=O)[C@@H]1CCNC[C@H]1c1ccccc1)c2=O	1
C[C@H](CC(=O)N1CCC(O)(Cn2cnc3n(nnc3c2=O)-c2ccccc2)CC1)c1ccccc1	1
COC(=O)c1ccc(CN2CCC(O)(Cn3cnc4c(-c5ccc(CN)cc5)n(C)nc4c3=O)CC2)c(Cl)c1	1
Cc1cccn2c(c(N)nc12)-c1ccc(O)cc1	1
CN(C)c1nc2ccccn2c1-c1ccc(O)cc1	1
Fc1cccc(OCC2CCNCC2)c1	1
CN1CC[C@H]([C@@H](C1)c1ccccc1)C(=O)N1CCC(O)(Cn2cnc3n(ccc3c2=O)-c2ccccc2)CC1	1
Nc1ccc(cc1)-n1ncc2c1ncn(CC1(O)CCN(CC1)C(=O)C(CCCNC(=O)c1ccc3c(Cl)ccnc3c1)Cc1ccccc1)c2=O	1
OC1(Cn2cnc3n(ncc3c2=O)-c2ccc(F)cc2)CCN(Cc2ccc(Cl)cc2)CC1	1
C[C@H](CC(=O)N1CCC(O)(Cn2cnc(NCC(=O)N(C)C)cc2=O)CC1)c1ccccc1	1
C[C@H](CC(=O)N1CCC(O)(Cn2cnc3c(Br)csc3c2=O)CC1)c1ccccc1	1
Cn1nc2c(ncn(CC3(O)CCN(Cc4ccc(cc4Cl)-c4ccco4)CC3)c2=O)c1-c1ccc(Cl)cc1	1
CC1(CC1)C(=O)N1CCC(O)(Cn2cnc3n(nnc3c2=O)-c2ccccc2)CC1	1
C[C@H](CC(=O)N1CCC(O)(Cn2cnc(cc2=O)N(CCN2CCCC2)c2ccccc2)CC1)c1ccccc1	1
OC1(Cn2cnn3cccc3c2=O)CCN(CC1)C(=O)c1cccc(c1)-c1ccc2ncccc2c1	1
Cc1cc(Cl)cc(c1C[C@@H]1CNCCO1)-c1ccnc2cc(CN3C(=O)C4CC4C3=O)sc12	1
COc1cc(Cl)ccc1-c1n[nH]c2CN(Cc12)C#N	1
OC1(Cn2cnn3cccc3c2=O)CCN(CC1)C(=O)c1ccc(cc1)-c1ccc(cc1)C(=O)N1CCCCC1	1
Cn1c(Cl)cc2c1ncn(CC1(O)CCN(CC1)C(=O)C1(C)CC1)c2=O	1
CN(C)C(=O)c1ccc(cc1)-c1cccc(c1)C(=O)N1CCC(O)(Cn2cnn3cccc3c2=O)CC1	1
CN(C)Cc1ccc(cc1)-c1n(C)nc2c1ncn(CC1(O)CCN(CC1)C(=O)C[C@H](c1ccccc1)C(F)(F)F)c2=O	1
CCc1c(cnc(N)c1-c1ccc(O)cc1)-c1cccc(c1)C(F)F	1
CC1(C)CC[C@@]2(CC[C@]3(C)C(=CC[C@@H]4[C@@]5(C)CC[C@H](O)C(C)(C)[C@@H]5CC[C@@]34C)[C@@H]2C1)C(O)=O	1
Cc1c(F)cccc1NC(=O)Nc1cc2n(c1)ncn(CC1(O)CCN(CC1)C(=O)C1CC1)c2=O	1
OC1(Cn2cnc3cc(Cl)ccc3c2=O)CCN(CC1)C(=O)Cc1ccccc1	1
C[C@H](CC(=O)N1CCC(O)(Cn2cnc(cc2=O)N2CC3(C2)CCOC3)CC1)c1ccccc1	1
OC1(Cn2cnc3ccsc3c2=O)CCN(CC1)C(=O)CCc1ccccc1	1
C[C@@]12CCC(=O)c3coc(c13)C(=O)c1cc3C(=O)C=CC(=O)c3cc21	1
C[C@@]12CCCc3coc(c13)C(=O)c1cc3c(CC4=C5N(CCS4(=O)=O)[C@@H](O)C[C@@]35O)cc21	1
CC(O)c1nc(c(Sc2c(Cl)cncc2Cl)s1)[N+]([O-])=O	1
OC1(Cn2cnn3cc(NC(=O)Nc4ccc(cc4)C#N)cc3c2=O)CCN(CC1)C(=O)C1CC1	1
CCc1c(cnc(N)c1-c1ccc(O)cc1)-c1ccc(O)cc1	1
NC1=C(C#N)C(c2c(O1)n[nH]c2-c1cccs1)c1ccc(O)c(c1)C(F)(F)F	1
C[C@H](CC(=O)N1CCC(O)(Cn2cnc(cc2=O)N2CCC3(CCNC3)CC2)CC1)c1ccccc1	1
CCc1c(cnc(N)c1-c1cccc(C)c1)-c1ccc(O)cc1	1
COc1cccc(c1)-n1ccc2c1ncn(CC1(O)CCN(CC1)C(=O)[C@@H]1CCNC[C@H]1c1ccccc1)c2=O	1
CNC(=O)c1cc(ccc1OC)-n1ncc2CN(Cc12)C#N	1
Oc1ccc-2c(c1)C(=O)c1nc(C#N)c(nc-21)C#N	1
C[C@H](CC(=O)N1CCC(O)(Cn2cnc(cc2=O)N2CC3(C2)CN(C)CCO3)CC1)c1ccccc1	1
Cc1cccc(NC(=O)Nc2cc3n(c2)ncn(CC2(O)CCN(CC2)C(=O)C2CC2)c3=O)c1C	1
CN(C)CCCNc1ccc(NC(=O)c2nnc(Sc3c(Cl)cncc3Cl)s2)cc1	1
C[C@H](CC(=O)N1CCC(O)(Cn2cnc3cc(NC(=O)CCN(C)C)ccc3c2=O)CC1)c1ccccc1	1
OCCc1cc(c(Sc2cccc(Cl)c2Cl)s1)[N+]([O-])=O	1
Cn1nc2c(ncn(CC3(O)CCN(CC3)C(=O)C[C@H](c3ccccc3)C(F)(F)F)c2=O)c1-c1ccc(CCN)cc1	1
CSc1nc2ncn(CC3(O)CCN(CC3)C(=O)CCc3ccccc3)c(=O)c2s1	1
C[C@H](CC(=O)N1CCC(O)(Cn2cnc(NCCN3CCCC3)cc2=O)CC1)c1ccccc1	1
OC1(Cn2cnc3cc(Cl)ccc3c2=O)CCN(CC1)C(=O)Cc1ccc(cc1)C(F)(F)F	1
Nc1nc2c(cccn2c1-c1ccc(O)cc1)C(F)(F)F	1
CN1CCN(CC1)c1ccc(-c2n[nH]c3CN(Cc23)C#N)c(F)c1	1
NCc1ccc(cc1)-n1c(Cl)cc2c1ncn(CC1(O)CCN(CC1)C(=O)c1cnc(o1)C1CC1)c2=O	1
OC1(Cn2cnc3cc(OCCN4CCNCC4)ccc3c2=O)CCN(CC1)C(=O)C1CCN(CCNC(=O)c2ccc3c(F)ccnc3c2)CC1c1ccccc1	1
CCc1c(cnc(N)c1-c1ccc(O)cc1)-c1ccc(cc1)C(=O)NC	1
[O-][N+](=O)c1nc(sc1Sc1c(Cl)cncc1Cl)C(=O)NCc1ccc(F)cc1	1
CN(C)CCCOc1ccc2c(c1)ncn(CC1(O)CCN(CC1)C(=O)[C@H](CCCNC(=O)c1ccc3c(Cl)cc(nc3c1)C#N)Cc1ccccc1)c2=O	1
CN(C)CCNC1CS(=O)(=O)c2cc(NC(=O)c3cc(c(Sc4c(Cl)cncc4Cl)s3)[N+]([O-])=O)ccc12	1
Cl.Cl.Cn1nc2c(ncn(CC3(O)CCN(Cc4ccc(cc4Cl)-c4ccc(o4)C(O)=O)CC3)c2=O)c1-c1ccc(CN)cc1	1
C[C@@H]1CC[C@@]2(CC[C@]3(C)C(=CC[C@@H]4[C@@]5(C)C[C@@H](O)[C@H](O)[C@@](C)(CO)[C@@H]5[C@H](O)C[C@@]34C)[C@@H]2[C@H]1C)C(O)=O	1
CN(C)CCCNC1CS(=O)(=O)c2cc(NC(=O)c3cnc(Sc4c(Cl)cncc4Cl)s3)ccc12	1
C[C@H](CC(=O)N1CCC(O)(Cn2cnc3c(C#C)n(C)nc3c2=O)CC1)c1ccccc1	1
C[C@H](CC(=O)N1CCC(O)(Cn2cnc(cc2=O)-c2cnn(CCN(C)C)c2)CC1)c1ccccc1	1
COc1cccc(c1)-n1ccc2c1ncn(CC1(O)CCN(CC1)C(=O)[C@@H]1CCN(C[C@H]1c1ccccc1)C(C)=O)c2=O	1
Cn1nc2c(ncn(CC3(O)CCN(CC3)C(=O)C[C@H](c3ccccc3)C(F)(F)F)c2=O)c1C1CCCCC1	1
Nc1nc2ccccn2c1-c1ccc(O)cc1	1
COc1ccc(cc1)-n1ncc2CN(Cc12)C#N	1
Cl.Cl.CC(C)NCc1ccc(cc1)-c1n(C)nc2c1ncn(CC1(O)CCN(Cc3ccc(cc3Cl)-c3ccco3)CC1)c2=O	1
Cn1nc2c(ncn(CC3(O)CCN(CC3)C(=O)c3cnc(o3)C3CC3)c2=O)c1-c1ccccc1	1
CCc1c(cnc(N)c1-c1ccc(O)cc1)-c1ccc(=O)[nH]c1	1
CC(C)Oc1ccc(F)cc1-c1n[nH]c2CN(Cc12)C#N	1
Cl.Cl.Cn1nc2c(ncn(CC3(O)CCN(Cc4ccc(cc4Cl)-c4ccsc4)CC3)c2=O)c1-c1ccc(CN)cc1	1
N#CN1Cc2cnn(-c3cnn(c3)-c3ccccc3)c2C1	1
CNC(=O)c1ccc(cc1)-n1ncc2CN(Cc12)C#N	1
Cn1cc(cn1)-c1cccc(c1)-n1c(Cl)cc2c1ncn(CC1(O)CCN(CC1)C(=O)c1cnc(o1)C1CC1)c2=O	1
CCc1c(cnc(N)c1-c1ccc(O)cc1)-c1ccccc1F	1
CC(CC(=O)N1CCC(O)(Cn2cnn3cccc3c2=O)CC1)n1cccc1	1
Cc1cc(Cl)cc(c1O[C@@H]1CNC[C@@H]1F)-c1ccnc2cc(CN3C(=O)CCC3=O)sc12	1
C[C@H](CC(=O)N1CCC(O)(Cn2cnc3cc(NC(=O)CCN4CCOCC4)ccc3c2=O)CC1)c1ccccc1	1
C[C@H](CC(=O)N1CCC(O)(Cn2cnc3c(-c4ccccc4)n(C)nc3c2=O)CC1)c1ccccc1	1
Cn1nc2c(ncn(CC3(O)CCN(CC3)C(=O)C[C@@H](C(F)F)c3ccccc3)c2=O)c1-c1ccc(CN)cc1	1
CNc1nc2ccccn2c1-c1ccc(O)cc1	1
CCS(=O)(=O)c1cccc(NC(=O)c2cc(c(Sc3c(Cl)cncc3Cl)s2)[N+]([O-])=O)c1	1
C[C@H](CC(=O)N1CCC(O)(Cn2cnc(cc2=O)-c2ccncc2)CC1)c1ccccc1	1
COC(=O)c1ccc(N2CCC(O)(Cn3cnc4c(-c5ccc(CNC(=O)OC(C)(C)C)cc5)n(C)nc4c3=O)CC2)c(Cl)c1	1
C[C@H](CC(=O)N1CCC(O)(Cn2cnc(cc2=O)-c2ccn[nH]2)CC1)c1ccccc1	1
C[C@H](CC(=O)N1CCC(O)(Cn2cnc3c(-c4cccc(O)c4)n(C)nc3c2=O)CC1)c1ccccc1	1
Cn1cc(cn1)C(=O)N1CCC(O)(Cn2cnc3n(c(Cl)cc3c2=O)-c2ccc(Cl)cc2)CC1	1
CCc1c(cnc(N)c1-c1ccc(O)cc1)-c1ccc2n(C)ncc2c1	1
CS(=O)(=O)c1ccc(NC(=O)c2cc(c(Sc3c(Cl)cncc3Cl)s2)[N+]([O-])=O)cc1	1
COc1cccc(c1)-c1cccc(c1)C(=O)N1CCC(O)(Cn2cnn3cccc3c2=O)CC1	1
C[C@@H]1CNC[C@@H](Cc2c(C)cc(Cl)cc2-c2ccnc3cc(CN4C(=O)C5CC5C4=O)sc23)O1	1
CC(=O)N1CC[C@H]([C@@H](C1)c1ccccc1)C(=O)N1CCC(O)(Cn2cnc3n(ccc3c2=O)-c2cccc(Cl)c2)CC1	1
CS(=O)(=O)c1ccc(cc1)N1CCN(CC1)C(=O)N1CCC(O)(Cn2cnn3cccc3c2=O)CC1	1
COCC1CN(C1)c1cc(=O)n(CC2(O)CCN(CC2)C(=O)C[C@@H](C)c2ccccc2)cn1	1
Cl.Cl.Cn1nc2c(ncn(CC3(O)CCN(Cc4ccc(cc4Cl)-c4ccoc4)CC3)c2=O)c1-c1ccc(CN)cc1	1
OC1(Cn2cnn3cccc3c2=O)CCN(CC1)C(=O)c1cccc(c1)-c1ccc(cc1)C(F)(F)F	1
Cc1ccn2c(c(N)nc2c1)-c1ccc(O)cc1	1
Cl.Cl.Cn1nc2c(ncn(CC3(O)CCN(Cc4ccc(cc4Cl)-c4ccco4)CC3)c2=O)c1-c1ccc(CNCCO)cc1	1
Cl.Cl.Cc1ccc(s1)-c1ccc(CN2CCC(O)(Cn3cnc4c(-c5ccc(CN)cc5)n(C)nc4c3=O)CC2)c(Cl)c1	1
C[C@H](CC(=O)N1CCC(O)(Cn2cnc(NC[C@H]3CCCN3C)cc2=O)CC1)c1ccccc1	1
COc1cc2C(=O)c3nc(C#N)c(nc3-c2cc1OC)C#N	1
C[C@H](CC(=O)N1CCC(O)(Cn2cnc(cc2=O)N2CCN(Cc3cccnc3)CC2)CC1)c1ccccc1	1
OC1(Cn2cnc3n(ncc3c2=O)-c2ccc(F)cc2)CCN(Cc2ccc(F)cc2Cl)CC1	1
OC1(Cn2cnc3cc(Br)sc3c2=O)CCN(CC1)C(=O)CCc1ccccc1	1
CC(CC\C=C(\C)CCCc1coc(Cc2ccoc2)c1)\C=C1/OC(=O)C(C)=C1O	1
C[C@H](CC(=O)N1CCC(O)(Cn2cnc3cc(Cl)ccc3c2=O)CC1)c1ccccc1	1
Fc1ccc(cc1)-n1ncc2CN(Cc12)C#N	1
CN(C)CCCNc1ccc2c(c1)ncn(CC1(O)CCN(CC1)C(=O)[C@H](CCCNC(=O)c1ccc3c(Cl)cc(nc3c1)C1CC1)Cc1ccccc1)c2=O	1
Cn1nc2c(ncn(CC3(O)CCN(CC3)C(=O)CCC3CCC3)c2=O)c1-c1ccc(CN)cc1	1
CC(=O)c1cc(c(Sc2c(Cl)cncc2Cl)s1)[N+]([O-])=O	1
Cn1cc(cn1)C(=O)N1CCC(O)(Cn2cnc3n(c(Cl)cc3c2=O)-c2cccc(c2)C2CC2)CC1	1
OC1(Cn2cnc3n(nnc3c2=O)-c2ccccc2)CCN(CC1)C(=O)c1cnc(o1)C1CC1	1
Cl.Cl.Cn1nc2c(ncn(CC3(O)CCN(Cc4ccc(cc4Cl)-c4ccncc4)CC3)c2=O)c1-c1ccc(CN)cc1	1
Cc1ccc(s1)-c1cccc(c1)C(=O)N1CCC(O)(Cn2cnn3cccc3c2=O)CC1	1
Cl.Cl.Cn1nc2c(ncn(CC3(O)CCN(Cc4ccc(cc4Cl)-c4cccs4)CC3)c2=O)c1-c1ccc(CN)cc1	1
Cn1nc2c(ncn(CC3(O)CCN(CC3)C(=O)C3(C)CC3)c2=O)c1-c1ccc(cc1)C(O)=O	1
Cl.Cl.Cn1nc2c(ncn(CC3(O)CCN(Cc4ccc(cc4Cl)-c4ccco4)CC3)c2=O)c1-c1ccc(cc1)C1(N)CC1	1
CC(CC(=O)N1CCC(O)(Cn2cnn3cccc3c2=O)CC1)c1ccccc1	1
CC(CCC\C(C)=C\CCC1=CC(=O)[C@H]([C@@H]1O)c1ccoc1)\C=C1/OC(=O)C(C)=C1O	1
Nc1nc2cc(ccn2c1-c1ccc(O)cc1)C(F)(F)F	1
[O-][N+](=O)c1nc(sc1Sc1c(Cl)cncc1Cl)C(=O)NCc1cccc(F)c1	1
C[C@H](CC(=O)N1CCC(O)(Cn2cnc(cc2=O)N(CCO)Cc2cccnc2)CC1)c1ccccc1	1
C[C@H](CC(=O)N1CCC(O)(Cn2cnccc2=O)CC1)c1ccccc1	1
CC1CS(=N)(=O)c2cc(NC(=O)c3cc(c(Sc4c(Cl)cncc4Cl)s3)[N+]([O-])=O)ccc12	1
Nc1nc2cc(ccn2c1-c1ccc(O)cc1)C1CCNCC1	1
C[C@H]1NCCO[C@@H]1Cc1c(C)cc(Cl)cc1-c1ccnc2cc(CN3C(=O)C4CC4C3=O)sc12	1
CCc1c(cnc(N)c1-c1ccc(O)cc1)-c1cccc(c1)N1CCNCC1	1
COc1ccc(OC)c(c1)-c1ccc(cc1)C(=O)N1CCC(O)(Cn2cnn3cccc3c2=O)CC1	1
OC1(Cn2cnc3cc(Br)ccc3c2=O)CCN(CC1)C(=O)CCc1ccccc1	1
CC(=O)c1cc(c(Sc2ccc(F)cc2F)s1)[N+]([O-])=O	1
C[C@H](CC(=O)N1CCC(O)(Cn2cnc(cc2=O)N2CC(C2)C(=O)NCC2CC2)CC1)c1ccccc1	1
OC1(Cn2cnc3n(c(Cl)cc3c2=O)-c2ccc(F)cc2)CCN(CC1)C(=O)c1cnc(o1)C1CC1	1
C[C@H](CC(=O)N1CCC(O)(Cn2cnc(cc2=O)N2CC3(CCC3(F)F)C2)CC1)c1ccccc1	1
OC1(Cn2cnc3n(ncc3c2=O)-c2ccccc2)CCN(CC1)C(=O)[C@@H]1CCNC[C@H]1c1ccccc1	1
C[C@H](CC(=O)N1CCC(O)(Cn2cnc(cc2=O)-c2cncnc2)CC1)c1ccccc1	1
CC1CS(=O)(=O)c2cc(NC(=O)c3cc(c(Sc4c(Cl)cncc4Cl)s3)[N+]([O-])=O)ccc12	1
O=S(=O)(Nc1cccc(c1)-n1ncc2CN(Cc12)C#N)C1CC1	1
CN(C)S(=O)(=O)c1cccc(c1)-c1n[nH]c2CN(Cc12)C#N	1
Cc1ccc2[nH]ncc2c1-c1n[nH]c2CN(Cc12)C#N	1
C[C@H]1CNCC[C@H]1Oc1c(C)cc(Cl)cc1-c1ccnc2cc(Cn3c(=O)ccn(CC(F)(F)F)c3=O)sc12	1
CN(CCCNC(=O)c1ccc2nc3CCCCc3c(Cl)c2c1)Cc1ccccc1	1
Cc1nc2c(ncn(CC3(O)CCN(CC3)C(=O)C[C@H](c3ccccc3)C(F)(F)F)c2=O)n1-c1ccccc1	1
N#CN1Cc2[nH]nc(c2C1)-c1ccccc1	1
OC1(Cn2cnn3c(ncc3c2=O)-c2ccc(F)cc2)CCN(CC1)C(=O)c1ccc(cc1)-n1cccn1	1
Fc1cc(ccc1-c1n[nH]c2CN(Cc12)C#N)C(F)(F)F	1
CC(C)(c1ccccc1)c1ccc(cc1)C(=O)N1CCC(O)(Cn2cnn3cccc3c2=O)CC1	1
COC(=O)c1ccc(N2CCC(O)(Cn3cnc4c(-c5ccc(CNC(C)=O)cc5)n(C)nc4c3=O)CC2)c(Cl)c1	1
CCc1c(cnc(N)c1-c1cncc(c1)C#N)-c1ccc(O)cc1	1
Cn1nc2c(ncn(CC3(O)CCN(CC3)C(=O)C[C@H](c3ccccc3)C(F)(F)F)c2=O)c1-c1ccc(cc1)[C@H](N)C(F)F	1
C[C@H](CC(=O)N1CCC(O)(Cn2cnc3cc(NC(=O)CCN4CCN(C)CC4)ccc3c2=O)CC1)c1ccccc1	1
CCc1c(cnc(N)c1-c1ccc(O)cc1)-c1ccc(cc1)C(=O)NC1CC1	1
OC1(Cn2cnn3cc(NC(=O)COc4cccc(Cl)c4Cl)cc3c2=O)CCN(CC1)C(=O)C1CC1	1
CS(=O)(=O)c1ccccc1NC(=O)c1cc(c(Sc2c(Cl)cncc2Cl)s1)[N+]([O-])=O	1
C[C@H](CC(=O)N1CCC(O)(Cn2cnc3c(-c4cccc(CN(C)C)c4)n(C)nc3c2=O)CC1)c1ccccc1	1
Clc1cc2CC(Oc2c(c1)-c1ccnc2[nH]ccc12)C(=O)N1CCNCC1	1
C[C@@H](CC(=O)N1CCC(O)(Cn2cnc3cc(NC(=O)CCN4CCN(C)CC4)ccc3c2=O)CC1)c1ccccc1	1
C[C@H](CC(=O)N1CCC(O)(Cn2cnc(cc2=O)N2CCOC(C)(C2)C(=O)N(C)C)CC1)c1ccccc1	1
Clc1cc2C[C@@H](Oc2c(c1)-c1ccnc2cc(CN3CCCC3=O)sc12)C(=O)N1CCNCC1	1
Cn1nc2c(ncn(CC3(O)CCN(CC3)C(=O)C[C@H](c3ccccc3)C(F)(F)F)c2=O)c1-c1ccc(CN)cc1	1
Clc1cncc(Cl)c1Sc1nnc(s1)C(=O)Nc1ccc2C(CS(=O)(=O)c2c1)NCCN1CCOCC1	1
C[C@@H](CN1CCCC1)Nc1cc(=O)n(CC2(O)CCN(CC2)C(=O)C[C@@H](C)c2ccccc2)cn1	1
C[C@H](CC(=O)N1CCC(O)(Cn2cnc(Cl)cc2=O)CC1)c1ccccc1	1
C[C@H](CC(=O)N1CCC(O)(Cn2cnc(cc2=O)N(CCN2CCCC2)C(C)=O)CC1)c1ccccc1	1
Cc1nc2ccsc2c(=O)n1CC1(O)CCN(CC1)C(=O)CCc1ccccc1	1
Cn1nc2c(ncn(CC3(O)CCN(CC3)C(=O)C[C@H](c3ccccc3)C(F)(F)F)c2=O)c1-c1ccc(CN)c(c1)C(F)(F)F	1
CNc1nc2ncn(CC3(O)CCN(CC3)C(=O)CCc3ccccc3)c(=O)c2s1	1
Clc1cncc(Cl)c1Sc1nnc(s1)C(=O)Nc1ccc2CCS(=O)(=O)c2c1	1
CC(=O)N1CCC(O)(Cn2cnc3c(-c4ccccc4)n(C)nc3c2=O)CC1	1
OC1(Cn2cnn3cccc3c2=O)CCN(CC1)C(=O)N1CCN(CC1)c1ccc(cc1)C#N	1
CCc1c(cnc(N)c1-c1ccc2[nH]ncc2c1)-c1ccc(O)cc1	1
COc1cccc(c1)-c1ccc(cc1)C(=O)N1CCC(O)(Cn2cnn3cccc3c2=O)CC1	1
Cn1nccc1-c1n[nH]c2CN(Cc12)C#N	1
Cn1ncc2cc(ccc12)-c1n[nH]c2CN(Cc12)C#N	1
Cn1cc(cn1)-c1cccc(c1)-n1c(Cl)cc2c1ncn(CC1(O)CCN(CC1)C(=O)C1(C)CC1)c2=O	1
CN1CCN(CC1)c1ccc(cc1C)-c1n[nH]c2CN(Cc12)C#N	1
CCc1c(cnc(N)c1-c1ccc(OC)cc1F)-c1ccc(O)cc1	1
COc1ccc(cc1I)C1c2c(OC(N)=C1C#N)n[nH]c2-c1ccccn1	1
Cc1ccc2c(c1)ncn(CC1(O)CCN(CC1)C(=O)c1ccc3N(Cc4ccccc4)CCc3c1)c2=O	1
OC1(Cn2cnc3c(csc3c2=O)C#C)CCN(CC1)C(=O)CCc1ccccc1	1
CC(=O)c1ncc(Sc2cccc(Cl)c2Cl)s1	1
COc1ccc(cc1Br)C1c2c(OC(N)=C1C#N)n[nH]c2-c1ccccn1	1
C[C@H](CC(=O)N1CCC(O)(Cn2cnc(cc2=O)N2CCN(C)C(=O)C2)CC1)c1ccccc1	1
C[C@H](CC(=O)N1CCC(O)(Cc2cnc3c(cccn3c2=O)-c2ccccc2)CC1)c1ccccc1	1
C[C@H](CC(=O)N1CCC(O)(Cn2cnc(NCCN3CCC[C@H]3C)cc2=O)CC1)c1ccccc1	1
OC1(Cn2cnc3n(ncc3c2=O)-c2ccc(F)cc2)CCN(Cc2ccc(Br)cc2Cl)CC1	1
CCc1c(cnc(N)c1-c1ccc(O)cc1)-c1cccc(c1)C#N	1
C[C@H](CC(=O)N1CCC(O)(Cn2cnc(Nc3ccc4C5CCC(N5)c4c3)cc2=O)CC1)c1ccccc1	1
C[C@H](CC(=O)N1CCC(O)(Cn2cnc(NCCNc3nccc(n3)C(F)(F)F)cc2=O)CC1)c1ccccc1	1
OC1(Cn2cnc3n(ncc3c2=O)-c2ccc(F)cc2)CCN(Cc2ccc(Br)cc2)CC1	1
CC(C)c1cnc2cc(ccc2c1Cl)C(=O)NCCN1CCC(C(C1)c1ccccc1)C(=O)N1CCC(O)(Cn2cnc3cc(OCCN4CCNCC4)ccc3c2=O)CC1	1
C[C@H](CC(=O)N1CCC(O)(Cn2cnc(Cl)c(C)c2=O)CC1)c1ccccc1	1
COc1ccc(cc1)-n1ncc2c1ncn(CC1CCN(CC1)C(=O)[C@@H]1CCN(C[C@H]1c1ccccc1)C(=O)OC(C)(C)C)c2=O	1
OC1(Cn2cnc3n(ncc3c2=O)-c2ccc(F)cc2)CCN(Cc2ccc(Cl)cc2Cl)CC1	1
C[C@H](CC(=O)N1CCC(O)(Cn2cnc3n(cnc3c2=O)-c2ccc(CN)cc2)CC1)c1ccccc1	1
C[C@H](CC(=O)N1CCC(O)(Cn2cnc(NCCN3CCCC3)c(C)c2=O)CC1)c1ccccc1	1
Fc1cc(ccc1-c1n[nH]c2CN(Cc12)C#N)C(=O)NCc1ccccc1	1
CN(C)C(=O)c1ccc(cc1)-c1ccc(cc1)C(=O)N1CCC(O)(Cn2cnn3cccc3c2=O)CC1	1
Cn1nc2c(ncn(CC3(O)CCN(Cc4ccc(cc4Cl)-c4ccco4)CC3)c2=O)c1-c1ccc(cc1)C(N)=O	1
Clc1cncc(Cl)c1Sc1sc(cc1C#N)C(=O)Nc1ccc2C=CS(=O)(=O)c2c1	1
Cc1cc(Cl)cc(c1OC1CCCNC1)-c1ccnc2cc(CN3C(=O)C4C(C3=O)C4(C)C)sc12	1
CC(C)(C#N)c1ccc(cc1)C(=O)N1CCC(O)(Cn2cnn3cccc3c2=O)CC1	1
CN(C)CCC(=O)Nc1ccc2c(c1)ncn(CC1(O)CCN(CC1)C(=O)[C@H](CCCNC(=O)c1ccc3c(Cl)c4CCCc4nc3c1)Cc1ccccc1)c2=O	1
Oc1ccc(cc1)-c1ncc(o1)C1CCNCC1	1
CC(=O)c1nc(c(Sc2ccc(F)cc2F)s1)[N+]([O-])=O	1
COc1ccc-2c(c1)C(=O)c1nc(C#N)c(nc-21)C#N	1
CC1(CC1)C(=O)N1CCC(O)(Cn2cnc3n(c(Cl)cc3c2=O)-c2cccc(Br)c2)CC1	1
Cn1nc2CN(Cc2c1-c1ccccc1)C#N	1
Cc1ccc(cc1C)C(=O)Nc1cc2n(c1)ncn(CC1(O)CCN(CC1)C(=O)C1CC1)c2=O	1
COc1ccc(cc1OC)-n1c(Cl)cc2c1ncn(CC1(O)CCN(CC1)C(=O)c1cnc(o1)C1CC1)c2=O	1
OC1(Cn2cnn3cccc3c2=O)CCN(CC1)C(=O)c1cccc(c1)-c1ccc2OCOc2c1	1
CC1CS(=O)(=O)c2cc(NC(=O)c3cnc(Sc4c(Cl)cncc4Cl)s3)ccc12	1
OC1(Cn2cnn3cccc3c2=O)CCN(CC1)C(=O)c1ccc(cc1)-c1ccc2ocnc2c1	1
OC1(Cn2cnn3cccc3c2=O)CCN(CC1)C(=O)c1cccc(c1)-c1ccc(Cl)cc1	1
C[C@H](CC(=O)N1CCC(O)(Cn2cnc(cc2=O)N2CC3(C2)CCCO3)CC1)c1ccccc1	1
CCN(c1ccccc1)c1ccc(cc1)C(=O)N1CCC(O)(Cn2cnn3cccc3c2=O)CC1	1
Cl.Cl.Cn1nc2c(ncn(CC3(O)CCN(Cc4ccc(cc4Cl)C4=CCCC4)CC3)c2=O)c1-c1ccc(CN)cc1	1
CCc1c(cnc(N)c1-c1ccc(O)cc1)-c1ccc(cc1)C(=O)N(C)C	1
C[C@@]12CCCc3coc(c13)C(=O)c1cc3c(cc21)c(=O)c1c(c2c(c4c1c(=O)c1cc5C(=O)c6occ7CCC[C@](C)(c67)c5cc1c4=O)c(=O)c1cc4C(=O)c5occ6CCC[C@](C)(c56)c4cc1c2=O)c3=O	1
[O-][N+](=O)c1cc(sc1Sc1c(Cl)cncc1Cl)C(=O)N1CCS(=O)(=O)CC1	1
CC(Cc1ccccc1)C(=O)N1CCC(O)(Cn2cnn3cccc3c2=O)CC1	1
OC1(Cn2cnc3n(nnc3c2=O)-c2ccccc2)CCN(CC1)C(=O)CC(C1CC1)C1CC1	1
Clc1ccc2c(c1)ncn(CC1(CCN(CC1)C(=O)CCc1ccccc1)C#N)c2=O	1
Clc1cc2C[C@@H](Oc2c(c1)-c1ccnc2cc(CN3C(=O)CCC3=O)sc12)c1onc2CCNCc12	1
CC(C)(C)OC(=O)N1CC[C@H]([C@@H](C1)c1ccccc1)C(=O)N1CCC(O)(Cn2cnc3n(ncc3c2=O)-c2ccc3OC=COc3c2)CC1	1
CN(C)CCCOc1ccc(NC(=O)c2nnc(Sc3c(Cl)cncc3Cl)s2)cc1	1
CC1(CC1)C(=O)N1CCC(O)(Cn2cnc3n(c(Cl)cc3c2=O)-c2cccc(c2)-n2cc(cn2)C(F)(F)F)CC1	1
COc1ccc(cc1)-n1ccc2c1ncn(CC1(O)CCN(CC1)C(=O)[C@@H]1CCNC[C@H]1c1ccccc1)c2=O	1
Cl.Cl.Cn1cc(cn1)-c1ccc(CN2CCC(O)(Cn3cnc4c(-c5ccc(CN)cc5)n(C)nc4c3=O)CC2)c(Cl)c1	1
C[C@H](CC(=O)N1CCC(O)(Cn2cnc(NC[C@@H]3CCCN3C)cc2=O)CC1)c1ccccc1	1
C[C@@H]1CC[C@@]2(CC[C@]3(C)C(=CC[C@@H]4[C@@]5(C)CC[C@H](OC(C)=O)C(C)(C)[C@@H]5CC[C@@]34C)[C@@H]2[C@H]1C)C(O)=O	1
CN1CC[C@H](C1)Oc1ccc(Cl)c(c1)-c1nc2c(o1)C(=O)c1ccccc1C2=O	1
Cc1nc2c(ncn(CC3(O)CCN(CC3)C(=O)c3cnc(o3)C3CC3)c2=O)n1-c1ccccc1	1
C[C@H](CC(=O)N1CCC(O)(Cn2cnc(NCCN3CCCCC3)cc2=O)CC1)c1ccccc1	1
CC(=O)c1nc(c(Sc2ccc(Cl)c(Cl)c2)s1)[N+]([O-])=O	1
Cl.Cl.Cn1nc2c(ncn(CC3(O)CCN(Cc4ccc(cc4Cl)-c4cnco4)CC3)c2=O)c1-c1ccc(CN)cc1	1
CC1=CS(=O)(=O)c2cc(NC(=O)c3cc(c(Sc4c(Cl)cncc4Cl)s3)[N+]([O-])=O)ccc12	1
CCc1c(cnc(N)c1-c1ccc(O)cc1)-c1ccc(NC(C)=O)nc1	1
CC(=O)N1CC[C@H]([C@@H](C1)c1ccccc1)C(=O)N1CCC(O)(Cn2cnc3n(ccc3c2=O)-c2ccc(F)cc2)CC1	1
CN(C)CCCOc1ccc2c(c1)ncn(CC1(O)CCN(CC1)C(=O)[C@@H](CCCNC(=O)c1ccc3c(Cl)c(cnc3c1)C(=O)NC1CC1)Cc1ccccc1)c2=O	1
OC1(Cn2cnn3c(ncc3c2=O)-c2ccc(F)cc2)CCN(CC1)C(=O)c1cnc(o1)C1CC1	1
Oc1ccc(cc1)-c1cncc(c1)-c1ccc(O)cc1	1
CC(CC(=O)N1CCC(O)(Cn2cnn3cccc3c2=O)CC1)n1cccn1	1
OC1(Cn2cnn3cccc3c2=O)CCN(CC1)C(=O)c1cccc(c1)-c1ccccc1	1
CCO\C(O)=C(/C#N)c1nc2-c3ccccc3C(=O)c2nc1C#N	1
Cc1c2C(=O)c3nc(C#N)c(nc3-c2ccc1F)C#N	1
OC1N(CC2(O)CCN(CC2)C(=O)CCc2ccccc2)C=Nc2cc(NCCN3CCCCC3)ccc12	1
C[C@H](CC(=O)N1CCC(O)(Cn2cnc(cc2=O)N2C[C@H]3C[C@@H]2CN(C)C3)CC1)c1ccccc1	1
CS(=O)(=O)Nc1cccc(NC(=O)c2cc(c(Sc3c(Cl)cncc3Cl)s2)[N+]([O-])=O)c1	1
CCc1c(cnc(N)c1-c1ccc(O)cc1)-c1ccc2cn[nH]c2c1	1
CCc1c(cnc(N)c1-c1ccc2cn[nH]c2c1)-c1ccc(O)cc1	1
Nc1cc(ccn1)-c1cc(Cl)cc2CC(Oc12)C(=O)N1CCNCC1	1
OC1(Cn2cnc3cc(Cl)ccc3c2=O)CCN(CC1)C(=O)Cc1cccc2ccccc12	1
O=S(=O)(NC1CC1)c1cccc(c1)-c1n[nH]c2CN(Cc12)C#N	1
NC(=O)c1ccc(cc1)-n1ncc2CN(Cc12)C#N	1
Cn1nc2c(ncn(CC3(O)CCN(CC3)C(=O)C[C@H](c3ccccc3)C(F)(F)F)c2=O)c1-c1ccc(CN2CCOCC2)cc1	1
Nc1cc(Br)ccc1C(=O)N1CCC(O)(Cn2cnc3cc(Cl)ccc3c2=O)CC1	1
OC1(Cn2cnn3cccc3c2=O)CCN(CC1)C(=O)c1cccc(c1)-c1ccccc1C#N	1
Clc1c2CCCCc2nc2ccc(cc12)C(=O)Nc1cccc(CN2CCCC2)c1	1
CN1CCN(CCC(=O)Nc2ccc3c(c2)ncn(CC2(O)CCN(CC2)C(=O)[C@@H](CCCNC(=O)c2ccc4c(Cl)c5CCCCc5nc4c2)Cc2ccccc2)c3=O)CC1	1
OC1(Cn2cnn3cccc3c2=O)CCN(CC1)C(=O)c1ccc(cc1)-c1cscn1	1
C[C@@H]1CC[C@@]2(CC[C@]3(C)C(=CC[C@@H]4[C@@]5(C)C[C@@H](O)[C@H](O)C(C)(C)[C@@H]5CC[C@@]34C)[C@@H]2[C@H]1C)C(O)=O	1
CN1CCN(CCC(=O)Nc2ccc3c(c2)ncn(CC2(O)CCN(CC2)C(=O)C2CCN(C[C@H]2c2ccccc2)c2ccccc2NS(=O)(=O)C=C)c3=O)CC1	1
CCc1c(cnc(N)c1-c1ccc(O)cc1)-c1ccc(Cl)cc1	1
N#CN1Cc2cnn(-c3cn(cn3)-c3ccccc3)c2C1	1
CC(C)C(CC(=O)N1CCC(O)(Cn2cnc3cc(NC(=O)CCN4CCN(C)CC4)ccc3c2=O)CC1)c1ccccc1	1
C[C@H](CC(=O)N1CCC(O)(Cn2cnc3c(-c4ccc(cc4)C4(N)CCC4)n(C)nc3c2=O)CC1)c1ccccc1	1
C[C@H](CC(=O)N1CCC(O)(Cn2cnc(OCCN(C)C)cc2=O)CC1)c1ccccc1	1
CN1CC[C@H](C1)Oc1ccc(F)c(-c2nc3c(o2)C(=O)c2ccccc2C3=O)c1Cl	1
C[C@H](CC(=O)N1CCC(O)(Cn2cnc(cc2=O)N2CC(N)C2)CC1)c1ccccc1	1
OC1(Cn2cnn3cccc3c2=O)CCN(CC1)C(=O)c1ccc(Cc2cccs2)cc1	1
C[C@H](CC(=O)N1CCC(O)(Cn2cnc3c(-c4ccncc4)n(C)nc3c2=O)CC1)c1ccccc1	1
Cc1cc(nn1Cc1ccc(cc1)C(=O)N1CCC(O)(Cn2cnn3cccc3c2=O)CC1)C(F)(F)F	1
Cc1nn(c2CN(Cc12)C#N)-c1ccccc1	1
NC1=C(C#N)C(c2c(O1)n[nH]c2-c1cccs1)c1ccc(OCC#C)c(Br)c1	1
C[C@H](CC(=O)N1CCC(O)(Cn2cnc3c(-c4cccc(CN5CCOCC5)c4)n(C)nc3c2=O)CC1)c1ccccc1	1
CN(C)CC#Cc1n(C)nc2c1ncn(CC1(O)CCN(CC1)C(=O)C[C@H](c1ccccc1)C(F)(F)F)c2=O	1
N#CN1Cc2[nH]nc(c2C1)-c1ccc(cc1)C#N	1
OC1(Cn2cnc3n(cnc3c2=O)-c2ccccc2)CCN(CC1)C(=O)C[C@@H](C(F)F)c1ccccc1	1
CC1(CC1)C(=O)N1CCC(O)(Cn2cnc3n(c(Cl)cc3c2=O)-c2ccc(CN)cc2)CC1	1
CC(C)c1c(cnc(N)c1-c1ccc(O)cc1)-c1ccc(O)cc1	1
OC1(Cn2cnc3cc(Cl)ccc3c2=O)CCN(CC1)C(=O)c1ccc[nH]1	1
Cn1c(cc2ccccc12)-c1cccc(c1)C(=O)N1CCC(O)(Cn2cnn3cccc3c2=O)CC1	1
C[C@H]1CNCC[C@H]1Oc1c(C)cc(Cl)cc1-c1ccnc2cc(CN3C(=O)CCC3=O)sc12	1
NCc1ccc(cc1)-c1[nH]nc2c1ncn(CC1(O)CCN(CC1)C(=O)C[C@H](c1ccccc1)C(F)(F)F)c2=O	1
Cc1cc(Cl)cc(c1O[C@H]1CCCNC1)-c1ccnc2cc(CN3C(=O)CCC3=O)sc12	1
Cn1ncc2c1ncn(CC1(O)CCN(CC1)C(=O)CCc1ccccc1)c2=O	1
OC1(Cn2cnc3n(cnc3c2=O)-c2ccccc2)CCN(CC1)C(=O)C[C@H](c1ccccc1)C(F)(F)F	1
C[C@H](CC(=O)N1CCC(O)(Cc2cnc(cn2)-c2ccccc2)CC1)c1ccccc1	1
COC(=O)c1ccc(N2CCC(O)(Cn3cnc4c(Br)n(C)nc4c3=O)CC2)c(Cl)c1	1
C[C@H](CC(=O)N1CCC(O)(Cn2cnc3c(Nc4ccccc4)n(C)nc3c2=O)CC1)c1ccccc1	1
COc1ccc(Sc2sc(nc2[N+]([O-])=O)C(C)=O)cc1OC	1
OC1(Cn2cnn3cc(NC(=O)Nc4cccc(F)c4)cc3c2=O)CCN(CC1)C(=O)C1CC1	1
CC(OC(C)=O)c1nc(c(Sc2c(Cl)cncc2Cl)s1)[N+]([O-])=O	1
CN(C)CCCOc1ccc(NC(=O)c2cnc(Sc3c(Cl)cncc3Cl)s2)cc1	1
CC(=O)c1cc(c(Sc2c(Cl)cccc2Cl)s1)[N+]([O-])=O	1
C[C@H](CC(=O)N1CCC(O)(Cn2cnc(Nc3cn(C)nc3C)cc2=O)CC1)c1ccccc1	1
N#CN1Cc2[nH]nc(c2C1)-c1ccc(Oc2ccccc2)cc1	1
OC1(Cn2cnn3cccc3c2=O)CCN(CC1)C(=O)c1ccccc1-c1ccccc1	1
CC(=O)c1nc(c(Sc2c(Cl)cccc2Cl)s1)[N+]([O-])=O	1
N#CN1Cc2[nH]nc(c2C1)-c1ccc(OCc2ccccc2)cc1	1
C[C@H]1CNCCN1Cc1c(C)cc(Cl)cc1-c1ccnc2cc(CN3C(=O)CCC3=O)sc12	1
COc1ccc(cn1)-c1n[nH]c2CN(Cc12)C#N	1
CC(CC(=O)N1CCC(O)(CN2C=Nc3cc(NCCN(C)C)ccc3C2O)CC1)c1ccccc1	1
CNC(=O)Nc1cc2n(c1)ncn(CC1(O)CCN(CC1)C(=O)C[C@@H](C)c1ccccc1)c2=O	1
Fc1cncc(Cl)c1Sc1nnc(s1)C(=O)Nc1ccc2C=CS(=O)(=O)c2c1	1
C[C@H](CC(=O)N1CCC(O)(Cn2cnc3c(-c4cccc(N)c4)n(C)nc3c2=O)CC1)c1ccccc1	1
CC1(CC1)C(=O)N1CCC(O)(Cn2cnc3[nH]c(Cl)cc3c2=O)CC1	1
Cn1cc2ncn(CC3(O)CCN(CC3)C(=O)CCc3ccccc3)c(=O)c2n1	1
OC1(Cn2cnc3n(c(Cl)cc3c2=O)-c2ccc3OCOc3c2)CCN(CC1)C(=O)c1cnc(o1)C1CC1	1
C[C@H](CC(=O)N1CCC(O)(Cn2cnc3c(-c4ccc(CO)cc4)n(C)nc3c2=O)CC1)c1ccccc1	1
CCc1c(cnc(N)c1-c1ccc2cn[nH]c2c1)-c1cccc(NC(C)=O)c1	1
Cn1nccc1-c1cc(ccc1F)-n1c(Cl)cc2c1ncn(CC1(O)CCN(CC1)C(=O)C1(C)CC1)c2=O	1
O=C1c2ccccc2-c2nc(C#N)c(nc12)C#N	1
CN1CCC(CC1)NC(=O)c1cc(c(Sc2c(Cl)cncc2Cl)s1)[N+]([O-])=O	1
CC(Cc1ccccc1)C(=O)N1CCC(O)(Cn2cnc3ccccc3c2=O)CC1	1
Cn1cc(cn1)-c1cc(ccc1F)-n1c(Cl)cc2c1ncn(CC1(O)CCN(CC1)C(=O)c1cnc(o1)C1CC1)c2=O	1
CNCc1ccc(cc1)-c1n(C)nc2c1ncn(CC1(O)CCN(CC1)C(=O)C[C@H](c1ccccc1)C(F)(F)F)c2=O	1
Cn1nc2c(ncn(CC3(O)CCN(CC3)C(=O)C[C@H](c3cc(F)cc(F)c3)C(F)(F)F)c2=O)c1-c1ccc(CN)cc1	1
C[C@@]12CCCc3c(CCO)oc(c13)C(=O)c1cc3C(=O)C=CC(=O)c3cc21	1
CC(C)c1ccc(cc1)-c1cccc(c1)C(=O)N1CCC(O)(Cn2cnn3cccc3c2=O)CC1	1
CCc1c(cnc(N)c1-c1ccc(cc1)S(C)(=O)=O)-c1ccc(O)cc1	1
Nc1ncc(cc1-c1ccc(O)cc1)-c1ccccc1	1
COC[C@H]1CCCN1CCNc1cc(=O)n(CC2(O)CCN(CC2)C(=O)C[C@@H](C)c2ccccc2)cn1	1
CN1CCN(CC1)C(=O)c1ccc(cc1)-c1n[nH]c2CN(Cc12)C#N	1
CCCNc1ncc(c(CC)c1-c1ccc(O)cc1)-c1ccc(O)cc1	1
CC(CC(=O)N1CCC(O)(CC1)C(C)n1cnn2cccc2c1=O)c1ccccc1	1
CC(NC(=O)c1cccc(c1)-n1ncc2CN(Cc12)C#N)c1ccccc1	1
OC1(Cn2cnn3cccc3c2=O)CCN(CC1)C(=O)c1cccc(c1)-c1ccccc1F	1
C[C@@H](N)c1ccc(cc1)-c1n(C)nc2c1ncn(CC1(O)CCN(CC1)C(=O)C[C@H](c1ccccc1)C(F)(F)F)c2=O	1
CC(=O)c1cc(c(Sc2cc(Cl)cc(Cl)c2)s1)[N+]([O-])=O	1
OC1(Cn2cnn3cccc3c2=O)CCN(CC1)C(=O)c1cccc(c1)-c1cccc(F)c1	1
CN(C)CCNC1CS(=O)(=O)c2cc(NC(=O)c3nnc(Sc4c(Cl)cncc4Cl)s3)ccc12	1
Cc1cc(Cl)cc(c1OCC1(F)CNC1)-c1ccnc2cc(CN3C(=O)CCC3=O)sc12	1
Cc1ccc(CNC(=O)Nc2cc3n(c2)ncn(CC2(O)CCN(CC2)C(=O)C2CC2)c3=O)cc1	1
Cn1nc2c(ncn(CC3(O)CCN(CC3)C(=O)C[C@H](c3ccccc3)C(F)(F)F)c2=O)c1-c1ccc(CN)c(F)c1	1
C[C@H](CC(=O)N1CCC(O)(Cn2cnc(cc2=O)N(C)CCO)CC1)c1ccccc1	1
C[C@H](CC(=O)N1CCC(O)(Cn2cnc(Nc3ccccc3)cc2=O)CC1)c1ccccc1	1
CC(=C)COc1ccc2c(c1)[C@@H]3C=CC[C@H]3[C@@H](N2)c4cccc(c4O)OC	0
CC(C)(C)CN(CCC#N)Cc1cncs1	0
CC(C)N1C(=[NH+]C[C@@]12CCCC(CC2)(C)C)N	0
CCN(C[C@@H]1COCC[NH2+]1)C2CCCCC2	0
C[C@H]1CN([C@@H](CO1)C)S(=O)(=O)CC#N	0
CCc1cc(cc(c1)n2cc([nH+]c2)C)NC(=O)c3ccc4c(c3)C[C@@H](C4)N(C)c5cncnc5	0
C[C@@H](C(F)(F)F)NC(=O)c1cnn2c1nc(cc2)[N@]3[C@@H](CC[C@@H]3c4cc(cnc4)F)CO	0
c1cc(n(c1c2cc(cc(c2)F)F)C3CC3)C(=O)[O-]	0
c1cc(ccc1[C@H]2C[C@@H](CN2C(=O)Nc3ccc4c(c3)COC4)O)C(F)(F)F	0
C1C=[NH+]C(=N[C@@]1(N)O)N	0
c1cc(ccc1c2cnc(o2)C[NH+](CCC#N)CC(F)(F)F)Br	0
c1ccc2c(c1)cc(c(n2)OC[C@H]3CCOC3)/C(=N\O)/N	0
CC[C@H]1CC[C@]2(C1)[NH2+]CCS2	0
CCOc1ccc(cc1)/N=C/c2ccccc2[O-]	0
CC(C)c1nc(sn1)n2cc(cn2)I	0
CC1(O[C@@H]2[C@@H]3[C@@H](CC(=O)O3)O[C@@H]2O1)C	0
c1cscc1[C@@H]2C[C@H]2CBr	0
Cc1cc(c2c(c1)c(cc(n2)C)C[NH+](C)C[C@H]3N=CC(=N3)C)C	0
Cc1cccc(c1)NC(=O)[C@@H]2[C@H]3C=C[C@@]4([C@@H]2C(=O)N([C@@H]4C(=O)N[C@@H]5CCC[C@@H]([C@@H]5C)C)C[C@@H]6COc7ccccc7O6)O3	0
C[C@@H](CCc1ccccc1)NC(=O)c2ccc3c(c2)n4c(nc3=O)[C@H](SC4=S)C(=O)NC(C)C	0
Cc1[nH]cc(n1)CNc2ccccc2[N-]S(=O)(=O)C	0
c1ccc(c(c1)/C=N\c2ccccc2Cl)[O-]	0
C=C1C[C@H]2COC(=O)[C@H]2C1	0
CC(C)(C)OCC[C@@H](CN)O	0
CC[C@@H](CO)C1CCCC1	0
c1ccc(cc1)/C=C/S(=O)(=O)N2CCN(CC2)/C=C\3/Nc4c(c(cs4)c5ccco5)C(=O)N3	0
c1cc(ccc1c2c3c([nH]n2)CCNC3)F	0
CCc1cc(c(cc1O)Cl)Cl	0
CCC(CC)(C[NH+](C)Cc1ccccc1Cl)C=O	0
C=CCc1ccccc1OC/C=C/C[S-]	0
CCCc1nc2ccc(cc2c(n1)[O-])Br	0
c1cc(sc1c2cc(nc3c2cc[nH]3)NCCO)S(=O)(=O)[NH-]	0
Cc1c(sc2c1c(=O)[nH]c(n2)CS[C@@H](C)C(=O)N(C)CC(=O)Nc3ccccc3SC)C	0
COc1ccc2c(c1)[nH]c3c2CC[NH+]4[C@H]3C[C@H]5[C@@H](C4)C[C@@H]([C@@H]([C@H]5C(=O)OC)OC)OC(=O)c6ccc(cc6)N	0
Cc1cc(c(cc1F)C(=O)C)N2CCOC(C2)(C)C	0
C[C@H](CC(C)(C)CNC(=O)N(C1CC1)[C@H](C)C(C)C)O	0
c1cc(ccc1F)Sc2cnc(cn2)N	0
C[C@H]1CCCN1c2c(cc3c(n2)CCCC3)C[NH3+]	0
Cc1nc(cs1)C[C@H]([C@H]2C[NH+](CCN2C)C)N	0
C1C[C@@H]([C@@H](C1)C(=O)[O-])CNC(=O)NCC2CCOCC2	0
CS(=O)(=O)CC[C@@H]([C@@H]1CSCCS1)[NH3+]	0
CCOC(=O)c1c2c(sc1NC(=O)c3ccc(cc3)S(=O)(=O)N(C)C[C@H]4CCCO4)C(NC(C2)(C)C)(C)C	0
CN(C)S(=O)(=O)c1ccc2c(c1)[C@H]3C=CC[C@@H]3[C@@H](N2)c4c[nH]c5c4cccc5	0
CC1(CC[C@H]([C@@H](C1)C(C)(C)C)C(=O)[O-])C	0
C[C@@H]1CN2CCC[C@@H]2CN1Cc3coc4c3cccc4	0
CC[C@H]1CCC[C@H](C1)[NH2+][C@@H]2CCC[C@@H]2S(=O)(=O)C	0
CCCNc1ccc(c(n1)CN(CCCO)C(C)C)Cl	0
Cc1cc(c(cc1F)C(C)(C)C)O	0
Cc1cc(cc(c1OCC2(CC2)CC(=O)[O-])C)Cl	0
C[C@H](c1cc[nH+]c(c1)N2CCC(CC2)C(C)(C)C)NC	0
c1cc(cc(c1)C(F)(F)F)/C=C(\C#N)/C(=O)[O-]	0
c1ccc(cc1)n2c(cc(n2)C(=O)N)NC(=O)c3cc(ccc3Cl)c4cccc(n4)C(F)F	0
CCC[C@@](C)(C(=O)N(C)Cc1ccc(cc1)OCC=C)N	0
c1cc(sc1/C(=C\C(=O)C2CC2)/[O-])Cl	0
Cc1c(sc([nH+]1)NC[C@@H]2Cc3ccccc3O2)C	0
COCCOCCN1CCC(CC1)Cl	0
c1cc(c(cc1F)F)S(=O)(=O)Nc2cc(cc(c2)N)c3cc4c(c[nH]c4nc3)c5ccncc5	0
C[C@H](C#N)[C@](C)(C1CC1)O	0
CCNC(=S)N(Cc1ccc(cc1)[NH+](C)C)C[C@@H]2CCCO2	0
c1ccc(c(c1)C2=NC(=O)/C(=C\c3cccs3)/[N-]2)F	0
c1c(sc(n1)[C@H]2CCCO2)C(=O)N3CCSC4(C3)CCCCC4	0
C[C@@H]1C=CC[C@H]([C@@H]1C)C#C	0
C[C@]1(C[C@@H](CC(C1)(C)C)NC(=O)C2CCCCC2)CNC(=O)C3CCCCC3	0
c1c([nH]nc1CO)C[NH3+]	0
Cc1cc(cc(c1OC(F)F)C)[C@H]2N(C(=O)[C@@H](S2)C)Cc3ccc(cc3)Cl	0
c1nc(sn1)N2CCO[C@H](C2)C#N	0
CC[C@H]1CC[C@@H](C1)Nc2ccc(c(c2)OCCO)OC	0
c1cc(sc1)c2nc(cs2)C(=O)N3CCO[C@@H]4[C@H]3CCC4	0
CC(C)(C)C(=O)CCN(C)C[C@@H]1CCCO1	0
CCCC(CCC)(C[NH+]1CCO[C@H](C1)C)CS	0
CC(C)[C@H](CS)CSc1[nH+]ccn1C	0
C[C@H]1CCC[C@](C1)(C[NH+](C)C2CCCC2)C=O	0
CN(Cc1ccccc1)c2nc3c(s2)c(ncn3)SCC(=O)NCCC4=CCCCC4	0
COCC[N@@H+]1C[C@H]([C@@H](C1)NC(=S)Nc2c3c(nn2c4ccccc4)CCC3)c5ccccc5	0
Cc1csc(n1)[C@@H]2CCCN(C2)C(=O)[C@@H]3Cc4cc(ccc4OC3)F	0
Cc1ccc(c(c1)OC/C(=N/c2nc(ns2)c3ccc(c(c3)OC)OC)/[O-])C(C)C	0
C[C@@H](C(=O)NCCN1C(=O)/C(=C/c2ccc(cc2)Cl)/SC1=O)NC(=O)c3ccccc3Cl	0
c1c(cc(cc1Cl)Cl)N[C@H]2CC[C@@H]3CCCC[C@@H]3C2	0
c1cc(cc(c1)F)[C@@H]2CC(=Nc3n2ncn3)c4cccs4	0
c1cc(ccc1C(=O)/C=C/OC(=O)c2cc(cc(c2)C(F)(F)F)C(F)(F)F)Cl	0
c1cc(ccc1N2CC[NH+](CC2)Cc3cnc(s3)Oc4ccc(cc4)Br)F	0
c1cc(c(cc1n2c(nnc2S)CSCc3ccc(cc3Cl)F)Cl)F	0
CC(C)(CC(=O)N(C)[C@H]1CCSC1)C(=O)[O-]	0
C[C@H]1C[C@H](CC([C@@]1(/C=C/[C@@H](CO)O[C@H]2[C@@H]([C@H]([C@@H]([C@H](O2)CO)O)O)O)O)(C)C)O	0
C=C(CCCl)I	0
C1C[C@@H]([C@@](C1)(C#N)N)CC[NH+]2CCCN3CCC[C@@H]3C2	0
c1cc(sc1)/C=N/Nc2nc3c(ncnc3n2[C@H]4[C@@H]([C@@H]([C@H](O4)CO)O)O)N	0
Cc1ccc(cc1)NC(=O)CN2C(=O)/C(=C/c3cc(n(c3C)c4c(c(c(s4)C)C)C#N)C)/NC2=O	0
CC(C)c1cn(nn1)CC(=O)Nc2cc(cnc2)C(=O)c3cn(c4c3cncn4)C(C)C	0
C[C@@H]1C[NH2+][C@@H](S1)CC(C)(C)C	0
C[C@H](CCC#C)[C@@H](C)Br	0
CCc1c(cn(n1)C)C#Cc2cccc(c2)N	0
Cc1cccc(c1)/N=C\c2ccccc2[O-]	0
c1cc(c(cc1Oc2ccc(cn2)F)F)N	0
C[C@@H]1CCC[C@]1(C2CCOCC2)O	0
CCN(Cc1cc(ccc1[O-])Br)C(=O)COc2ccc(cc2OCC)C#N	0
CC[NH2+][C@H]1CCN(C[C@@H]1C)C[C@@H]2CCCO2	0
CN(CCCOC)CC1(CCCC1)C=O	0
c1c(nc[nH]1)NCCO	0
CC(C)(C)O[C@@H]1C[C@@H](C12CCCCC2)[O-]	0
Cc1ccccc1/C=C/2\C(=O)c3c(cc4c(c3O2)C[NH+](CO4)CCc5ccc(cc5)Cl)C	0
C#C[C@@H](C1CC1)OC(=O)CC[C@H]2CCCO2	0
Cn1c2ccccc2[nH+]c1SCc3nnc(s3)SC	0
CCCNC(=O)CN[C@H]1C[C@@H](C12CCCCC2)OCC	0
c1nc2c(c3c(s2)CCCCC3)c(=O)n1CCF	0
Cc1ccc2c(c1)c3c(cc(s3)C(=O)N[C@H](C)CCc4ccccc4)c(=O)[nH]2	0
CC[N@]1C[C@H]([C@@H](O1)c2ccc(c(c2)F)F)NC(=O)Nc3c(c(nn3c4ccccc4)OCCCC(=O)N5CC[NH+](CC5)C)C	0
CCCC[C@H](C)Nc1ccccc1S(=O)(=O)NC	0
CC[C@@H]1[C@@H](C[C@@H]1[O-])c2cn(nc2C)C	0
Cc1c(cn(n1)c2ncccn2)C=O	0
Cc1cc(sc1C)c2c(c(no2)N)Cl	0
CC[NH2+][C@@H](C)c1c(cccc1F)n2c(c(c(n2)C)C)C	0
c1ccc2c(c1)nc(s2)O[C@@H]3CCC[C@@H](C3)[NH3+]	0
C1[C@@H]([C@@H]1C(=O)N)[C@@H](C#N)[NH3+]	0
c1cc(ccc1[C@@H]2c3ccsc3CCN2Cc4ccc5c(c4)CCO5)OC(F)(F)F	0
Cc1cc(c(c(c1)C)O[C@@H]2C[C@@H](C23CCCC3)[O-])C	0
c1ccc2c(c1)cccc2N[C@H]3COC[C@@H]3O	0
CN(c1ccc(cc1)F)S(=O)(=O)c2cccc(c2)C#N	0
CC[C@H](C)CN(C)c1c(c(cc([nH+]1)C)C)CCl	0
c1nc([n-]n1)SCCCl	0
CCOC[C@@H](C)NC[C@H](COc1ccc(c(c1)Cl)Cl)O	0
C[C@H]1C[C@]1(C2(CCCC2)CC(C)C)O	0
CCOC1=CC(=C(CC1)C=O)[O-]	0
CS(=O)(=O)N1CCC[C@@H]1N=C=O	0
CCc1ccc2c(c1)c(c([nH]2)c3cc[nH+]cc3)C=O	0
CC1(CC[C@@]2(C1)C[C@H](CCO2)O)C	0
CC1(CCC(CC1)[NH2+]CC#C)C	0
Cc1c(nn(c1NC(=O)N[C@@H]2C[N@@](O[C@H]2c3cc(c(nc3)F)F)CCOC)c4ccccc4)C5=CCN(CC5)C(=O)OC(C)(C)C	0
C1CCC#C[C@@H](CC#CC1)O	0
CCC(CC)c1nnc(s1)NC(=O)/C=C/c2cc(c(c(c2)Br)OCC)OC	0
C[NH2+][C@H](c1cn[nH]n1)c2cscc2Br	0
CCOC(=O)CCCCCN(C)c1ccc(cc1)C(=S)N	0
C[C@@H]1CCCCCN1C(=O)C2(CCCC2)N	0
CC(C)([C@H]([C@H]1CCCOC1)O)N	0
c1cc(c(cc1F)[C@@H]2CCC[N@@]2c3ccn4c(n3)c(cn4)C(=O)NCCO)F	0
Cc1cccc(c1C)/N=C\c2ccccc2[O-]	0
CC(C)n1cc(c2c1ncnc2)C(=O)c3cc(cnc3)NC(=O)c4cc5c[nH+]ccc5[nH]4	0
Cc1cc(nc(n1)[C@H]2Cc3ccccc3OC2)CC[NH3+]	0
CCC(C)(C)N1CC(=CC1=O)[O-]	0
CCC[NH+]1CCC(CC1)([C@]2(CCC[C@H](C2)C)C#N)O	0
CC[C@@H]1CC[C@H](C1)Nc2ccc-3c(c2)Cc4c3cccc4	0
c1cc(c(nc1)NC2CCC2)N	0
CC(=S)N1CCCCC1	0
Cc1c2c(n(n1)C)n(c(n2)CCl)[C@H]3CC[C@H]([C@@H]3C)C	0
Cn1cc(cn1)c2cc3c(ccc4ccc(cc4c3=O)[N-]S(=O)(=O)N(C)C[C@@H]5COCCO5)nc2	0
Cc1ccc(o1)CSSC	0
COc1ccc(cc1)Cc2nnc(s2)[S-]	0
c1cc(cc(c1)C(F)(F)F)/C=C\C(=O)N2CCN(CC2)c3cccc(c3)C(F)(F)F	0
CC[C@H](CCO)CN[C@H](c1ccco1)c2ccc(s2)Cl	0
c1ccc(c(c1)/C=N/n2cnc3c(c2=O)c4c(s3)CCCC4)C(F)(F)F	0
C1CC[C@H]([C@H](C1)C(=O)[O-])NC(=O)NCC[C@@H]2CCCO2	0
c1cc(sc1)[C@H](c2ccc(s2)Cl)Nc3ccc(cc3)Cl	0
Cc1cc(ccc1c2ccc(n2C3CC3)C(=O)[O-])F	0
CCc1nc2c(n1[C@@H]3CC[C@H]([C@@H]3C)CC)CC[NH2+]C2	0
C[C@H]1C[C@@H](CCO1)N2CCc3c(cccc3N)C2	0
CCC(C)(C)n1c(nnn1)[C@H](c2cc3cc(c(cc3[nH]c2=O)C)C)[NH+]4CCN(CC4)c5cc(ccc5C)Cl	0
C[C@@H]1[C@@H]2[C@@H](C[C@@H](O1)O[C@H]3CC[C@@]4([C@H]5CC[C@@]6([C@H](CC[C@@]6([C@@H]5CC[C@@]4(C3)O)O)C7=CC(=O)OC7)C)C=O)O[C@@H](O2)c8ccc(cc8)OC	0
CCc1c([nH+]oc1N)c2cc3c(s2)CCC3	0
CCCc1c(c(nc(n1)CC2CC2)[O-])Br	0
CCOc1ccc(c(c1)SCCOCCC(C)C)N	0
CCOCCCn1c(c(c(c(c1=O)C#N)C)C(=O)[C@@H](C)Oc2cc(cc(c2)C)C)[O-]	0
CC[C@H](c1cnn(c1)CCOCC)Cl	0
CC1(CC[C@](C1)(C#N)NC)C	0
CC[C@@H]1C(=O)N2CCCC[C@@H]2C(=O)N1[C@@H]3CCCC[C@@H]3C	0
CC(=O)Nc1ccc(cn1)C#CC2(CCCCC2)NC(=O)[C@H]3CCC=CC3	0
C[C@H]1CC[C@@H]2[C@@H]1NOC2(C)C	0
CCC[C@H]1CN(C[C@@H]1C(=O)N[C@@H]([C@@H]2[C@@H]([C@@H]([C@H]([C@H](O2)SC)O)O)O)[C@@H](C)O)C	0
CCC1(CNc2c1cccc2)CC	0
C1CCC(C1)S[C@@H]2CCC[C@H]2C(=O)[O-]	0
Cn1cc(cn1)c2cc3c(ccc4ccc(cc4c3=O)NS(=O)(=O)N(C)C[C@@H]5COCCO5)nc2	0
c1cc[nH+]c(c1)c2cc3ccc(cc3oc2=O)OCc4ccc(cc4)Br	0
CC(=O)[C@H]1CCCN(C1)[C@@H]2CCOC3(C2)CCCC3	0
CC[C@H](C)[C@H](C)Nc1cc(c(cc1Cl)Cl)Cl	0
Cc1ccc(c(c1)Cl)NS(=O)(=O)c2ccc3c(c2)NC(=O)CCS3	0
c1ccc2c(c1)cc(n2CC(=O)[O-])c3ccc(cc3)F	0
Cc1c(c(n[nH]1)C)S(=O)(=O)[N-]c2c(cn[nH]2)/C(=N/O)/N	0
CC(C)COc1ccc2c(c1)[C@@H]3C=CC[C@@H]3[C@@H](N2)c4ccc(c(c4)O)OC	0
CCOc1ccc(cc1)[C@@H]2C[C@H]([C@@H]2C)[O-]	0
C(=O)/C(=C(/C(=O)[O-])\Br)/Cl	0
Cc1c[nH+]n(c1N)[C@H]2CCC[C@H](C2)C(F)(F)F	0
C[NH2+]CCN(C)c1c2ccsc2ccn1	0
C1C[C@@H]2CO[C@@H](CN2C1)CN3CC[C@@H](C3)C[NH3+]	0
C[C@H](CCc1ccco1)NC[C@@H](COc2ccccc2)O	0
Cn1c(cc(c1Cl)Cl)C(=O)N(C)C2(CCC2)C#N	0
CC(C)n1cc(c2c1cc[nH+]c2)C(=O)c3cc(cnc3)NC(=O)Cc4cn(nc4C(F)(F)F)C(C)C	0
CC[C@H]1C[NH2+][C@H](CN1C[C@@H]2CCCCO2)C(C)(C)C	0
c1cn2c(c(cn2)C#N)nc1[N@@]3C[C@H](C[C@@H]3c4cc(cnc4Cl)F)F	0
C1CCC(CC1)[C@@H]2C[C@@H]2CO	0
COc1ccc(cc1)COC(=O)N/N=C/c2c3ccccc3ccc2[O-]	0
c1cn2c3c(c(n2)N)C(=O)NCCCOc4c(cc(cn4)F)[C@H]5C[C@H](C[N@]5c1n3)F	0
C1C[C@@H](OC1)COCCOCCCl	0
C[C@H]1CCC[C@@](C1)([C@@H]2CCOC3(C2)CCC3)C(=O)[O-]	0
Cc1ccc(o1)C[NH+](C)C[C@@H](CBr)C(C)C	0
C[C@H](CC(C)C)OC[C@H](CNCc1ccc(c(c1)Cl)F)O	0
CC(C)c1cccc(c1)NC[C@@H](COC[C@@H]2CCCO2)O	0
C[C@@H](c1cc(cc(c1)F)F)Nc2ccc3c(c2)c([nH]n3)/C=C/c4ccccn4	0
Cc1cnc(nc1)Sc2cccc(c2C)N	0
CCCCCCN(CCO)C(=O)C[C@H]1CSCCN1	0
c1cc(ccc1Cc2nnc(o2)[S-])C(F)(F)F	0
Cc1ccc(cc1)Nc2ccccc2[N-]S(=O)(=O)c3ccccc3OC	0
c1c(cc(cc1F)Cl)C(=O)N2C[C@H]3CC[C@@H]2CN(C3)C(=O)C4CCC4	0
COc1c(cc(cc1Cl)Cl)/C=C/2\C(=O)N(C(=O)S2)CC#C	0
c1cc(ccc1Oc2c(c(c(c(c2F)F)/C=C\C[NH+]3CCOCC3)F)F)Br	0
Cc1c(c2n(n1)[C@H](CC(=N2)c3ccccc3)c4ccncc4)c5ccccc5	0
c1cc(cc(c1)S(=O)(=O)[N-]c2ccc(cc2)C#N)C(=O)N	0
c1cc(cnc1)/C=C\2/CCn3c2nc4cc(ccc4c3=O)C(F)(F)F	0
c1cc(cc(c1)F)c2nc(cc(n2)[O-])CCl	0
CCc1csc([nH+]1)N(C)CC2CC(C2)Cl	0
c1cc(c(c(c1)F)F)n2cc(nn2)CBr	0
CC(C)(C)S(=O)(=O)C	0
C1C[C@@H](OC1)C[C@H](CN)O	0
c1ccc(c(c1)CN(c2ccc(cc2)F)S(=O)(=O)c3ccccc3Cl)Cl	0
Cc1ccc(cc1)NC(=S)N/N=C\c2c3ccccc3ccc2OC	0
CC(C)n1c(ccn1)NS(=O)(=O)c2ccc(cc2F)N	0
Cc1ccc(o1)[C@H](c2c(c(oc2C)C)C)N	0
CC(C)c1nnc(n1CC2(CCCC2)C)[S-]	0
CC[C@H](N[C@H](CC)O)O	0
C[C@@H]1CCC[C@](C1)(CC[C@@H]2CCCO2)C(=O)[O-]	0
c1ccc(cc1)n2cc(c(n2)c3cc4ccccc4o3)C=O	0
Cc1cc2c(c3c1C(=O)/C(=C\c4ccc(cc4)F)/O3)C[NH+](CO2)CCc5ccc(cc5)F	0
CCCC1=C([C@@H](NC(=S)N1)c2cccc(c2Cl)Cl)C(=O)OC	0
C[NH2+][C@@H]1COC[C@H]1C(=O)NC2C3CC4CC(C3)CC2C4	0
CC[C@H]1CC[C@]2(C1)C[C@@H](CCO2)O	0
Cc1ccc(c(c1O)[O-])C(=O)OCc2csc(n2)c3ccc(cc3)F	0
c1ccc2c(c1)C[C@H]2/C(=N/C#N)/[O-]	0
CC(=CCC1(CCC(CC1)(C)C)C(=O)[O-])C	0
CCCc1nc([nH]n1)CN	0
CCOc1c(c(n(n1)c2ccccc2)NC(=O)N[C@@H]3C[N@H+](C[C@H]3c4ccc(c(c4)F)F)CCC#N)C	0
Cc1cc(no1)CS(=O)(=O)Nc2ccc(cc2)N	0
c1cc2c(cc1NC3CCC3)CCC2	0
Cn1ccc(n1)c2cc(c(cc2C(F)(F)F)F)C(=O)Nc3c4c(cc(cn4)C(=O)N)nn3c5ccccc5	0
c1cc(ccc1CN(C[C@@H]2CCCO2)C(=O)/C=C/c3ccc(cc3Cl)Cl)Cl	0
CC[C@H]1CCC[NH+](CC1)[C@@H]2CC[C@@](C2)(C#N)NC3CC3	0
C=CC[C@@H](CN)O	0
c1c(nc[nH]1)CNCC[NH3+]	0
CC1(Cc2c(sc3c2c(=O)n4c(n3)CCC4)CS1)C	0
CC1CCC(CC1)(CN(C)[C@@H](C)COC)C=O	0
c1cc2c(c(c1)Cl)n(c([nH+]2)CCCl)Cc3cc(cs3)Br	0
c1c(cncc1Br)[C@@H](CC[C@@H]2CCCO2)[NH3+]	0
Cc1cc(c(c(n1)C)C#N)NCc2ccc3c(c2)C[NH2+]C3	0
C[C@H]([C@H]1CCCO1)NC(=O)N[C@@H]2CCC[C@@H](C2)C(=O)[O-]	0
Cc1ccc(cc1)S(=O)(=O)/N=C(\SCC=C)/Sc2ccc(cc2)Cl	0
c1ccc(c(c1)c2ccc(o2)[C@@H]3C[C@H]3C(=O)[O-])F	0
C[C@@H]1C[C@@H](c2ccccc2N1)C3CC3	0
C[C@@H]([C@H](CO)SC(C)C)N	0
CC(C)c1ncc(cn1)c2csc(n2)Br	0
COc1ccc(c(c1)c2ccc(c(c2)F)[O-])F	0
CC[C@@H]([C@H]1CCO[C@@H]1C)NN	0
CC(C)(C)[C@@H](CN1CC[C@@H](C1)[NH+]2CCCCC2)CS	0
CCN1CCCc2c1ccc(c2)/C=N/NC(=S)Nc3ccc(cc3)C	0
c1ccc(cc1)Nc2ccc(cc2)[N-]C3=NC(=O)[C@H](N=N3)Cc4ccc(cc4)F	0
c1cnc2nc(nn2c1)SCC#N	0
CC[C@@H](C)/N=C(\C)/C1=C(CC(CC1=O)(C)C)[O-]	0
C[C@H]1CCC[C@@](C1)([C@@H](C)C#N)O	0
c1ccc2c(c1)c(nc(n2)Nc3ccc(cc3Cl)Cl)SCC(=O)[O-]	0
c1ccc(c(c1)[C@H]2[C@H]3CCCC=C3C(=C(C2(C#N)C#N)N)C#N)OC(F)F	0
CC(C)(C)C1CCC(CC1)(CC=C)C(=O)[O-]	0
CC(C)c1c(c(cc[nH+]1)OC2CC2)C(F)(F)F	0
CC(C)(C)[C@H]1CCC[C@@](CC1)(CC(=O)[O-])N(C)C	0
Cc1ccc(c(c1)NC(=O)C2CCN(CC2)S(=O)(=O)c3ccc4c(c3)NC(=O)[C@@H](S4)C)OC	0
C[C@@H]1CN(C[C@@H]1C)C/C=C/CCl	0
CC[C@H]1CC[C@@H]([C@@H](C1)CC=C)C(=O)[O-]	0
Cc1ccc(o1)c2csc(n2)c3ccccc3[O-]	0
Cc1c([nH+]c2ccc(cc2c1NC)OC(F)F)C	0
Cc1cc(nc(n1)N2C[C@@H](O[C@@H](C2)c3ccsc3)C)C	0
CC[C@@H]1CC[C@@H]([C@@H](C1)[NH+](Cc2ccsc2)C3CC3)C#N	0
C=CC[C@]1(CCOC1)C(=O)[O-]	0
c1ccc(cc1)SCCSc2cn[n-]n2	0
Cc1ccc(cc1C)[C@@H]2C[NH+]=C(N2C3CC3)N	0
CCOc1ccc(cc1)c2nc(c(s2)/C(=N/c3nc(cs3)CC(=O)OC)/[O-])C	0
C1C[C@H]2[C@@H](C[C@@H]1N2CCF)C(=O)[O-]	0
Cc1c(c([nH]n1)c2ccc(cc2[O-])OCC=C(C)C)c3ccc(cc3)OC	0
Cc1cc2c(cc1C)n(c-3nc(=O)[nH]c(=O)c3n2)[C@H]([C@@H]([C@@H]([C@@H](CO)O)O)O)O	0
c1cc(c(c(c1)Cl)/C=C/C(=O)[O-])N2CCCC2	0
CC1(CC[C@@]2(C1)C[C@H]2C[NH2+]C)C	0
CC[C@H](C)n1c2c(ccc(c2F)F)nc1[S-]	0
c1cnc(cn1)[C@H](C2(CCCC2)[NH+]3CCCC3)N	0
C1CCC2(C1)CC(C2)(C#N)C(=O)[O-]	0
Cn1ccc(n1)c2cc(c(cc2C(F)(F)F)F)C(=O)Nc3cnc(nc3c4ccccc4)CC#N	0
Cc1nc2ccc3c(c2s1)sc(n3)N	0
C[NH+](Cc1ccccc1N2CCOCC2)C[C@H]3CCN(C3)Cc4ccccc4	0
CCCOc1cccc(c1)NCCNc2ccc(cc2)F	0
COc1cc(ccc1OCC(=O)OC)/C=C(\C#N)/C(=N/c2ccc(cc2)Cl)/[O-]	0
CC[C@]1([C@@H](C[C@@H]1[O-])c2ccc(c(c2)F)F)C	0
C[C@H]1CC(CC[C@]1(C=C)O)(C)C	0
c1c(cncc1Cl)O[C@H]2C[C@H](C23CCCCC3)[O-]	0
Cc1cc(ccc1OCC(C)C)C(=C2[C@H](N(C(=O)C2=O)Cc3ccc[nH+]c3)c4ccc(c(c4)OC)OC)O	0
c1cc2c(cc1n3cc(nn3)CBr)CCC2	0
Cc1c(sc2c1c(ncn2)N3CCC[C@@H]3c4nc5ccccc5s4)C	0
CCN1[C@H]2CS(=O)(=O)C[C@@H]2N(C1=S)c3ccc(cc3)Br	0
c1c2c(cc(c1F)Br)[nH]c(=O)[nH]2	0
CC(C)[C@@H]1CN2CCC[C@@H]2CN1[C@@H]3CN4CCC3CC4	0
c1ccc(cc1)CN[C@@H]2N=C3C(=NC(=NC3=O)N)N2[C@@H]4[C@@H]([C@@H]([C@@H](O4)CO)O)O	0
CC[C@@H](C)[C@H](c1ccccc1)C(=O)O[C@@H](C)C(=O)Nc2ccc(cc2)N3CCOCC3	0
CCC[C@@H](CN(CC#N)CC#N)CS	0
C[C@H]1C[C@H](CC(C1)(C)C)OC(=O)[C@@H]2CCC[NH2+]C2	0
Cc1c(c(n(n1)CCCc2ccccc2)C)[O-]	0
CCN(CC)[C@H](CNC(=O)N[C@H](C)C1CC1)c2ccsc2	0
CC(C)(C#C)N[C@@H]1C[C@H]2CC[C@@H]1C2	0
C1CC[C@H]([C@@H](C1)C(=O)[O-])N(CC(F)(F)F)C2CC2	0
CC(C)(C)[C@@H]1[C@@H]2C(=c3ccccc3=[NH+]2)CCN1Cc4cnn(c4)C	0
CC(C)(C)C1CCC(CC1)n2c(cc[nH+]2)N	0
c1cc2c(cc1N)CCCN2C[C@H]3CCOC3	0
Cc1ccc(c(c1)Cl)NC[C@H](COCCCC(C)C)O	0
CCc1ccc(cc1)N[C@@H](C)c2c(ccc(c2Cl)F)Cl	0
C[C@@H]1[C@@H](Sc2ccccc2N1)C	0
CC[C@@H](c1nc(c2c(csc2n1)C(C)C)[O-])Cl	0
c1ccc(cc1)SCc2ccc(cc2)C(=O)N/N=C/c3ccccc3O	0
CCOc1cc(ccc1OCCOc2ccc(cc2)C)/C=C\3/C(=[NH2+])N4C(=NC3=O)SC(=N4)c5ccc(cc5)C	0
C[C@H](CC(C)C)O[C@H]1C[C@@H](C12CCCCCC2)[O-]	0
CCCCS(=O)(=O)N(C)C[C@H](C)Cl	0
c1cc(sc1)/C=C/C(=O)N2CCC[C@@H]2c3ccc4c(c3)OCCO4	0
C1CC2(CCC1(C(F)(F)F)N)OCCO2	0
CCc1ccc2c(c1)CN[C@H](C2)CC	0
CCCN(C)c1ccc(cc1)C(=O)NCCNC(C)(C)C	0
CC1=C(S[C@@H](C1)[C@H]2c3c([nH]cn3)CCN2)C	0
CCCSCC[C@H](CN)O	0
CC[C@@H](C)Oc1ccccc1/C=C/2\C(=O)N(C(=S)S2)c3ccc(c(c3)C)C	0
CC[NH2+][C@H]1C[C@H](C[C@@H]([C@@H]1n2c(c(c(n2)C)C)C)C)C	0
Cc1c(nn(c1NC(=O)N[C@@H]2C[N@@](O[C@H]2c3ccnc(c3)F)CCOC)c4ccccc4)c5cnc(nc5)F	0
CCOc1cc(ccc1OCC#C)/C=[NH+]/C2CCN(CC2)Cc3ccccc3	0
CC[C@@H]1CC[C@@](C1)(CC=C(C)C)C(=O)[O-]	0
c1ccc(cc1)c2c3c(c4c5c(c(ncn5)NCCO)sc4n2)CCC3	0
CN(Cc1ccccc1F)c2nnc(s2)[S-]	0
Cc1c(sc(n1)[O-])C(=O)C	0
c1cc2c(cc1C#N)O[C@]([C@](O2)(F)Cl)(F)Cl	0
C=C1C([C@H]([C@H]2C(=N1)CCCC2=O)c3ccc(o3)COc4ccc(cc4)C#N)C(=O)Nc5ccc(c[nH+]5)Br	0
C[C@@]1(CC[C@H]2[C@@H]1[C@@H](OC=C2C(=O)[O-])O[C@H]3[C@@H]([C@H]([C@@H]([C@H](O3)CO)O)O)O)O	0
c1ccc(c(c1)/C=N/c2ccc(cn2)Br)[O-]	0
C[C@H]1[C@@H](O[C@@H]([C@@H]1C#N)C)C	0
CCC[C@@H](C)CS(=O)(=O)NC[C@@](C)(CCC(C)C)O	0
Cc1ccsc1C[NH+](CCCN2CCOCC2)Cc3cccc4c3nccc4	0
Cn1c(cc(n1)c2ccncc2)NC(=O)N[C@@H]3C[N@@H+](C[C@H]3c4ccc(c(c4)F)F)CCOC	0
CSc1ccc(cc1)c2ccc(c(c2)[O-])C=O	0
CCCC[C@@H](CC)CN1C(=O)/C(=C/C2=Cc3ccccc3O[C@H]2C)/SC1=S	0
c1cc(ccc1[N+](=O)[O-])[P@@](=O)([O-])OC2[C@@H]([C@H](C([C@H]([C@H]2O)O)O)O)O	0
c1cc(ncc1F)Sc2cc(sc2)C(=O)[O-]	0
C[C@@H]1CN(C[C@H](S1)C)[C@@H](C[NH3+])c2cnn(c2)C	0
C=CCN[C@]1(CCCOCC1)CN	0
Cc1ccc(s1)Cn2c(nnc2[S-])C(C)C	0
CCCN[C@H](Cc1ccc(cc1)C(C)(C)C)c2[nH]ncn2	0
Cc1c(nn(c1NC(=O)N[C@@H]2C[N@](C[C@H]2c3ccccc3)CC(F)(F)F)c4ccccc4)OCCOC	0
C[C@@H]1C[C@H](CN(C1)C(=O)c2ccc(c(c2)S(=O)(=O)Nc3cccc(c3)OC)NCCc4ccc(c(c4)OC)OC)C	0
C[C@@H]1CCC[C@@H](C1)N(C)C2(CCCCC2)CC(=O)[O-]	0
Cc1nc([nH]n1)S[C@@H]2CCC[C@](C2)(C(=O)OC)N	0
CCNC(=O)N(Cc1ccco1)CC(=O)N(Cc2ccc(cc2)F)Cc3ccc(s3)C	0
COc1ccc(cc1OC/C(=N/c2ncc(s2)Cc3cccc(c3Cl)Cl)/[O-])C=O	0
Cc1ccc(cc1N2CC[NH+](CC2)[C@@H](c3cc4cc(c(cc4[nH]c3=O)C)C)c5nnnn5C(C)(C)C)Cl	0
C/C(=C/N=C\1/N=C(S1)[N-]c2ccccc2)/NCCc3ccccc3	0
C[C@@H]1CC[C@H](C[C@@H]1C)NS(=O)(=O)[C@@H]2CC[NH2+]C2	0
C[C@@H]1CCc2c(sc(n2)CO)C1	0
CC[C@]1([C@@H](C[C@@H]1[O-])c2ccc(c(c2)C)F)C	0
COC(=O)c1cc(ccc1NC(=O)[C@]2(CCOC2)N)F	0
CC(C)(C)c1nnc(o1)c2cnn3c2nc(cc3)[N@]4CCC[C@H]4c5cc(ccc5F)F	0
CC[C@@H]1CC[C@H]([C@@H](C1)CC#C)C(=O)[O-]	0
CS(=O)(=O)N1CCCC[C@@H]1N=C=O	0
Cc1cccc2c1nc(o2)c3ccc(cc3)/[NH+]=C/c4ccc(c(c4)Br)OC	0
Cc1cc(ccc1CCl)N(C)CCc2cc[nH+]cc2	0
CCn1cc(cn1)[C@@H](C)[NH+]2CCc3c(cccc3N)C2	0
Cc1cn2c(c(nc2s1)C)C=C3C(=O)c4ccccc4C3=O	0
Cc1c2c(cc3c1O/C(=C\C=C\c4ccccc4)/C3=O)C[NH+](CO2)CCc5ccc(cc5)F	0
c1ccc(c(c1)c2cn3c([nH+]2)N(CCC3)C(=O)c4ccsc4)F	0
CC#CCNc1cccc2c1cccc2	0
Cc1ccc(c(c1)C)/N=C/c2ccccc2[O-]	0
c1ccc2cc(ccc2c1)NCC(=O)N/N=C\c3ccc(c(c3)Cl)Cl	0
CCn1c2ccccc2nc1CNC[C@@](C)(CCC(C)C)O	0
c1ccc2c(c1)c(c[nH]2)C(=O)N3CC(C3)C(=O)NC45CC6CC(C4)CC(C6)C5	0
[H]/N=C(/N)\[N-]C1=NC(=O)[C@@H](S1)CC(=O)Nc2ccccc2[N+](=O)[O-]	0
CC1(CCC(CC1)([C@H]2CCC[C@@H](C2)OC)C(=O)[O-])C	0
c1cc(ccc1F)S(=O)(=O)NNC(=O)c2cc3c(s2)CCCCC3	0
C=CCOc1ccc(cc1)[C@H]2[C@H]3CC=C[C@@H]3c4cc(ccc4N2)C(=O)[O-]	0
Cn1c(cc(n1)C2CC2)NC(=O)N[C@@H]3C[N@@H+](C[C@H]3c4cc(cc(c4)F)F)CCOC	0
CCc1ccc(cc1)S(=O)(=O)[N-]c2cc(ccc2C)S(=O)(=O)N(CC)CC	0
c1cc(c(cc1c2cc(=O)[nH]c(=S)[nH]2)F)F	0
C[C@H]1CC[C@]2(C1)[NH2+]CC[C@@H](S2)C	0
CCC1([C@H](C[C@@H]1O[C@@H]2CCCC[C@@H]2C)[O-])CC	0
CC[C@H]1C[C@@]1(C(C)(C)CC)O	0
Cc1ccc(cc1Cl)NS(=O)(=O)c2ccc3c(c2)NC(=O)[C@H](S3)C	0
c1ccc(cc1)CN(Cc2ccccc2)C(=O)Cn3c4ccccc4[nH+]c3C5CC5	0
c1c(cc(c2c1OCO2)Br)c3ncc(s3)C=O	0
C[C@@H]1C[NH2+][C@H](S1)CC(C)(C)C	0
CC[C@H](C#N)NC[C@H](CO)O	0
C[C@@H](CS(=O)(=O)C)[NH+](Cc1ccc(o1)c2ccccc2Cl)C3CC3	0
CCC[C@H]1NC[C@H](CS1)C	0
CC[C@H]1CCC[C@@H](C1)NCC#C	0
CC(C)c1ccc(cc1)N[C@H]2CCSc3c2cc(cc3)Cl	0
COc1ccc(cc1)OCCOc2c(cc(cc2Cl)/C=C/3\C(=NC(=S)S3)[O-])OC	0
Cc1ccc(cc1)COc2ccc(cc2CNCCSc3nnnn3C)Br	0
Cc1c(cc(n1C)C#N)CN2CCC3(C2)CCCCC3	0
CC[C@@H](C)[C@@H](C1=CCCCC1)O	0
CCCCSc1c(cc2c(n1)CCC2)C(=O)[O-]	0
CCSc1nnc(n1[C@H](C)C(=O)Nc2c(c(c(s2)C)C)C(=O)N)N	0
CN(CC1CC(C1)O)C(=O)N[C@@H]2C[C@H](C=C2)C(=O)[O-]	0
CC[C@@H](c1nnc(s1)[C@H]2COc3ccccc3O2)Br	0
Cc1cc([nH+]cc1Br)N(CC=C)CC=C	0
c1ccc2c(c1)CC[NH2+][C@@H]2C3CCC3	0
C[C@H](CC[C@H]1[C@H](C[C@H](CC1(C)C)O)CO[C@H]2[C@@H]([C@H]([C@@H]([C@H](O2)CO)O)O)O)O	0
C[C@@H](c1ccc(cc1)Cl)NS(=O)(=O)c2c[nH]c3c2c(ccn3)Cl	0
C=CCN1CCCC[C@@H]1CCl	0
CCc1csc([nH+]1)N2CCCC[C@H]2CCl	0
C=CCN1c2ccccc2[C@]3(C1=O)[C@@H](C(=NC4=NC(=NC(=O)[C@@H]34)SCc5ccccc5F)N)C#N	0
Cn1ccc(n1)c2cc(c(cc2C(F)(F)F)F)C(=O)Nc3cc4c(nc3c5ccccc5)CCN(C4)C(=O)N	0
CCCNS(=O)(=O)c1ccccc1NC[C@H](C)CSC	0
CC(C)(C)Oc1ccc(c(c1)[O-])Br	0
c1cc(ccc1SCc2nc([n-]n2)Cl)Cl	0
c1c[nH+]ccc1c2nnc(o2)SC[C@@H]3CC3(Cl)Cl	0
COc1ccc(c(c1)c2ccc(c(c2)[O-])C#N)F	0
Cc1c(c2ccccc2n1C)/C=[NH+]/Cc3ccccc3	0
Cc1c(sc(n1)c2ccc(c(c2)F)F)C(=O)[O-]	0
c1cc(c(c(c1)Cl)CO/N=C/Cc2c(cc(cn2)C(F)(F)F)Cl)Cl	0
CCC(CC)[NH+](C)C[C@]1(CCC[C@@H](C1)C)CNCCOC	0
CC(C)c1ccccc1OCC(=O)Nc2ccc(cc2)S(=O)(=O)N(C)Cc3ccccc3	0
CCC(=C)CC1(CCCC1)C(=O)[O-]	0
CC[NH+](CC)CCc1nc(c(s1)[C@@H](C)N)C	0
CCc1ccccc1C2=C(c3ccccc3C2=O)[O-]	0
C[C@H]1C(=Cc2ccccc2O1)/C=C(/C(=O)N[C@H]3CCS(=O)(=O)C3)\NC(=O)c4ccc(cc4)Cl	0
c1cc(cc(c1)C(F)(F)F)CSc2nc3cccnc3n2Cc4ccc(cc4)F	0
C[C@H](c1nccc(n1)[O-])Cl	0
CC1(CCCN(CC1)C(=O)C2(CCCC2)N)C	0
c1ccc(cc1)c2ccc(cc2)C(=O)N3C[C@@H]4C[C@H](C3)c5ccc(c(=O)n5C4)NCc6ccc(o6)CO	0
c1cc(c(cc1F)C=C2C[NH2+]C2)F	0
CC1CCC(CC1)([C@H](c2cncnc2)[NH3+])N(C)C	0
C1CCc2c(c(nc(n2)N)C(F)(F)F)C1	0
CCC[C@@H]([C@H]1[C@@H](CCO1)C)NN	0
CC[C@]1(C[C@@H](CCO1)[NH2+]C[C@@H]2CCOC2)C	0
CCCC[C@H](C)[NH+]1C[C@@H]2CCCN2C[C@@H]1C(C)C	0
CN(CCCCN1C(=O)c2ccccc2C1=O)CC(=O)Nc3ccccc3C(F)(F)F	0
CCCCOC(=O)C1=C(N2C(=O)[C@H](SC2=C([C@H]1c3ccc(cc3Cl)Cl)C(=O)OC)C)N	0
C[C@H](c1nc2ccccc2n1CCOc3ccccc3CC=C)NC(=O)c4ccccn4	0
C1CCC(CC1)CCn2c3c(nc2C4CC4)C[NH2+]CC3	0
CC[C@@H](C)NCc1[nH]cc(n1)c2ccccc2OC(F)F	0
Cc1c(scn1)CCC2(CCCCC2)C(=O)[O-]	0
Cc1cc(c(nc1c2cnn(c2)C)c3ccccc3)NC(=O)N[C@@H]4c5ccccc5C(C[C@H]4O)(C)C	0
CCCOc1cc(c(cc1F)N)N(CC)C[C@@H](C)CC	0
C#CCN(CC(=O)[O-])C(=O)/C=C/c1ccccc1	0
CC[C@H](CCS(=O)(=O)CC)C(=O)C	0
c1csc(n1)CNC(=O)NC2(CCCCC2)CC(=O)[O-]	0
C#CCn1c2ccccc2[nH+]c1[C@@H]3CC(=O)N(C3)C4CCCCC4	0
CC[NH2+][C@@H](C)c1ncc(o1)c2ccc(c(c2F)F)F	0
c1c[nH+]c(nc1N)[C@@H](C2CC2)N	0
Cc1ccc(cc1)S(=O)(=O)NCC2CCC(CC2)C(=O)N[C@H](C)C(=O)N(C)Cc3ccccc3	0
CC1(C(=O)Nc2ccccc2N1C(=O)CNc3ccc(cc3)Br)C	0
c1ccc2c(c1)nc(s2)c3ccc(o3)C[NH+](CCC#N)CCC(F)(F)F	0
C[C@@H]1CCC[C@]12C[C@@H](CCO2)O	0
CC[C@H]1[C@@H](C[C@@H]1[O-])c2c(nn(c2C)C)C	0
CCOc1cc(ccc1OCC#C)/C=C/c2nc3ccccc3c(=O)n2c4ccc(cc4)C(=O)[O-]	0
C[C@H]1C[C@@H](C[NH+](C1)Cc2csc(n2)c3ccco3)N	0
c1cc(ccc1c2nn(c(=S)o2)CNc3ccc(c(c3)Cl)Cl)O	0
c1ccc(cc1)c2c(cc(cn2)N3CCOCC3)NC(=O)c4ccc(cc4Cl)C(F)(F)F	0
Cc1ccc(cc1)OC[C@H](CN[C@@H](CN(C)C)C(C)C)O	0
CN(C)c1ccc(cc1)[C@H](CNS(=O)(=O)c2ccc(cc2)[N+](=O)[O-])[NH+]3CCN(CC3)c4ccc(cc4)F	0
C[C@@H](CCC(C)C)Nc1ccc(cc1Cl)Br	0
CC1(CCC2(CC1)CC(=O)N2)C	0
C[C@@H]1CCCN(CC1)c2nc(cs2)CN	0
C[C@@H](C[NH2+]C(C)C)N1CCOCC1(C)C	0
Cc1cc(cc(c1)OCCSc2nc(c3ccsc3n2)N)C	0
CC(C)(C)c1ccc(cc1)[C@H](c2cc(sc2Cl)Cl)NC	0
CC[C@]1([C@@H](C[C@@H]1[O-])c2c(ccs2)C)C	0
Cc1c2ccc(cc2[nH]c(=O)c1CC=C)O	0
c1ccc(cc1)CC[NH+]2CCOc3c(cc4cccc(c4n3)Cc5ccccc5)C2	0
Cc1ccc(c(c1)C)[C@H](C)NC(=O)[C@@]2(C(=O)Nc3cc(ccc3O2)Cl)C	0
CC(C)(C)c1nc2c(n1CC(F)(F)F)CC[NH2+]C2	0
CCN(Cc1ccc(c(n1)[O-])C(=O)N)Cc2ccc(o2)C	0
Cc1cccc(c1C)OCCCCn2c3ccccc3nc2[C@H](C)NC(=O)c4ccccn4	0
C[C@H]1CCC[C@@H](C12C(=O)N(C(=O)N2)C[C@H](CNC)O)C	0
CC[C@@H](C(=O)Nc1ccc(cc1)OCC=C)N(c2ccc(cc2)Cl)S(=O)(=O)C	0
CC[N@]1C[C@H]([C@@H](O1)c2ccc(c(c2)F)F)NC(=O)Nc3c(c(nn3c4ccccc4)c5cnc(nc5)OC)C	0
C[C@@H]1CCCC[C@H]1NC(=O)CSc2nnc(n2CC=C)COc3ccccc3F	0
CCOCCOc1ccc(cc1CN(C)[C@@H]2CC[NH+]([C@@H](C2)C)C)Br	0
CC(C)(C)O[C@@H]1CC[C@@](C1)(CO)N	0
c1ccc(cc1)c2ccc(o2)/C=C/C(=O)Nc3cc(ccc3Cl)C(=O)[O-]	0
CCCC[C@H](CC)CN1CCN(CC1)c2ccc(nc2)N	0
c1ccc(cc1)Cc2cnc(s2)[S-]	0
C[C@H]([C@@](C)(c1ccc(cc1)OC)N)N(CC=C)CC=C	0
CC[C@@H]1[C@@H]2CCC[C@@H]2[C@@H]1[NH2+]C	0
CCC(C)(C)c1ccc(cc1)[C@H](c2ccc(s2)Cl)NCC	0
c1cc(c(cc1[N+](=O)[O-])S(=O)(=O)NCc2[nH]ccn2)NN	0
Cc1ccc(cc1)n\2c(=C)c(c(/c2=C\c3ccc(cc3)OCC(=O)OC)[O-])C(=O)OC	0
CCOc1ccc(cc1C[S-])F	0
Cc1ccc([nH+]c1)Nc2c(c(nc[nH+]2)N(CCC#N)CCC#N)N	0
CC1(CCN(CC1)c2cc(ccn2)C[NH2+]C(C)(C)C)C	0
CCCN[C@H](CCSc1[nH]c2cc(ccc2n1)C)C#N	0
c1cc(sc1)Cc2nc3c4c5c(sc4ncn3n2)CCC5	0
c1ccc(cc1)OCCOCCOc2ccc(cc2)/C=C/3\C(=NC(=S)S3)[O-]	0
C[C@H]1CCC[C@](C1)(C[NH+](C)[C@@H](C)c2cccs2)C=O	0
C=C(CN1CCOC[C@@H]1CC(=O)[O-])Br	0
CCCc1cc(nc(n1)S[C@H]2CCC[C@@H]2[NH2+]CCC)[O-]	0
C1C[C@@H]([C@@H](C1)O)C/[NH+]=C(\N)/NN	0
C[C@@H]1C[NH+]2CCCC[C@@H]2CN1c3c(c(ncn3)Cl)C(C)C	0
C1CCC(C1)N2C(=O)[C@H]3CN=N[C@H]3C2=O	0
c1ccc2c(c1)OC[C@@H](O2)C[NH2+]C3CCCCC3	0
C1C[C@H](SC1)C(=O)CC2CCC2	0
CCCS(=O)(=O)[N-]c1ccc(c(c1)F)S(=O)(=O)N	0
C1CCC(CC1)C(=O)N2CCC[C@H](C2)C(=O)N3CCCC3	0
C1C[C@H]([C@H](C1)[NH3+])c2[nH]c(=O)[nH]n2	0
CNc1[nH+]c(n(n1)CCO)N	0
Cc1ncc(s1)CN(Cc2cccnc2)C[C@@H]3CCC[NH+](C3)C4CCCCC4	0
CCC[C@H]1CCC[C@@](CC1)(C(=O)[O-])N2CCOCC2	0
CC[C@H]1CCCC[C@@H]1OCCCCCCS(=O)(=O)N	0
CC[C@@H]1CC[C@]2(C1)CNCCO2	0
CCC(=O)O[C@@H]1[C@@]2([C@@H]3[C@@]4(O3)[C@H](CC[C@@]5([C@H]4CC(=O)O[C@H]5c6ccoc6)C)[C@@](C2=O)([C@H](C1(C)C)[C@H](C(=O)OC)O)C)O	0
c1ccc(c(c1)CN)CS(=O)(=O)NCCCS(=O)(=O)N	0
C[NH2+][C@@H]([C@@H]1COc2ccccc2O1)C3=CCCCC3	0
CCC(CC)(CN1C[C@H]2CCCC[NH+]2C[C@@H]1C)CS	0
CC(C)c1ccc(cc1)NC(=O)[C@@H]2[C@H]3C=C[C@@]4([C@@H]2C(=O)N([C@@H]4C(=O)NC5CCCCC5)Cc6ccc7c(c6)OCO7)O3	0
c1cc(c([nH+]c1)N2CCCC2)N[C@H]3C[C@@H]4[C@@H]3C=CC4	0
Cc1ccc(o1)CN(CCOC)C[C@@H]2CCC[NH+](C2)C3Cc4ccccc4C3	0
CC[C@@H](c1c[nH]nc1N)N[NH3+]	0
CC[NH2+]CC[C@H]1CCOC2(C1)CCOCC2	0
CCc1cc2c(ncnc2s1)N3CC[C@H](C3)C[NH3+]	0
C[C@@H]1CCC[C@@H](C1N[C@@H]2CCCCNC2=O)C	0
Cc1ccc(c(c1N)C)[N-]S(=O)(=O)c2c[nH]c(=O)[nH]c2=O	0
c1cc-2c(cc1Br)OCCn3c2ncc3	0
C=CCN(CC(=O)[O-])C(=O)c1ccc(cc1F)Cl	0
CC1(CC[C@@H]([C@@H](C1)CCCOC)C(=O)[O-])C	0
c1ccc2c(c1)cc(s2)c3c(nco3)C[NH3+]	0
Cc1cc(c2c(c1)cc([nH]2)C)C	0
CCCN1C(=[NH+]C[C@]12CC(CSC2)(C)C)N	0
CCCC1(CCCCCCC1)C(=O)[O-]	0
C[C@@H](c1ccc(c(c1)Cl)OC)[NH+]2CCC3(CC2)OCCO3	0
COc1ccccc1CNc2c3ccccc3[n-]/c(=N\c4cccc(c4)Cl)/n2	0
C[C@H](C1CC1)N(C)S(=O)(=O)CCCCl	0
C(=C(F)F)(OC(F)(F)F)F	0
c1cc2c(cc1F)CC[C@@]23CCC[NH2+]3	0
CCC[C@H]1C[NH2+][C@H](CN1C[C@@H]2Cc3ccccc3O2)C	0
c1cc(sc1)c2nnc(n2CC(=O)[O-])SCCOc3ccc(cc3)Br	0
CC1(CCC2(CC1)[NH2+]CCS2)C	0
C[C@H](C(=[NH2+])NO)O	0
c1cn2cc(nc(c2n1)Sc3nccs3)Br	0
Cc1c(c(nc(n1)N)[C@H](C)Oc2ccc(cc2)[N+](=O)[O-])C(=O)NN	0
COCC[N@@H+]1C[C@H]([C@@H](C1)NC(=O)Nc2c(c(nn2c3ccccc3)C4CC[NH2+]CC4)Br)c5ccc(c(c5)F)F	0
c1cc(c(cc1c2[nH]nc([nH+]2)[S-])Cl)F	0
C[C@H]1CCC[C@]1(CCC(C)(C)C)O	0
c1c(cc(cc1F)F)c2c([nH+]oc2N)C3CC3	0
c1cc2c(cc1N)oc(n2)CC(F)(F)F	0
Cc1cc([nH+]cc1N)N2CCC(CC2)(C)C	0
c1cc(ccc1C#CCNC(=O)C23CC4CC(C2)CC(C4)C3)N5CCNC5=O	0
CCOc1c(ccc(n1)N2CCN(CC2)C(=O)C)NC(=O)c3coc4c3C(=O)N(CC4)CCO	0
C[C@H](C(=O)N[C@@H]1C[C@@H](C=C1)C(=O)[O-])NC(=O)C(C)(C)C	0
CCC[C@]1(CNCCO1)C	0
CCc1ccc2c(c1)cc(c(=O)[nH]2)[C@H](c3nnnn3C4CCCCC4)[NH+](Cc5ccco5)Cc6cccs6	0
Cc1ccc(cc1)c2c3cc(ccc3no2)/C=C/4\C(=O)N(C(=S)S4)CCCCCC(=O)[O-]	0
COc1ccccc1SCc2csc(n2)c3cc(ccc3OC)Br	0
CCN(Cc1csc(n1)[C@@H](C)[NH3+])CC(F)(F)F	0
c1cc(sc1S(=O)(=O)N2CCC(CC2)c3ccncc3)Cl	0
COCCn1c2ccccc2nc1SC/C(=N/c3nc4ccc(cc4s3)OC)/[O-]	0
C[C@@H](CN1CCCC1)NC(=S)N	0
COCCCN(CCOC)c1cc(c(cc1N)Cl)Cl	0
Cc1c(c(n([nH+]1)C)C)[C@@H](C)Nc2ccc(cc2)Cl	0
Cc1ccc(cc1C(=O)N2CCN(CC2)C(=O)C[NH3+])Sc3cnc(s3)Nc4cccc(n4)Br	0
CC[C@@H]1CN(CCO1)C[C@@H]2CCCC([C@@H]2[NH2+]C)(C)C	0
CS(=O)(=O)N1CCCCC[C@H]1N=C=O	0
C(=O)c1[n-]c(c(n1)Cl)Cl	0
Cc1ccc(cc1)Cc2nc(cs2)CSc3nc4cc(ccc4s3)OC	0
Cn1c2c(c(=O)[nH]c1=O)n(c(n2)Br)C[C@@H](COc3ccc(cc3)I)O	0
Cc1cc(sc1Br)S(=O)(=O)N2CCC(CC2)C#N	0
c1ccn2cc(nc2c1)COc3c(cc(cc3I)C#N)N	0
c1cc(sc1)c2nc(cs2)C(=O)N3CCC[C@@H]3c4nccs4	0
Cc1nnc(o1)/N=C(/CSc2ccc(cc2N)Cl)\[O-]	0
CCCC[C@@H](CC)CO[C@@H]1CCC[C@@](C1)(CO)NC	0
CCCN[C@](CO)(CO[C@@H]1C[C@@H](CC(C1)(C)C)C)C2CC2	0
C[C@@H]1CN2CCCC[C@@H]2CN1c3c(c(nc(c3F)F)F)F	0
C[C@@H](CSC)N(C)Cc1cnn(c1)C(C)(C)C	0
CC(C)(C)C(=O)CC(=[NH+]C1CCCCC1)C2CC2	0
Cc1ccc(cc1)S(=O)(=O)CNC(=O)[C@@H](c2cccc(c2)O)N(C)C(=O)c3ccc(cc3)Cl	0
CC(C)(CCc1ccc2c(c1)CCCC2)C(=O)[O-]	0
c1cc2c(cc1c3cc(nc4c3cc[nH]4)NCC(=O)[O-])c(ncn2)N	0
Cc1cc(c(c(c1)OCCCC[S-])C)C	0
CCc1c(c(n(n1)C)C(=O)N[C@H](C)c2nccs2)N	0
c1cc(c(c(c1)Cl)F)c2nc(cs2)CC(=O)[O-]	0
C1C[C@H]([C@@H](C1)C(=O)N2CCC[C@@H](C2)C[N-]S(=O)(=O)N)C[NH3+]	0
CC[C@H]1CCC[C@@](C1)(C2CCOCC2)C(=O)[O-]	0
CC(C)C(=O)/C(=c\1/n(c(=O)/c(=C/c2ccc(cc2F)F)/s1)C)/C#N	0
c1ccc(cc1)CCNC(=S)NOCc2ccccc2	0
CC(C)(CO)n1cc(c2c1c(c[nH+]c2)F)C(=O)c3cc(cnc3)NC(=O)Cn4ccc(n4)C(F)(F)F	0
CC(C)CC[C@@](C)(CNC/C=C/c1ccccc1OC)O	0
CC(C)S(=O)(=O)[N-]c1ccc(cc1)Cl	0
Cc1c(sc2c1c(nc(n2)Cn3cnc(c3C)C)Cl)C	0
C1CC2(C[C@@H]3C[C@H](C2)CC1C3)O	0
CCC[C@H](COc1ccc[nH+]c1C)CBr	0
C1C[C@@H](C[C@H](C1)NC(=O)NC[C@@H]2CCCOC2)C(=O)[O-]	0
CC(C)c1[nH]c2cc(ccc2n1)CCC(=O)Nc3ccc(cc3)Cl	0
Cc1ncc(s1)CN(C)C(=O)[C@@H]2CC[C@H](C2)[NH3+]	0
CCCCCn1c(=O)c2ccc(cc2nc1[O-])/C(=N/c3cc(cc(c3)C)C)/O	0
c1[nH]c(=S)c2c(n1)n(cn2)[C@@H]3[C@H]([C@H]([C@@H](O3)CO[P@@](=O)(O)[O-])O)O	0
CC1(C(=O)Nc2c(c(ncn2)Nc3ccc(cc3)NC(=O)Nc4cc(nn4C)C(C)(C)C)O1)C	0
Cc1nc(cc(n1)Cl)n2cc(cn2)I	0
CC[C@@H](C)[C@H](C)[NH+]1C[C@@H]2CCCCN2C[C@@H]1C	0
CN(CC1CC(C1)[O-])c2c(c(ccn2)C(=O)OC)N	0
CCn1c2ccccc2nc1[C@@H](c3cc(c(c(c3)C(C)(C)C)O)C(C)(C)C)O	0
Cc1cnc(cn1)C[NH2+][C@@H]2CCCC[C@H]2C(F)(F)F	0
C[C@@H]1CC[C@]1(C#N)SC(C)(C)C	0
Cc1cnc(c(c1OC)C)C=C2CCC(CC2)[NH3+]	0
c1cc2cc(c(=O)n3c2c(c1)CCC3)/C=C/C(=O)N4CCCCC4	0
CCC[C@@H](c1nc(on1)CN)[NH3+]	0
COc1cccc(c1)C2=NC(c3c(=O)[nH]c(=O)n(c3N2)CCc4ccc(c(c4)OC)OC)(C(F)(F)F)C(F)(F)F	0
CC(C)(C)[C@H](c1nc(cs1)c2ccncc2)[NH3+]	0
Cc1c(c(n(n1)[C@@]2(CCS(=O)(=O)C2)C)Cl)C(C)C	0
CC[C@H]1[C@@H](SCC[C@@H]([NH2+]1)C)C	0
CC[C@H](COC)NC[C@@H](COc1ccc(c(c1)Cl)Cl)O	0
CCc1ccsc1CNc2cc[nH+]cn2	0
Cc1c(nc(nc1C)S[C@H]2CC[C@@H](C2)[NH2+]C)C	0
c1ccc(cc1)/C=C\2/C(=O)N=C(S2)[N-]C3CCCC3	0
CCC1([C@@H]2CCCC[C@@H]2[C@@H]1[O-])CC	0
c1csc2n1c(c(n2)NN)S(=O)(=O)NCCc3c[nH]cn3	0
CC(=O)[C@]1(CC[C@@H]2[C@@]1(CC[C@H]3[C@H]2CCC4=C/C(=N\OCC(=O)N[C@H](Cc5ccc(cc5)O)C(=O)OC)/CC[C@]34C)C)O	0
CCCC[NH+](CCCl)C[C@H]1Cc2ccccc2O1	0
C[C@@H](c1ccccc1)NC(=O)COc2ccc(cc2)/C=N/NC(=O)CN(c3ccc(c(c3)Cl)Cl)S(=O)(=O)C	0
CC[C@@H](C)CNC[C@H](COc1ccc(c(c1)C)Cl)O	0
c1ccc(c(c1)n2c(cc(n2)C(F)F)[S-])Cl	0
C1CCN([C@H](C1)C(=O)N)C(=O)CC2(CCCC2)C(=O)[O-]	0
c1ccc(cc1)n2c(cc(n2)C(=O)NC3COC3)NC(=O)c4cc(c(cc4Cl)Cl)c5ccccn5	0
CC[C@@H]1C[NH+](CCO1)C[C@@H]2[C@@H](C(OC2(C)C)(C)C)N	0
CC(C)(C)[C@@H](c1nc(no1)c2ccc(c(c2)F)F)[NH3+]	0
C[C@@H]1C[C@@H](CO1)[C@@H](C=C)NN	0
CN/C(=[NH+]/C)/NN	0
CCS(=O)(=O)CCCN1CC[C@H](C1)CCl	0
C[C@H]1CCc2c(sc3c2c(ncn3)SCC(=O)N4CCCC[C@@H]4C)C1	0
C#CCNc1ccc2c(c1)ccs2	0
CCOC[C@H]1CC[C@@H]([C@@H]1C)Cl	0
CC(C)(C)[C@@H](CS)CSc1[nH+]ccn1C	0
Cc1c2c([nH]n1)C[C@@H](C[C@@H]2Cl)C	0
CC(C)[NH2+][C@@H]1CCN(C1)C[C@@]2(CCCO2)C	0
CC[C@@H]1CCC[C@H](C1)OCC[C@@H](C)CCS(=O)(=O)N	0
CCCOc1cc(ccc1N)N(C)C[C@H]2CCCN2CC	0
CC[C@@]1([C@H](C[C@@H]1Oc2ccc(c(c2)C)C)[O-])C	0
Cc1ccc(s1)/C(=N/c2nc3ccccc3s2)/[O-]	0
CCc1ccc(s1)[C@H]2C[C@@H](C2(CC)CC)[O-]	0
C[C@]12CC[C@H](C[C@@H]1C[C@@H]3[C@@H]4[C@@H]2[C@@H]([C@@H]([C@@]5([C@@]4([C@@H](O3)C[C@@H]5C6=CC(=O)OC6)O)C)O)OC(=O)c7ccccc7)OC(=O)c8ccccc8	0
c1ccc2c(c1)[C@H](CC(=O)N2)C(=O)NCCN3C(=O)/C(=C/c4cccc(c4Cl)Cl)/SC3=O	0
CC[C@H]1[C@H]([C@@H]2[C@@](O2)(/C=C/C(=O)[C@@H](C[C@@H]([C@@H]([C@@H]([C@@H](CC(=O)O1)O)C)O[C@@H]3[C@@H]([C@@H](C[C@@H](O3)C)N(C)C)O)CC=O)C)C)C	0
CCC[C@@]1([NH2+][C@@H](CCS1)C)C	0
c1cc(cc(c1)F)C[NH+](Cc2cnc(s2)c3cccnc3)C[C@@H]4CCCO4	0
CCc1ccc(cc1)c2cc(nc(n2)SCC(=O)NCCN3CCOCC3)C(F)(F)F	0
C[C@@H]1C[C@H](CN(C1)C2CNC2)C	0
C[C@]12c3ccccc3C(=O)[C@]1(O[C@@](O2)(C)OC)c4ccccc4	0
CCC(CC)c1ccc(n1CC[S-])C	0
c1cc(ccc1C/C(=C/[O-])/Cl)Cl	0
CC(C)COc1cc(ccc1OC)[S-]	0
C1CO[C@@H](CO1)CN2C(=O)C=CC2=O	0
CC[C@H]([C@@H]1[C@@H](C(=O)OC1(C)C)C(=O)NNC(=O)c2ccccc2)C(=O)c3ccc(cc3)Br	0
Cc1c(c[nH]n1)[C@@H](C)Cl	0
Cc1cc(c(nc1)N2CCN(CC2)c3nccs3)Br	0
CCn1c(ccn1)[C@@H]([C@@H]2CSCCS2)[NH3+]	0
C[C@@H]1C=C(CC[C@@]1(C)[C@H](CC=C)O)C	0
c1cc(c2c(c1)sc(n2)N3CCN(CC3)c4nc5c(cccc5s4)F)F	0
C[C@@H]1CCCCC[C@@H]1N2[C@@H](C(=O)N3CCCC[C@@H]3C2=O)C	0
CC[C@@H]1CCCC[C@H]1O[C@@H]2C[C@@H](C23CCCC3)[O-]	0
c1cc(ccc1CCNS(=O)(=O)c2ccc3c(c2)c4c([nH]3)CCCC4)Cl	0
Cc1cc(ccc1/C(=C/2\[C@H](N(C(=O)C2=O)CC[NH+](C)C)c3ccc(cc3)[N+](=O)[O-])/O)OCc4ccccc4	0
Cc1ccc(c2c1nc(s2)N(Cc3cccc[nH+]3)C(=O)c4ccc(s4)Cl)Cl	0
C1CC[C@H]([C@@H](CC1)NCCN)C#N	0
CC(C)C[C@H]1COCCN1c2c3c(cccc3F)nc[nH+]2	0
CC(C)(CO)n1cc(c2c1c(cnc2)F)C(=O)c3cc(cnc3)NC(=O)Cn4ccc(n4)C5CC5	0
Cc1cccc(n1)C2=NN=C[C@H]2c3ccnc4c3cccc4	0
CC(C)CN(CCC#N)Cc1ccnc(c1)Cl	0
c1c2c([nH]n1)CC[C@@H]2Cl	0
[H]/N=c\1/[nH]c2c([nH+]cnc2s1)N	0
C1CCN(C1)[C@@H]2CCN(C2)c3nc4c(s3)C(=O)CCC4	0
CCC(=C)CC1(CCCCC1)C(=O)[O-]	0
c1cc(oc1)C[NH+]2CCC(CC2)c3ccc(cc3)F	0
Cc1ccccc1CSc2[n-]c(nn2)N/N=C(/C)\C=C\c3ccccc3	0
c1cc(c2ncc(n2c1)N)Br	0
CC(=O)Nc1ccc(cc1)S(=O)(=O)N(CCc2ccccc2)CC(=O)N/N=C/c3cccc(c3)Oc4ccccc4	0
C1CC(C1)CN2CC[C@H](C2)CCl	0
Cc1ccc2ccc(c(c2n1)O)[C@@H](c3ccc(cc3)F)Nc4ccc(cc4)OC	0
COc1ccc(cc1)/C=C\C(=O)c2cc(ccc2[O-])F	0
COCc1ccccc1[N-]S(=O)(=O)c2ccc(nc2)N	0
C1CCCC(CC1)(CCCF)C(=O)[O-]	0
C[C@]12CC/C(=N/OCC(=O)N[C@H](Cc3ccccc3)C(=O)OC)/C=C1CC[C@@H]4[C@@H]2[C@H](C[C@]5([C@H]4CC[C@@]5(C(=O)CO)O)C)O	0
Cc1c(c(nc(n1)N2CCOCC2)Cl)Br	0
c1cc(oc1C(=O)[O-])[S@@](=O)Cc2ccsc2	0
Cc1c(cccn1)C(=O)Nc2c3c(cc(c2OC)Cl)c4ccncc4[nH]3	0
C[C@@H]1CC[C@@H](C[C@@H]1C)Sc2ccc(cn2)C(=O)[O-]	0
COCC[N@@H+]1C[C@H]([C@@H](C1)NC(=O)Nc2c3c(nn2c4ccccc4)CCC3)c5ccc(cc5)F	0
C1C[C@H](C(=O)N(C1)C23CC4CC(C2)CC(C4)C3)N	0
C[C@@H]([C@H]([C@H]([C@H](/C=N/Nc1nc2c(c3ccccc3[nH]2)nn1)O)O)O)O	0
c1ccc(cc1)[C@@H]2C[C@]3(CCCN(C3)c4ncccn4)OC2	0
COc1ccc(cc1)[C@@H]2C3=C(c4ccccc4O[C@H]3c5ccc(c(c5)OC)OC)[NH+]=C6N2NC(=N6)SC	0
c1csc2n1c(c(n2)N3CCO[C@H]4[C@@H]3CCCC4)CCl	0
Cc1c(cnn1C)[C@H](C[NH3+])N2CCSCC2	0
CC[C@@H]1CCC[C@H](C1)c2nc(c(s2)CC(=O)[O-])C	0
c1cc(cc(c1)F)Cc2nc(on2)[C@H]3CC[C@H](C3)[NH3+]	0
C/C=C/C(=O)NS(=O)(=O)c1cc(ccc1S(=O)(=O)c2ccc(cc2)N)N	0
c1cc(c(cc1N)N2CC3(C2)CCOCC3)F	0
CC[C@@H]1CO[C@H](CN1c2c(cncn2)Br)C	0
CCN(C)c1cc(c(c[nH+]1)SC(C)(C)C)C	0
c1cc(c([nH+]c1)N2CCCC2)N[C@H]3C[C@H]4[C@@H]3C=CC4	0
c1cc2c(cc1S(=O)(=O)[N-]NC(=S)N)NC(=O)CO2	0
Cc1c(c(n(n1)c2ccccc2)NC(=O)N[C@@H]3C[N@@](C[C@H]3c4cc(cnc4)F)CCOC)Br	0
CCCOc1cc(c(cc1S(=O)(=O)Nc2ccc(cc2)C(=O)[O-])C(C)C)C	0
CC[C@H]1CO[C@@H](CN1CC[C@@H]2CC[NH2+]C2)C	0
C[C@@H](CO)n1cc(c2c1ncnc2)C(=O)c3cc(cnc3)NC(=O)Cc4ccc(cc4)OC(F)(F)F	0
CCn1c(nnc1SC/C(=N/c2nccs2)/[O-])[C@@H](C)Oc3ccc(cc3Cl)F	0
CCc1csc([nH+]1)N2CCC[C@H](C2)CCl	0
CCn1c(nnc1[S-])CSc2ccc(cc2)C	0
CN(CC1CCOCC1)c2c(cnc(n2)NN)Cl	0
Cc1cc(cc(c1)Cc2ncc(s2)C(=O)[O-])C	0
Cc1cc(c(c2c1C(=O)/C(=C/c3cccc(c3)OC)/O2)CN4CC[NH+](CC4)Cc5ccc6c(c5)OCO6)O	0
c1ccc(cc1)N[C@H]2C[C@@H]3[C@@H]2C=CC3	0
c1ccc2c(c1)C[C@@H](O2)CC3(CCCCC3)C(=O)[O-]	0
CC[C@H]1[C@@H]([C@@H]2[C@@](O2)(/C=C/C(=O)[C@@H](C[C@@H]([C@@H]([C@H]([C@@H](CC(=O)O1)O)C)O[C@@H]3[C@@H]([C@@H](C[C@@H](O3)C)N(C)C)O)CC=O)C)C)C	0
Cc1cc(c(cc1C)/C=C(\C)/CO)C	0
CC[C@]1(NCCCS1)C2CC2	0
CC[C@@](CN)([C@@H]1CCOC1)O	0
C1C[C@H](OC1)CN(C[C@@H]2CCC=CC2)c3c(c([nH+]c(c3Cl)Cl)Cl)C#N	0
C[C@H]1CCC[C@H](C1)O[C@@H]2C[C@@H](C23CCCC3)[O-]	0
CCc1[nH+]c2cc(ccc2n1[C@@H]3CCC[C@@H]3C)N	0
CSc1c(cc(cc1F)C=O)F	0
c1ccc(cc1)[C@@H]2CCCC[C@H]2Nc3ccc(c(c3)Cl)Cl	0
c1csc(c1C(=O)N)NC(=O)CSc2[nH]c(=O)cc(n2)N	0
CCc1nnc(n1[C@H](C)CCc2ccccc2)[S-]	0
CC(=O)/C=C/C(Cl)(Cl)Cl	0
c1cc(c(nc1CCC[NH3+])Cl)[O-]	0
c1ccc(cc1)/C=C/C=N\N2CCN(CC2)c3cccc[nH+]3	0
Cc1c(sc(n1)[S-])c2ccc(c(c2)OC)OC	0
C[C@@H]1CCC[C@@]2([C@@H]1C)[NH2+]CCS2	0
c1ccc(c(c1)N(Cc2ccc(cc2)C(F)(F)F)c3nc4cnccc4s3)F	0
CC(C)n1cc(c2c1ccnc2)C(=O)c3cc(cnc3)NC(=O)Cc4cn(nc4C(F)(F)F)C(C)C	0
CC[C@@H]1CCC[C@H](C1)c2nc(on2)[C@@H]3CC[C@@H](C3)[NH3+]	0
CC[C@@H](C)NCc1[nH]cc(n1)c2ccc(cc2)OC(C)C	0
c1cc2c(cc1C(F)(F)F)[n-]c(n2)C=O	0
c1cc(c(c(c1)F)F)[C@@H]2CN([C@H]3[C@@H]2N4CCC3CC4)c5ccc(cn5)C#N	0
c1c2c(sc1C(=O)N3CCC[C@H]3C(=O)N4CCCCC4)SCC2	0
C[C@H](c1nc2ccccc2s1)Nc3[nH+]ccs3	0
c1c2c(cc(c1Cl)Cl)nc[nH]2	0
Cc1c(nn(c1NC(=O)N[C@@H]2C[N@@H+](C[C@H]2c3ccc(c(c3)F)F)CCOC)c4ccccc4)OC	0
CC1(CCC[C@@H]1[NH2+]C2CCC2)C	0
CCCOc1ccc(cc1)O[C@@H]2C[C@H](C2(C)C)[O-]	0
CCc1cc(nc(n1)C)N(C)c2ccc(cc2)/C(=N/O)/N	0
C[C@H](C(=O)Nc1ccccc1C(F)(F)F)Nc2ccc(c(c2)F)OC	0
Cc1ccc2nc(cc(=O)n2c1)CSc3nnc(s3)NC(=O)Nc4cc(ccc4OC)OC	0
CCOc1ccc(cc1)OC[C@@](CO)(C2CC2)NC3CC3	0
CCN(CCN1CCOCC1)[C@H](C)C(C)C	0
CSc1nc(sn1)SCSc2c(c(nc(c2Cl)Cl)Cl)Cl	0
C[C@@H](C(=O)NNC(=O)[C@H]1CC(=O)N(C1)Cc2ccco2)Oc3ccc(cc3Br)Cl	0
Cc1c(cn(n1)C(C)C)c2cccc3c2O[C@@H](C3)C[NH3+]	0
COc1cccc(c1OC/C=C\c2ccccc2)/C=C(\C#N)/C(=N/c3ccc4c(c3)OCCO4)/[O-]	0
C[C@@H]1C[C@@H]1CN(C)c2ccc(cc2F)C(=O)[O-]	0
c1cocc1[C@H]([C@H](CO)[NH3+])O	0
CC1(CCCC1)[NH2+][C@@H]2CCCNC(=O)C2	0
Cc1c([nH+]n(c1NC(=O)N[C@@H]2C[N@@](O[C@H]2c3ccnc(c3)F)CCOC)c4ccccc4)OCC5CC5	0
C1C[C@@H](CN(C1)C(=O)c2c(non2)N)C[N-]S(=O)(=O)N	0
CCN([C@@H](C)c1cccc(c1)C(F)(F)F)C(=O)Cc2c(c(c([nH]2)C(=O)C)C)C(=O)OC	0
CC[C@@H]1C[NH+](C[C@@H](O1)C)Cc2c(nn(c2Cl)C)C(C)C	0
Cc1c(nc(nc1C)SCc2cc3c(cc2Br)OCO3)C	0
C#CCOc1ccccc1[C@@H]2C3C(=NC4=C2C(=O)CCC4)CCCC3=O	0
CC(C)(C)c1ccc(cc1)S(=O)(=O)[O-]	0
CC(C)(C)OCc1cc(cs1)/C=C/C(=O)[O-]	0
CCCN(CC1CCC(CC1)C)CC(=O)N(C)C	0
C1CCC(CC1)C2=C[C@H](CCC2)O	0
Cc1cccc2c1nc(s2)[C@@]3(CCOC3)N	0
Cc1ccc(c(c1)C)NC(=O)/C(=C/c2ccc(o2)c3ccc(cc3)C(=O)[O-])/C#N	0
C[C@@H](CS(=O)(=O)C)[NH+](Cc1ccc(o1)c2ccc(cc2)Cl)C3CC3	0
C[C@H]1CCCN(C1)C[C@H]2[C@@H]3[C@@H](C[C@]4(CCC[C@@H]([C@]45[C@H]3O5)C)C)OC2=O	0
Cn1cc(cn1)Sc2cnc(cn2)C#N	0
C1CCC(C1)C[C@H](CO)N	0
CSc1cccc(c1)c2ccc(c(c2)[O-])F	0
CC(C)[C@H](COc1c(cc(cc1Cl)Cl)Cl)CS(=O)(=O)N	0
CCC(CC)[NH+]1C[C@@H]2CCCCN2C[C@@H]1C(C)C	0
CCOc1ccc2c(c1)sc(n2)[C@@H]3C[NH2+]C[C@@H]3C	0
CC[C@H]1[C@H]2CCC[C@@H]2[C@@H]1[NH2+]C	0
C[C@@H](CO)CSCCN	0
Cc1cc(cc(c1OCCC#C)C)/C=C/C(=O)[O-]	0
CCC1CCC(CC1)C(C)(C)C(=O)[O-]	0
c1ccc(cc1)/C=C/CN2CCC[C@H](C2)N3CCN(CC3)c4cccc(c4)C(F)(F)F	0
C[C@@H](C[C@](C)(CO)N)N1CCCC1	0
C[C@@]1(COC[C@@H]1[NH3+])CN2CCN(CC2)C3CC3	0
Cc1c(sc(n1)N(C)C)CN2CCC(CC2)C[NH+](C)Cc3ccccc3	0
CC(C)(C)[C@H](c1nc2cnccc2n1C3CC3)[NH3+]	0
c1cc(ccc1c2nc(cs2)S(=O)(=O)N3CCCCCC3)Br	0
c1cc2ccc(cc2nc1)CC(=O)Nc3cc(cnc3)C(=O)c4cn(c5c4cncn5)C6COC6	0
c1cc(ccc1N[C@]2(C(=O)N(C(=O)N2)c3ccc(cc3)F)C(F)(F)F)F	0
CC[NH+]1CCC[C@@H]1CNC(=O)C2CCN(CC2)S(=O)(=O)c3c(noc3/C=C/c4c(cc(cc4C)C)C)C	0
CC(C)(C)C1=N[C@@H](C(=[NH2+])N1CC#C)c2ccccc2	0
c1cc(sc1C=O)c2cc(cc(c2)F)C(=O)[O-]	0
c1cc(cc(c1)OC(F)(F)F)C(=O)Nc2cc(ccn2)C(=O)c3cn(c4c3c[nH+]cc4)C5COC5	0
CCC[NH2+][C@@H]1[C@H](CCC1(C)C)N2CCOC(C2)(C)C	0
C[C@@H](c1ccc(cc1)C#N)NC(=O)N[C@H](c2cccs2)C(C)(C)C	0
CC[NH2+][C@@H]1CCCN(C1)C[C@@H]2CCCCO2	0
c1cc2c(cc1N)oc(n2)c3ccsc3	0
CCOc1cc(cc(c1[O-])Br)/C=N\Nc2ccccc2	0
C1CC[C@@H]([NH2+]CC1)[C@H]2CCCS2	0
CC(C)S(=O)(=O)[N-]c1ccc(c(c1)F)S(=O)(=O)N	0
C[C@H]1CCC[C@H](C1)CC[NH+]2CCN(CC2)CC3CC3	0
C1[C@@H]([C@@H]([C@H](C[NH2+]1)O)O)CO	0
CCCCc1c(c2ccccc2o1)CN(CCCO)CCO	0
CN(Cc1ccccc1O)C(=O)N[C@@H](c2ccc(cc2)Cl)c3ccsc3	0
c1c2c3c(c(=O)oc2c4c(c1Cl)OCN(C4)C5CC5)CCC3	0
C[NH+](CCc1ccccc1)[C@@H]2CCCN(C2)Cc3cccn3c4nccs4	0
CCCNc1ccc(c(n1)C(=O)NCCC(C)C)Cl	0
CC(C)n1cc(c2c1ncnc2)C(=O)c3cc(cnc3)NC(=O)Cn4cc([nH+]c4)c5ccc(cc5)F	0
CCn1c2ccccc2[nH+]c1CCc3ccc(cc3)NC(=O)Nc4cccc(c4)Cl	0
C/C(=C\CNc1c2c(cnn1)n(cn2)[C@H]3[C@H]([C@H]([C@H](O3)CO)O)O)/CO	0
Cc1ccc(cc1C)S(=O)(=O)[N-]c2c(cccc2F)NC(C)C	0
CC(C)n1cc(c2c1ncnc2)C(=O)c3cc(cnc3)NC(=O)Cn4cc(nc4)c5ccc(cc5)F	0
c1ccc(cc1)COc2cccc(c2)/C=C/3\C(=O)SC(=N3)SCc4ccccc4	0
Cc1ccc(cc1C)NC[C@H](CO[C@H](C)CC(C)C)O	0
CC1(C(C1(C)C)C[NH2+]C[C@H]2CCOCO2)C	0
COc1ccc2c(c1)nc(nc2Nc3ccc(cc3)C(=O)[O-])C(F)(F)F	0
CC[C@H]1CCC[C@@H](C1)Nc2ccc(cc2Cl)Br	0
[H]/N=C/1\[C@](N(C(=O)N1)CCC)(C)CCCCCC	0
c1cc(cc(c1)F)n2ccn3cc(nc3c2=O)c4ccc(cc4)F	0
c1cc2c(c(c1)Br)oc(n2)N	0
c1cc(cc(c1)F)CNc2c(cnc(n2)Nc3cccc(c3)C(=O)N[C@@H]4CCC[NH2+]C4)C(F)(F)F	0
c1ccc(cc1)CN2[C@H](c3c(=O)c4ccccc4oc3C2=O)c5ccccc5F	0
CCCCCC[C@H](C)OC[C@@](CO)(C1CC1)NCC	0
C[NH+](C)c1cccc2c1c(ccc2C=C)N(C)C	0
CC(C)CCn1c(=O)c2ccccc2nc1SCC(=O)NCCOc3ccccc3	0
Cc1cc(ccc1NC2C3CC4CC(C3)CC2C4)Br	0
C[C@](CO)(COC(C)(C)C)N	0
c1c(c(cc(c1Cl)Cl)Cl)N[C@@H]2C[C@H]3C[C@@H]2[C@@H]4[C@@H]3CCC4	0
Cc1ccc(cc1F)[C@@H](C)n2c[nH+]cc2CCl	0
CN1CCC(CC1)N(C)[C@H](CC(=O)[O-])C(F)(F)F	0
CC1=C(S[C@H](C1)[C@H]2c3c([nH]cn3)CCN2)C	0
CCC(CC)c1ncc(c(n1)[O-])Br	0
CCn1cc(c(n1)N)S(=O)(=O)NC2(CCCC2)C	0
CSC(=C)SC	0
CCCc1c(=O)[nH]c(nc1[O-])C(C)(C)N2CC[NH2+]CC2	0
CN(Cc1ccc(cc1)OC(F)F)C(=O)CSc2[n-]nc(n2)c3ccccc3F	0
CC[C@@H]1CCC[C@@H](C1)Nc2ccc(c(c2)C(F)(F)F)F	0
Cc1ncnc(n1)N2CCOCC2	0
CCCN(CCC)c1ccc(cc1)C(=O)N/N=C\2/c3ccc(c(c3N=C2[O-])C)C	0
CCn1c(c(c([nH+]1)C)[C@H](C)Nc2cc(cc(c2)F)C)C	0
CC#C[C@H]1CCCN1C	0
CC(C)/C=C/C=C	0
C[C@@H]1CCC[C@H](C1)CCNC(=O)CC(C)(C)CC(=O)O	0
Cc1c(nn(c1NC(=O)N[C@@H]2C[N@@](O[C@H]2c3ccnc(c3)F)CCOC)c4ccccc4)c5cnc6c(n5)cnn6C	0
Cc1ccc(s1)CNC(=O)N[C@H]2COC[C@@]2(C)C(=O)[O-]	0
Cc1ccc(cc1n2c3ccncc3nc2[C@@H](C)Cl)C#N	0
CC[C@H]1[C@H](C[C@@H]1[O-])c2cc(c(c(c2)F)F)F	0
CC(C)Oc1ccc(cc1)NCCNCc2ccccc2Cl	0
c1cc(c(c2c1nsn2)N)Br	0
CN(CCCc1c(c(n[nH]1)N)C#N)CC(=O)NNC(=O)C2CC2	0
C1CCC(CC1)(C#N)C(=O)[O-]	0
Cc1cccn2c1[nH+]c(cc2=O)CN(C)c3ccc(cc3)F	0
c1cc(n(c1)c2ccc(cc2)Br)/C=N/c3ccc4c(c3)OCO4	0
CN(Cc1cnc(s1)c2ccccn2)C[C@H]3CC[NH+](C3)Cc4ccccc4	0
C=CC[C@@H]1CCc2ccccc2N1	0
Cc1c(nn(c1NC(=O)N[C@@H]2C[N@@](O[C@H]2c3ccnc(c3)F)CCOC)c4ccccc4)OCC5CC5	0
C[NH+]1CCC(CC1)(CN)N2CCC[C@@H](C2)N(C)C	0
c1ccc(cc1)c2c[nH]nc2c3ccc(cc3[O-])OCC(=O)NN	0
Cn1cc(cn1)c2cnc3c(cnn3c2)c4cc(sc4)C(=O)N[C@@H]5CCCC[C@@H]5[NH3+]	0
CCC(CC)[C@H](CNCc1cc(cs1)C(=O)[O-])[NH+](C)C	0
Cc1c2cc(ccc2oc1[C@H](Cc3nccs3)[NH3+])F	0
C[C@H]1CN([C@@H](CO1)C)c2c(cc(cn2)CCl)Cl	0
CC[C@@]1([C@H](C[C@@H]1OC2CCC(CC2)C)[O-])C	0
CCCOc1ccc(cc1OCCC)c2ccc(s2)CN	0
c1ccc2c(c1)c(c(cn2)/C(=N/O)/N)OCc3ccco3	0
c1ccc2c(c1)cc(o2)C(=O)/C=C/c3cnc4n3cc(cc4)Br	0
c1cc(c(nc1)Nc2ccc(cc2)F)C(=O)Nc3ccc(cc3)C(F)(F)F	0
CC1(CC/C(=N\O)/C1)C	0
c1c(cc(c(c1F)N2CCCC2)F)CCl	0
C1C[C@H]([C@@H](C1)NCCN)C#N	0
CON\1C(=O)CS/C1=N\c2ccc(cc2)Br	0
CC(C)COCCCNC1[C@@H]2CCC[C@H]1C[NH+](C2)C(C)C	0
C[NH+]([C@@H]1CC2(CCN(CC2)c3ccc(cc3)C#N)OC1)C4CC4	0
c1cc2ccc(c(c2c(c1)S(=O)(=O)[O-])/N=N/c3ccc(cc3)c4ccc(cc4)/N=N/c5ccc6c(ccc(c6c5O)N)S(=O)(=O)[O-])O	0
CC(C)(C)c1c[nH]c(n1)[C@H]2C[C@H]3CC[C@@H]2[NH2+]3	0
C[C@H]1C[C@@H](CC(C1)(C)C)OCCC(C)(C)C(=O)[O-]	0
Cc1c(scn1)[C@@H](C2CC2)NN	0
Cc1ccc(cc1C)NS(=O)(=O)c2ccc3c(c2)NC(=O)[C@H](CS3)C	0
CC(=O)c1ccc(cc1)S(=O)(=O)[N-]c2ccc(cc2)C(=O)NCc3ccccc3C[NH+]4CCCC4	0
C#CCNc1ccc(c(c1)Cl)F	0
CC[C@@]1(NC[C@@H](CS1)C)C2CC2	0
Cc1ccc(cc1n2c(nnn2)CCl)Br	0
CC(C)(C)C[NH+]1CCN(CC1)[C@H]2C[C@H]3CC[C@@H]2C3	0
C[C@]12CCC(=O)C=C1[C@@H](C[C@@H]3[C@@H]2C(=O)C[C@@]\4([C@@H]3CC/C4=C\C(=O)OC)C)F	0
c1cnc(c2c1cc([n-]2)C=O)Cl	0
C[C@@H](CO)NCc1[nH]ccn1	0
Cc1c(nc(s1)C)[C@H](C)N(CC(=O)[O-])C(C)C	0
CC[C@H]1C(=O)N2CCC[C@H]2C(=O)N1[C@@H]3CCC[C@@H]([C@@H]3C)C	0
c1cc(sc1)c2cnnc(n2)[S-]	0
CS(=O)(=O)N1CCN(CC1)c2ccc(cc2)NC(=S)NC(=O)CC34CC5CC(C3)CC(C5)C4	0
CC(C)(C)c1ccc(cc1)c2ccc(cn2)C(=O)[O-]	0
[H]/N=C\1/C[C@@H](CC(=C1)OC2CC2)N	0
C[C@@H]1CCC[C@]12[NH2+][C@@H](CS2)C	0
c1cc(c(c(c1)F)C#N)n2c3ccncc3nc2CCl	0
Cn1c(c(cn1)CNS(=O)(=O)C2CCCCC2)N	0
CC[C@H]1[C@@H]2CCCCC[C@@H]2[C@@H]1O	0
c1cc2c(cc[nH]2)cc1[C@@H](c3ccncc3)O	0
Cc1cc(cs1)c2nnc(n2CC(C)C)[S-]	0
CC(C)(C)C[NH+](C)Cc1cc2c(ccs2)nc1	0
COC(=O)c1c(c2c3c(c(nc2s1)CCc4ccccc4)CCCC3)N	0
Cc1ncc(s1)/C=C(\C)/CBr	0
CCNc1c(cc(cn1)C(=O)N[C@@H](C)CCC(C)C)Cl	0
c1ccc(cc1)CCN(Cc2cc[nH+]cc2)S(=O)(=O)c3ccc4c(c3)CCC4	0
Cc1nnc(s1)N2[C@@H](C(=C(C2=O)[O-])C(=O)/C=C/c3ccccc3)c4ccc(cc4)OCC=C	0
CCCNCc1cc(cc(c1OCCOCCO)Cl)Cl	0
CCOc1ccc(cn1)NC(=O)c2coc3c2C(=O)N(CC3)C	0
C[C@@H]1CCCN(C1)c2c(c(ncn2)Oc3ccc(cc3)Br)N	0
CC[C@H]1C[NH2+][C@@H](CN1c2ccc(cc2)N(C)C)C	0
CC(C)(C)[C@H]1CCC[C@@H](CC1)S(=O)(=O)N	0
CCC[C@H]1CN(CC[NH2+]1)Cc2cscn2	0
Cc1c(nn(c1NC(=O)N[C@@H]2c3ccccc3C([C@H]([C@H]2O)OC)(C)C)c4ccccc4)C(=O)NC	0
CC1CCN(CC1)[C@H]2N=C3C(=NC(=NC3=O)[NH-])N2[C@H]4[C@@H]([C@@H]([C@H](O4)CO)O)O	0
C[C@H](c1ccc(cc1)C(C)C)Nc2ccc(cc2F)Br	0
CCCc1cc(n(n1)c2ccc(cc2)Cl)[S-]	0
CC(C)N(Cc1ccccc1)C(=O)CSc2[nH]nc(n2)COc3ccc(cc3)Cl	0
c1cc(cc(c1)C#N)COc2ccc(cc2)Cc3c(cc(cn3)C(F)(F)F)Cl	0
C[C@@H]1CCCC[C@H]1NC(=O)[C@@H](C)Sc2nnc(n2CC=C)COc3ccccc3F	0
C=CCNC1=[NH+]N=C(CS1)c2ccc(s2)Cl	0
CC1([C@@H](O1)OC)C	0
Cc1ccccc1c2nnc(n2/N=C/c3cccc(c3O)CC=C)[S-]	0
C[C@@H]1CCc2c(sc(n2)SCC(=O)[O-])C1	0
CCc1ccc2c(c1)cc(c(=O)[nH]2)[C@@H](c3nnnn3C(C)(C)C)[NH+]4CCN(CC4)c5nc6ccccc6s5	0
CC[C@H]1CCC[C@@](C1)(CC2CCC2)C(=O)[O-]	0
c1c2c(cc3c1c(cc(=O)o3)C[NH+]4CCOC[C@@H]4C5CC5)CCC2	0
COc1cc(ccc1OC(F)F)/C=C\C(=O)OCC(=O)Nc2ccc(c(c2)Cl)F	0
CCCCc1[nH]c(c(n1)Cl)CN[C@@H](COC)C(C)C	0
C1C[C@H](C[C@H](C1)O)NC2CNC2	0
C[C@]1(CCCO1)CNS(=O)(=O)c2ccc(cc2N)C#N	0
C1Cc2c([nH+]c([nH]2)CN)NC1	0
CC(C)(C)c1c(c(nc(n1)c2cnn(c2)C)Cl)I	0
CCc1nnc(n1CC=C)[S-]	0
Cc1cnn(c1)/C(=N/c2cccc(c2)Cl)/[S-]	0
c1cc(c(c(c1)F)Cn2cc(cn2)Cl)N	0
CC(C)N1[C@H]([C@]23C=C[C@H](O2)[C@@H]([C@H]3C1=O)C(=O)Nc4cccc(c4)SC)C(=O)NC5CCCCC5	0
CNc\1ccccc/c1=N\C	0
Cc1nc(cs1)Cc2ncc(s2)[C@H](C)[NH3+]	0
CC1(CCN(C1)/C=C/C(=O)[O-])C	0
Cc1cc(n2c(cnc2n1)CN3CCCC(CC3)(C)C)C	0
CCN(CC)S(=O)(=O)c1ccc(s1)CNC(=O)C[C@@H]2C(=O)Nc3cc(ccc3S2)Cl	0
Cc1c(nn(c1NC(=O)N[C@@H]2C[N@@](O[C@H]2c3ccc(c(c3)F)F)CCOC)c4ccc(c(c4)F)F)c5cc(c(nc5)OC)C(=O)NC6CCOCC6	0
c1cscc1n2cnnc2[S-]	0
CCC[C@H]1CN(C2(CCCC2)C[NH2+]1)[C@@H]3CCOC3	0
C=C[C@H]1C[C@H]2CC[C@@H]1C=C2	0
C[C@H](C/[NH+]=C\1/N=C(S1)[N-]c2ccc(c(c2)Cl)C(F)(F)F)O	0
CC[C@H]1[C@@H]2C[NH2+]C[C@@H]2CN1C(=O)C3(CCCC3)CC	0
CC(C)(C)c1c(c(no1)N)Br	0
C[C@H]1CC(=O)[C@H](CN1C[C@@H]2[C@H]3C[C@@H]4C(=C)CCC[C@]4(C[C@H]3OC2=O)C)C	0
CCNC(=O)c1c(cc(cn1)c2c(c(n(n2)c3ccccc3)NC(=O)N[C@@H]4C[N@](O[C@H]4c5ccnc(c5)F)CCOC)C)C	0
C[C@@H]1CCC[C@H](C1NC(C)(C)C#C)C	0
c1cc(sc1[C@H]2CCCCC[C@H]2C(=O)[O-])Cl	0
Cc1c(ccc(n1)[S-])SC(C)(C)C	0
Cc1ccc(cc1C)Sc2ncc(cn2)N	0
CC(=O)N1CCN(CC1)c2ccc(c(n2)OCCOC)NC(=O)c3coc4c3C(=O)N(CC4)CCOCc5ccccc5	0
CN(C)S(=O)(=O)[N-][C@@H]1CCC[C@@H]1Br	0
CC[C@H]1CCC[C@](C1)(C2CCCC2)C(=O)[O-]	0
CC/N=C\1/C[C@@H](CC(=C1)[O-])c2ccc(cc2)C	0
COc1cc(cc(c1OC)OC)c2cc3c(s2)c(ncn3)Nc4ccc(cc4)CC(=O)Nc5ccc(c(c5)Cl)F	0
CCc1c(cnn1Cc2ccccc2)C(=O)NCCCc3cn(nc3C)c4ccccc4	0
CC[C@H]1CCCC[C@@H]1OC[C@@H](CN[C@@H](C)c2ccsc2)O	0
C1COCCC1CNC(=O)N[C@@H]2C[C@@H](C=C2)C(=O)[O-]	0
C[NH2+][C@@H]1CCc2c1cc(s2)Cl	0
c1ccc(c(c1)CN2C(=O)c3cccc(c3C2=O)N4CCC(CC4)C(=O)N5CCC[C@@H](C5)C(=O)N)Cl	0
Cc1ccc(cc1/N=C\c2ccccc2[O-])F	0
Cc1cc(ccc1Cl)OCCCCn2c3ccccc3nc2[C@H](C)NC(=O)COC	0
c1cnc(nc1)SCCC2CC[NH2+]CC2	0
C=CCCBr	0
Cc1cc(cc(c1OCc2ccccn2)C)CN(C)CC3CC[NH+](CC3)C	0
C[C@@H](CCc1ccccc1)NC(=O)Cn2c3ccccc3c(=O)n(c2=O)CCc4ccccc4	0
CC1(CC2=NC3=C([C@@H](C2C(=O)C1)c4ccc(cc4)OC)C(=O)CC(C3)(C)C)C	0
c1c(cc(c(c1F)NC2CC(C2)O)F)C#N	0
c1ccc2c(c1)NC(=O)c3cc(ccc3O2)NC(=O)C4(CC4)c5ccc(cc5)F	0
C[C@H](CN1CCCC1)C[NH+](C)C2CC(C2)c3ccccc3	0
Cc1c(nn(c1NC(=O)N[C@@H]2C[N@@](O[C@H]2c3cccc(c3)F)CCOC)c4ccccc4)c5cnn(c5)C	0
CC(=O)c1ccc2c(c1)[C@@H]([C@H](C(O2)(C)C)O)NC(=O)c3ccc(c(c3)Cl)F	0
c1ccc(cc1)C(c2ccccc2)Sc3nnc(n3N)C4CCCCC4	0
CC[C@]1([C@H](C[C@@H]1[O-])c2ccc(cc2F)F)C	0
c1cc(c(cc1C(F)(F)F)c2ccc(o2)C(=O)[O-])F	0
CCOc1ccc2c(c1)cc(c(=O)[nH]2)[C@@H](c3nnnn3C(C)(C)C)[NH+]4CCN(CC4)c5cc(ccc5C)C	0
c1ccc2c(c1)c(nc(n2)C(F)(F)F)SCc3cn4cc(ccc4[nH+]3)Br	0
CC[C@@]1(CCN(C1)C(=O)[C@H]2CCSC2)C(=O)[O-]	0
Cn1c(c(cn1)[C@H](c2c(cnn2CCN(C)C)Br)NN)N	0
C[C@@H](c1nnc(o1)C23CC4CC(C2)CC(C4)C3)Cl	0
CCOc1c(c(n(n1)c2ccccc2)NC(=O)N[C@@H]3C[N@](C[C@H]3c4ccc(c(c4)F)F)CCC#N)C	0
Cn\1c2ccccc2s/c1=N\C(=O)[C@@H]3C=CC=NC3=S	0
COc1ccc(cc1OC)[C@H]2c3c(c4ccccc4s3)OC(=C2C#N)N	0
CC(C)c1nnc(n1Cc2ccc(cc2)F)[S-]	0
CC(C)(C(=O)N)NC(=O)NCCc1nc(cs1)C(=O)[O-]	0
C[C@@H](C(C)C)O[C@H]1C[C@@H](C12CCCCC2)[O-]	0
c1c(cn(n1)[C@H]2CC[C@@H]2C[NH2+]C3CC3)Cl	0
CC(C)[NH2+][C@H]1CCN(C1)[C@@H]2CCC[C@@H]2OC	0
c1cc(ccc1C=O)c2ccc(c[nH+]2)C(F)(F)F	0
C[C@@]12[C@@](C[C@@H](O1)n3c4ccccc4c5c3c6n2c7ccccc7c6c8c5C(=O)NC8)(C(=O)N)O	0
CC[C@]1([NH2+][C@H](CS1)C)C(C)C	0
CCCCN(C)c1ccc(cc1C(=O)N(C)Cc2cc[nH+]cc2)C(F)(F)F	0
COCC[N@@H+]1C[C@H]([C@@H](C1)NC(=O)Nc2c(c(nn2c3ccccc3)OC)C(F)(F)F)c4ccc(c(c4)F)F	0
Cc1c(cccc1C(=O)Nc2cc(cc(c2)c3ccccc3)C[NH+]4CCN(CC4)C)C#Cc5cnc6n5cc(nc6)c7ccc(cc7)N	0
Cc1cccc(c1)CCn2c(nnc2[S-])C(C)C	0
C[C@@]1(CC[NH2+]C1)C(=O)NC2CCC(CC2)(C)C	0
CCc1ccc(cc1)O[C@@H]2C[C@@H]([C@@]2(C)CC)[O-]	0
C[C@H]1CC[C@H](C[C@@H]1C)OC(=O)[C@@]2(CCC[NH2+]C2)C	0
C[C@@](CCCCSc1c2ccccc2ncn1)(CO)NC	0
CCNS(=O)(=O)c1ccccc1NC[C@@H](C)C(C)C	0
Cc1c(cnn1C)[C@@H](Cc2ccncc2Cl)[NH3+]	0
c1cc(c(cc1Br)F)CN2CCOC2=O	0
c1cc(cc2c1cc(c(=O)[nH]2)O)Br	0
CSc1c(c(c(s1)c2ccon2)c3ccco3)C#N	0
C1C[C@H](C[C@]2(C1)C[C@@H]2C(=O)[O-])C(F)(F)F	0
CN(C)P(=O)(Nc1ccc2ccccc2c1)Nc3ccc4ccccc4c3	0
C[C@H](CNC(=S)N)N(C)C	0
CCN1CCN(C[C@@H]1C)c2nc(cs2)[C@@H](C)[NH3+]	0
CCCOc1cc(c(cc1Br)C=O)[O-]	0
c1cc(sc1)Cc2nc(cc(n2)[O-])CCl	0
C[C@@H](c1ccccc1)NC(=O)CSc2nnc(n2CC=C)Cc3ccc(cc3)OC	0
CCn1c(ccn1)[C@@H](c2ccc3c(c2)nccn3)NN	0
c1ccc2=[NH+]CC(=c2c1)C[C@@H]3C(=O)N4C(=N3)c5ccccc5N=C4SCC6=CC(=O)N7C=CC=C[C@H]7N6	0
c1cc2nnc(n2cc1C#N)[C@H]3CCCC[C@H]3C(F)(F)F	0
c1ccc(c(c1)C(=O)Nc2cccc(c2)/C=C/C(=O)c3ccc(cc3)O)Cl	0
CC[NH2+][C@H]1CC[C@@H](C1)n2cnc3c2cc(c(c3)C)C	0
C[C@H](c1[nH+]c2ccc(c(c2n1Cc3ccnn3C)F)F)Cl	0
CC[C@]1([NH2+][C@H](CCS1)C)C	0
CC[C@@H]1CCC[C@H](C1)c2nc(sn2)N	0
Cc1ccsc1[C@@H]2[C@H]3C(=Nc4ccccc4N2C(=O)C)CC(CC3=O)(C)C	0
Cc1ccc(cc1S(=O)(=O)Nc2ccc3cn[nH]c3c2)Br	0
c1cc(cc(c1)C#N)/C=C/C(=O)N2CCOc3c2cc(cc3)F	0
C[C@@H]1CC[C@H](C2=C(CC[C@H]12)C)/C=C(/C)\C(=O)[O-]	0
CN(C)S(=O)(=O)c1ccc2c(c1)[C@H]3C=CC[C@H]3[C@@H](N2)c4c[nH]c5c4cccc5	0
C[C@H]1CC[C@H]([C@@H](C1)CCC(C)(C)C)C(=O)[O-]	0
CCCOc1c(cc(cc1C)[S-])C	0
Cc1ccc(cc1)[C@@H](CN2CC[NH+]3CCC[C@@H]3C2)N	0
c1cn2c3c(cn2)C(=O)OCCn4cc(cc(c4=O)[C@H]5CCC[N@]5c1n3)F	0
CC12CC3(CN(C1)C(N(C2)C3)C4=C[C@H]5C(=CC=N5)C=C4)C	0
CSCC[C@@H](C(=O)NC[C@H]1CC[C@@H](O1)C(=O)[O-])NC(=O)N	0
C[C@@H]1CC[C@@H](C[C@@H]1C)Oc2cc[nH+]cc2N	0
c1ccc(cc1)/C=C/C(=N\NC(=O)Nc2ccccc2)/c3ccccc3	0
CC(C)[C@@H](c1nc2c(s1)CN(CC2)C(C)C)[NH3+]	0
c1csc(n1)CCNC(=S)N	0
CN(C)[C@H]1CCC[C@](C1)(CO)N	0
CN(C)/C=C\c1cc(c(cc1Br)C#N)C#N	0
C1C2CC3CC1CC(C2)(C3)C(=O)C(=O)[O-]	0
CC[C@]1([C@@H](C[C@@H]1Oc2ccc(c(c2)C)C(C)C)[O-])C	0
C[C@]12CC[C@H](C1(C)C)[C@H](C2)CO	0
c1ccc(cc1)C2=Nc3nc(nn3[C@H](C2)c4ccc(c(c4)F)F)C(F)(F)F	0
C[C@@H](CC(C)(C)c1ccccc1)Nc2ccc(c(c2)Cl)Cl	0
c1c(cc(c2c1OCCCO2)Br)C=C(C#N)C#N	0
CN1CCc2c(sc(n2)SCC(=O)[O-])C1	0
CCCc1c([nH+]c2ccccc2c1SCCC#N)C	0
c1ccc2c(c1)nc(o2)S[C@@H]3CCC[C@@H](C3)[NH3+]	0
CC(C)(C)SCc1ncc2c(n1)CCC[C@H]2[NH3+]	0
CCC1CCC(CC1)(CC=C)C(=O)[O-]	0
CC[C@@H]1CCC(=C(C1)C(=O)c2ccc(cc2)C)[O-]	0
[truncated: 1,837 more rows]
