# Supplementary material for: Screening of Natural Product-Derived USP7 Inhibitors for Cancer Therapy via Integrated Machine Learning and Molecular Simulations
Source: Curr Issues Mol Biol. 2026 Jun 16;48(6):621. doi: 10.3390/cimb48060621 (PMC13297843; doi:10.3390/cimb48060621)
Supplement: Supplementary file 1 [file cimb-48-00621-s001.zip › File S2.csv]

Smiles	Label	MolWt	MolLogP	MaxPartialCharge	MinPartialCharge	MaxEStateIndex	MinEStateIndex	FpDensityMorgan1	qed	NumValenceElectrons	Chi0	Chi3n	BalabanJ	NumHeteroatoms	NumRotatableBonds	RingCount	TPSA	NumAtoms	NumHeavyAtoms	NumAromaticRings	NumAliphaticRings	NumSaturatedRings	NumAliphaticCarbocycles	NumAliphaticHeterocycles	NumAliphaticCycles	NumAromaticCarbocycles	NumAromaticHeterocycles	NumAromaticCycles	FractionCSP3	NumHAcceptors	NumHDonors	NOCount	NHOHCount	NumBonds	FractionSP3	MolecularWeight	NumRings	NumStrictRotatableBonds
COCC[N@@H+]1C[C@H]([C@@H](C1)NC(=S)Nc2c3c(nn2c4ccccc4)CCC3)c5ccccc5	0	462.6430000000002	2.3447000000000013	0.17190224212076066	-0.37884001318315896	5.851141896573443	0.26426046653229207	1.0909090909090908	0.47087664826062625	172.0	22.622745096813752	6.846593818168777	1.3498231294897678	7.0	7.0	5.0	55.550000000000004	33.0	33.0	3.0	2.0	1.0	1.0	1.0	2.0	2.0	1.0	3.0	0.38461538461538464	4.0	3.0	6.0	3.0	37.0	0.38461538461538464	462.6430000000002	5.0	7.0
C[NH2+][C@@H]1COC[C@H]1C(=O)NC2C3CC4CC(C3)CC2C4	0	279.404	0.13550000000000129	0.2313185029091033	-0.3741711942145372	12.595609646636433	0.05295138888888884	1.05	0.7717448223745214	112.0	13.689869965382487	6.425117665153195	1.4256010346862165	4.0	3.0	5.0	54.94	20.0	20.0	0.0	5.0	5.0	4.0	1.0	5.0	0.0	0.0	0.0	0.9375	2.0	2.0	4.0	3.0	23.0	0.9375	279.404	5.0	3.0
c1cc(nc(c1)Br)N2CCN(CC2)C3CC3	0	282.185	2.1285	0.12943380554630035	-0.35401468947121334	4.506444160997733	0.9005728248089357	1.125	0.774632563898106	86.0	10.957819157813608	3.4019366893642102	1.641006619529613	4.0	2.0	3.0	19.370000000000005	16.0	16.0	1.0	2.0	2.0	1.0	1.0	2.0	0.0	1.0	1.0	0.5833333333333334	3.0	0.0	3.0	0.0	18.0	0.5833333333333334	282.185	3.0	2.0
C[C@H](c1ccc(cc1)C(C)C)Nc2ccc(cc2F)Br	0	336.248	5.884700000000003	0.1469199805285209	-0.3761554783788858	13.803973776277168	-0.2453466973209033	0.95	0.7345241312353027	106.0	14.698306133819765	3.4062744946480126	2.1273936141070395	3.0	4.0	2.0	12.03	20.0	20.0	2.0	0.0	0.0	0.0	0.0	0.0	2.0	0.0	2.0	0.29411764705882354	1.0	1.0	1.0	1.0	21.0	0.29411764705882354	336.248	2.0	4.0
C[C@H](CN)Nc1nccs1	0	157.24199999999996	0.9021999999999999	0.18233036519168253	-0.3577995412686909	5.402975245653817	0.3112499999999998	1.9	0.6851370549367473	56.0	7.397341225498538	1.1557479038559193	2.401559418403936	4.0	3.0	1.0	50.94	10.0	10.0	1.0	0.0	0.0	0.0	0.0	0.0	0.0	1.0	1.0	0.5	4.0	2.0	3.0	3.0	10.0	0.5	157.24199999999996	1.0	3.0
c1c(c(nc(=O)n1CCCS)[O-])Br	0	264.124	0.39929999999999993	0.34647977499807103	-0.857660494497968	11.104180839002268	-0.5211819727891156	1.6923076923076923	0.8037997655424611	72.0	9.844934982691242	1.4735098364654644	2.950227629285693	6.0	3.0	1.0	57.95	13.0	13.0	1.0	0.0	0.0	0.0	0.0	0.0	0.0	1.0	1.0	0.42857142857142855	5.0	1.0	4.0	0.0	13.0	0.42857142857142855	264.124	1.0	3.0
c1cc(sc1)/C=C/c2ccnc(n2)Sc3c(cc(cn3)C(F)(F)F)Cl	0	399.85	5.9269000000000025	0.41744278226045206	-0.24726351073720743	12.643810180065799	-4.48329348155796	1.16	0.5097300421442433	128.0	17.863596551749424	2.939270045650955	1.7819323023804532	9.0	4.0	3.0	38.67	25.0	25.0	3.0	0.0	0.0	0.0	0.0	0.0	0.0	3.0	3.0	0.0625	5.0	0.0	3.0	0.0	27.0	0.0625	399.85	3.0	4.0
c1cc(ccc1C/C(=C/[O-])/Cl)Cl	0	202.05999999999997	2.3230000000000004	0.040568730013090436	-0.8770864663825417	10.181089520170207	0.3030763416477704	1.3333333333333333	0.6745469229471597	64.0	8.974691494688162	1.4141356661697497	2.710908415653291	3.0	2.0	1.0	23.06	12.0	12.0	1.0	0.0	0.0	0.0	0.0	0.0	1.0	0.0	1.0	0.1111111111111111	1.0	0.0	1.0	0.0	12.0	0.1111111111111111	202.05999999999997	1.0	2.0
CCC(=C)CC1(CCCC1)C(=O)[O-]	0	181.25499999999997	1.6529999999999996	0.04789279475426929	-0.5495452770913656	11.022735260770975	-0.8753703703703704	1.4615384615384615	0.6186163250738741	74.0	9.897341225498538	3.082061221320359	2.6758553005460644	2.0	4.0	1.0	40.129999999999995	13.0	13.0	0.0	1.0	1.0	1.0	0.0	1.0	0.0	0.0	0.0	0.7272727272727273	2.0	0.0	2.0	0.0	13.0	0.7272727272727273	181.25499999999997	1.0	4.0
Cn1nc2c(ncn(CC3(O)CCN(CC3)C(=O)C[C@H](c3ccccc3)C(F)(F)F)c2=O)c1-c1ccc(CN)c(c1)C(F)(F)F	1	636.5970000000001	4.364200000000003	0.4162458411207701	-0.38788388367317467	13.760827427060782	-4.655933354817289	1.0222222222222221	0.29123800163084046	240.0	32.73347556082299	8.207815881128571	1.3248664411956086	15.0	7.0	5.0	119.27	45.0	45.0	4.0	1.0	1.0	0.0	1.0	1.0	2.0	2.0	4.0	0.4	8.0	2.0	9.0	3.0	49.0	0.4	636.5970000000001	5.0	7.0
c1cc(ccc1COCC2CC2)[S-]	0	193.29099999999997	2.519000000000001	0.07164910396269046	-0.7796773579321977	5.5494690098261525	0.7282870370370369	1.2307692307692308	0.6794888604408389	70.0	9.096011838247806	2.2425574249444695	1.759188403696481	2.0	4.0	2.0	9.23	13.0	13.0	1.0	1.0	1.0	1.0	0.0	1.0	1.0	0.0	1.0	0.45454545454545453	2.0	0.0	1.0	0.0	14.0	0.45454545454545453	193.29099999999997	2.0	4.0
C[C@H](CC(=O)N1CCC(O)(Cn2cnc3n(nnc3c2=O)-c2ccccc2)CC1)c1ccccc1	1	472.54900000000026	2.5244999999999997	0.2831193689730683	-0.3878838836038528	13.04907018452938	-1.1007601437613594	1.0285714285714285	0.46228408360685236	180.0	24.4156383156272	6.791132815550597	1.2476585927036188	9.0	6.0	5.0	106.14000000000001	35.0	35.0	4.0	1.0	1.0	0.0	1.0	1.0	2.0	2.0	4.0	0.34615384615384615	8.0	1.0	9.0	1.0	39.0	0.34615384615384615	472.54900000000026	5.0	6.0
C[C@H](c1cc(ccc1OCC(F)F)F)Nc2ccn3c(n2)c(cn3)c4cnn(c4)C	0	416.4070000000001	4.085900000000002	0.2715431230127057	-0.48726855125217755	13.787772605167781	-2.622217301761993	1.1666666666666667	0.4916097282170991	156.0	21.250347897697548	4.552540391144689	1.6193570467758345	10.0	7.0	4.0	69.27000000000001	30.0	30.0	4.0	0.0	0.0	0.0	0.0	0.0	1.0	3.0	4.0	0.25	7.0	1.0	7.0	1.0	33.0	0.25	416.4070000000001	4.0	7.0
N#CN1Cc2[nH]nc(c2C1)-c1ccccc1	1	210.24	1.8733799999999998	0.1795077176635097	-0.3000892646407305	8.859628999748047	0.6445108182161753	1.25	0.7309042382775993	78.0	10.957819157813608	2.8393833066730196	2.0434305012761502	4.0	1.0	3.0	55.71	16.0	16.0	2.0	1.0	0.0	0.0	1.0	1.0	1.0	1.0	2.0	0.16666666666666666	3.0	1.0	4.0	1.0	18.0	0.16666666666666666	210.24	3.0	1.0
c1c2c(cnc1Cl)CCCNC2	0	182.65399999999997	1.7708	0.1288514444637046	-0.31265135142177003	5.791051272360796	0.5948611111111111	1.4166666666666667	0.6190680401618015	64.0	8.388905057061258	2.1646277439658514	2.3640836529879437	3.0	0.0	2.0	24.92	12.0	12.0	1.0	1.0	0.0	0.0	1.0	1.0	0.0	1.0	1.0	0.4444444444444444	2.0	1.0	2.0	1.0	13.0	0.4444444444444444	182.65399999999997	2.0	0.0
CCn1ccnc1[C@H](C23CC4CC(C2)CC(C4)C3)[NH2+]C	0	274.43199999999996	2.3537	0.16747010464559867	-0.3394791707297189	4.7470913643235075	0.543425925925926	1.25	0.8983767746450255	110.0	13.742276208189782	6.445221996033393	1.7053354706359833	3.0	4.0	5.0	34.43	20.0	20.0	1.0	4.0	4.0	4.0	0.0	4.0	0.0	1.0	1.0	0.8235294117647058	2.0	1.0	3.0	2.0	23.0	0.8235294117647058	274.43199999999996	5.0	4.0
CN1CCN(CC1)C(=O)c1ccc(cc1)-c1n[nH]c2CN(Cc12)C#N	1	336.39900000000017	1.2609799999999995	0.25343979973207587	-0.33608148979293784	12.616171144205055	0.08570586733826313	1.16	0.8354557975105258	128.0	17.388540578131757	4.987934246021079	1.51879554992614	7.0	2.0	4.0	79.25999999999999	25.0	25.0	2.0	2.0	1.0	0.0	2.0	2.0	1.0	1.0	2.0	0.3888888888888889	5.0	1.0	7.0	1.0	28.0	0.3888888888888889	336.39900000000017	4.0	2.0
CCN(CC)S(=O)(=O)c1cc(ccc1Cl)[N-]S(=O)(=O)/C=C/c2ccccc2Cl	0	462.4000000000001	5.029800000000004	0.2439867161371334	-0.5731643916103387	12.703031512654597	-4.021769678550432	0.9642857142857143	0.550819893943802	152.0	20.94938298937632	3.7954660139899232	2.3315887817129664	10.0	8.0	2.0	85.62	28.0	28.0	2.0	0.0	0.0	0.0	0.0	0.0	2.0	0.0	2.0	0.2222222222222222	4.0	0.0	6.0	0.0	29.0	0.2222222222222222	462.4000000000001	2.0	8.0
O=C1OCCN1c1cccc(c1)-c1n[nH]c2CN(Cc12)C#N	1	295.3020000000001	1.82998	0.41395822258657705	-0.4472539652986402	11.680800773834683	-0.31938672525432943	1.3636363636363635	0.854267945211252	110.0	15.104083527755582	3.9842399424385007	1.7036617292692848	7.0	2.0	4.0	85.25	22.0	22.0	2.0	2.0	1.0	0.0	2.0	2.0	1.0	1.0	2.0	0.26666666666666666	5.0	1.0	7.0	1.0	25.0	0.26666666666666666	295.3020000000001	4.0	2.0
[O-][N+](=O)c1cc(sc1Sc1c(Cl)cncc1Cl)C(=O)NC1CCS(=O)(=O)CC1	1	482.39200000000034	3.816300000000002	0.29436218497708544	-0.3485390733598864	12.504586132807033	-3.044148749209314	1.2857142857142858	0.5083610927553112	150.0	20.474327015758657	3.9942983466579833	1.803974907343921	13.0	5.0	3.0	119.26999999999998	28.0	28.0	2.0	1.0	1.0	0.0	1.0	1.0	0.0	2.0	2.0	0.3333333333333333	8.0	1.0	8.0	1.0	30.0	0.3333333333333333	482.39200000000034	3.0	5.0
c1cc(cc(c1)Br)Cn2c(=O)c3c4c(sc3nn2)CCCC4	0	376.27900000000017	3.542600000000002	0.2785975282196195	-0.2669215076861953	12.806225316515494	-0.009837490551776185	1.2727272727272727	0.687480903298035	112.0	15.104083527755582	4.065900671945285	1.8210228125139072	6.0	2.0	4.0	47.78	22.0	22.0	3.0	1.0	0.0	1.0	0.0	1.0	1.0	2.0	3.0	0.3125	5.0	0.0	4.0	0.0	25.0	0.3125	376.27900000000017	4.0	2.0
CCOc1ccc(cn1)NC(=O)c2coc3c2C(=O)N(CC3)C	0	315.32900000000006	1.9536999999999998	0.25929601931426666	-0.4779559438224358	12.409143912194507	-0.3985093589905089	1.434782608695652	0.9319424650134708	120.0	16.396976746569035	3.633108799576353	1.791026444081683	7.0	4.0	3.0	84.67	23.0	23.0	2.0	1.0	0.0	0.0	1.0	1.0	0.0	2.0	2.0	0.3125	5.0	1.0	7.0	1.0	25.0	0.3125	315.32900000000006	3.0	4.0
Cc1ccc(cc1Cl)C(=O)Nc1cc2n(c1)ncn(CC1(O)CCN(CC1)C(=O)C1CC1)c2=O	1	483.9560000000005	2.4736199999999995	0.2773564085270073	-0.38788387460793594	13.062073789239193	-1.0847933590819698	1.2058823529411764	0.5791481420332981	178.0	24.03480494807372	6.684789127711919	1.295555472151985	10.0	5.0	5.0	108.94	34.0	34.0	3.0	2.0	2.0	1.0	1.0	2.0	1.0	2.0	3.0	0.4166666666666667	7.0	2.0	9.0	2.0	38.0	0.4166666666666667	483.9560000000005	5.0	5.0
Cn1cc[nH+]c1C[C@H]2CCCN(C2)CCOc3ccccc3C(F)(F)F	0	368.42299999999994	3.1915000000000013	0.4194615655383445	-0.4916229255329898	12.999126384293302	-4.390495614054313	1.2307692307692308	0.7842640220231457	142.0	18.570703332935974	4.916518231529152	1.5013418123974842	7.0	6.0	3.0	31.540000000000003	26.0	26.0	2.0	1.0	1.0	0.0	1.0	1.0	1.0	1.0	2.0	0.5263157894736842	3.0	0.0	4.0	1.0	28.0	0.5263157894736842	368.42299999999994	3.0	6.0
CC(=O)c1ccc2c(c1)[C@@H]([C@H](C(O2)(C)C)O)NC(=O)c3ccc(c(c3)Cl)F	0	391.8260000000001	3.684700000000002	0.2514118647136487	-0.48469284384825	13.349525684414129	-1.0767792055093646	1.1111111111111112	0.7823821754275344	142.0	19.93035694138864	4.620783851088506	1.9955747159613721	7.0	3.0	3.0	75.63	27.0	27.0	2.0	1.0	0.0	0.0	1.0	1.0	2.0	0.0	2.0	0.3	4.0	2.0	5.0	2.0	29.0	0.3	391.8260000000001	3.0	3.0
C1CN(CCN1C=O)S(=O)(=O)Cl	0	212.658	-0.7559999999999998	0.29940947081209907	-0.3426150478463157	10.765806248425296	-3.5945663265306114	1.0833333333333333	0.44693382734912546	70.0	9.19023444431199	1.7307083240886232	2.5196153948429494	7.0	2.0	1.0	57.690000000000005	12.0	12.0	0.0	1.0	1.0	0.0	1.0	1.0	0.0	0.0	0.0	0.8	3.0	0.0	5.0	0.0	12.0	0.8	212.658	1.0	2.0
CC[C@H]1CCC[C@](C1)(C[C@@H]2CCCO2)C(=O)[O-]	0	239.33499999999995	1.892	0.05844868131479172	-0.5495556134586125	11.558891723356009	-0.8415277777777777	1.411764705882353	0.7524503819667518	98.0	12.303118619434356	4.599876320866963	2.046725296966792	3.0	4.0	2.0	49.36	17.0	17.0	0.0	2.0	2.0	1.0	1.0	2.0	0.0	0.0	0.0	0.9285714285714286	3.0	0.0	3.0	0.0	18.0	0.9285714285714286	239.33499999999995	2.0	4.0
CCc1c(cnc(N)c1-c1ccc2[nH]nc(C)c2c1)-c1ccc(O)cc1	1	344.41800000000006	4.450520000000004	0.1310413939730319	-0.5079662448628097	9.568454273409145	0.24658399470899517	1.0769230769230769	0.5121751015704099	130.0	18.25878406613483	4.789724996728814	1.95486866096566	5.0	3.0	4.0	87.82000000000001	26.0	26.0	4.0	0.0	0.0	0.0	0.0	0.0	2.0	2.0	4.0	0.14285714285714285	4.0	3.0	5.0	4.0	29.0	0.14285714285714285	344.41800000000006	4.0	3.0
CCc1cc(nc(n1)c2ccccc2)[S-]	0	215.30100000000004	2.6118000000000006	0.1573900897518807	-0.7600463046159973	5.102217025699169	0.6117620937263795	1.1333333333333333	0.56862094448035	76.0	10.673362107437434	2.1499164006361204	2.489069944300538	3.0	2.0	2.0	25.78	15.0	15.0	2.0	0.0	0.0	0.0	0.0	0.0	1.0	1.0	2.0	0.16666666666666666	3.0	0.0	2.0	0.0	16.0	0.16666666666666666	215.30100000000004	2.0	2.0
Cc1ccc(c(c1N)C)[N-]S(=O)(=O)c2c[nH]c(=O)[nH]c2=O	0	309.32700000000006	0.6563400000000004	0.32524037074988094	-0.572213361649589	12.132637471655327	-4.257317176870747	1.1904761904761905	0.7141527466124439	112.0	15.784092571446669	2.985905228046374	2.498215434613469	9.0	3.0	2.0	139.98	21.0	21.0	2.0	0.0	0.0	0.0	0.0	0.0	1.0	1.0	2.0	0.16666666666666666	5.0	3.0	8.0	4.0	22.0	0.16666666666666666	309.32700000000006	2.0	3.0
CC1=C(S[C@@H](C1)[C@H]2c3c([nH]cn3)CCN2)C	0	235.356	2.3959	0.09254704150305523	-0.3481670325094081	4.482945956160242	0.4235185185185184	1.4375	0.7850231311267353	86.0	11.120955864630139	3.593757996009068	1.8393265599365693	4.0	1.0	3.0	40.71	16.0	16.0	1.0	2.0	0.0	0.0	2.0	2.0	0.0	1.0	1.0	0.5833333333333334	3.0	2.0	3.0	2.0	18.0	0.5833333333333334	235.356	3.0	1.0
CCCCCn1c(=O)c2ccc(cc2nc1[O-])/C(=N/c3cc(cc(c3)C)C)/O	0	378.4520000000001	3.9134400000000023	0.2602289987223106	-0.8456271359448563	12.620827067486518	-0.5588050061877616	1.1071428571428572	0.3998608248657991	146.0	20.258784066134833	4.605215208060901	1.9863516162907013	6.0	6.0	3.0	90.54	28.0	28.0	3.0	0.0	0.0	0.0	0.0	0.0	2.0	1.0	3.0	0.3181818181818182	5.0	1.0	6.0	1.0	30.0	0.3181818181818182	378.4520000000001	3.0	6.0
C[C@H]1CCCC[C@H]1OCC2(CC2)CC(=O)[O-]	0	225.30799999999994	1.5019	0.06004594553849349	-0.5501480576174183	10.603697956034265	-0.9325994163097333	1.375	0.7121514107861094	92.0	11.596011838247808	4.112824698732722	1.7568376797348217	3.0	5.0	2.0	49.36	16.0	16.0	0.0	2.0	2.0	2.0	0.0	2.0	0.0	0.0	0.0	0.9230769230769231	3.0	0.0	3.0	0.0	17.0	0.9230769230769231	225.30799999999994	2.0	5.0
Cc1ccc(cc1)-c1cccc(c1)C(=O)N1CCC(O)(Cn2cnn3cccc3c2=O)CC1	1	442.5190000000002	3.138720000000001	0.27727438402294313	-0.3878838712299768	13.154021811688658	-1.0585618830513868	1.0	0.5266644191667528	168.0	23.00142475325411	6.464040506388816	1.2780362607123221	7.0	4.0	5.0	79.84	33.0	33.0	4.0	1.0	1.0	0.0	1.0	1.0	2.0	2.0	4.0	0.2692307692307692	6.0	1.0	7.0	1.0	37.0	0.2692307692307692	442.5190000000002	5.0	4.0
CC(CC(=O)N1CCC(O)(Cn2cnc3cc(Cl)ccc3c2=O)CC1)c1ccccc1	1	439.94300000000027	3.5972000000000026	0.26077261474905034	-0.38788389206711216	12.788467072914365	-1.0481796964887535	1.1612903225806452	0.6586802912943718	162.0	22.009860921691388	6.148190468086552	1.389387190155023	7.0	5.0	4.0	75.43	31.0	31.0	3.0	1.0	1.0	0.0	1.0	1.0	2.0	1.0	3.0	0.375	5.0	1.0	6.0	1.0	34.0	0.375	439.94300000000027	4.0	5.0
Cc1c(n2ccsc2n1)C[NH2+]C3(CCCC3)C	0	250.3909999999999	2.10032	0.1937605357390541	-0.3366020306447147	4.602535430839002	0.46489559712774	1.4705882352941178	0.8890836634639749	92.0	11.880468888623982	4.095236669075798	1.798074156132563	4.0	3.0	3.0	33.91	17.0	17.0	2.0	1.0	1.0	1.0	0.0	1.0	0.0	2.0	2.0	0.6153846153846154	3.0	1.0	3.0	2.0	19.0	0.6153846153846154	250.3909999999999	3.0	3.0
c1c(cc(c(c1F)NC2CC(C2)O)F)C#N	0	224.20999999999998	1.77168	0.15013194215743278	-0.3929679768504542	13.39975812547241	-0.7796853741496601	1.3125	0.8044983268410022	84.0	11.706742302257041	2.6328567126218947	2.180142635756256	5.0	2.0	2.0	56.05	16.0	16.0	1.0	1.0	1.0	1.0	0.0	1.0	1.0	0.0	1.0	0.36363636363636365	3.0	2.0	3.0	2.0	17.0	0.36363636363636365	224.20999999999998	2.0	2.0
CC[C@]1([C@@H](C[C@@H]1[O-])c2ccc(cc2)Cl)C	0	223.72299999999998	2.972500000000002	0.04056869873435189	-0.8515219724530915	11.691274705355394	-0.399835128495843	1.4	0.7561790701023348	82.0	11.05204176387779	4.015538641079531	2.226450588380138	2.0	2.0	2.0	23.06	15.0	15.0	1.0	1.0	1.0	1.0	0.0	1.0	1.0	0.0	1.0	0.5384615384615384	1.0	0.0	1.0	0.0	16.0	0.5384615384615384	223.72299999999998	2.0	2.0
COc1ccc(cc1)-n1ccc2c1ncn(CC1CCN(CC1)C(=O)[C@@H]1CCN(C[C@H]1c1ccccc1)C(=O)OC(C)(C)C)c2=O	1	625.7700000000002	5.475200000000006	0.4097992214110242	-0.49676588321917187	13.9795862549697	-0.5777377793195579	0.9130434782608695	0.28175023291356277	242.0	32.42371000513498	9.211152547277448	1.1029487729463188	10.0	6.0	6.0	98.9	46.0	46.0	4.0	2.0	2.0	0.0	2.0	2.0	2.0	2.0	4.0	0.4444444444444444	8.0	0.0	10.0	0.0	51.0	0.4444444444444444	625.7700000000002	6.0	6.0
Clc1ccc2c(c1)ncn(CC1(CCN(CC1)C(=O)CCc1ccccc1)C#N)c2=O	1	434.9270000000002	3.815080000000002	0.26072395680923316	-0.3425770802351126	12.869997825711348	-0.6926400848107497	1.1612903225806452	0.6111399627455658	158.0	21.84672421487486	6.041051297158562	1.417876179074336	7.0	5.0	4.0	78.99000000000001	31.0	31.0	3.0	1.0	1.0	0.0	1.0	1.0	2.0	1.0	3.0	0.3333333333333333	5.0	0.0	6.0	0.0	34.0	0.3333333333333333	434.9270000000002	4.0	5.0
CC(C)(C)Oc1ccc(c(c1)[O-])Br	0	244.10799999999998	2.700000000000001	0.11906381350154051	-0.8716072201647439	11.198784486016628	-0.2636215041572185	1.3076923076923077	0.7602282131169286	72.0	10.06047793231507	1.326706975817636	2.8603398705496166	3.0	1.0	1.0	32.29	13.0	13.0	1.0	0.0	0.0	0.0	0.0	0.0	1.0	0.0	1.0	0.4	2.0	0.0	2.0	0.0	13.0	0.4	244.10799999999998	1.0	1.0
c1cc(ccc1SCc2nc([n-]n2)Cl)Cl	0	259.141	3.0329000000000015	0.040627933506781615	-0.4118546038559895	5.7707691204053635	0.19602418745275907	1.2	0.7941087214654785	78.0	10.673362107437432	1.6508371612332695	1.9572771414492989	6.0	3.0	2.0	39.88	15.0	15.0	2.0	0.0	0.0	0.0	0.0	0.0	1.0	1.0	2.0	0.1111111111111111	3.0	0.0	3.0	0.0	16.0	0.1111111111111111	259.141	2.0	3.0
CC[C@H](c1nnnn1C2CCCC2)[NH+](Cc3ccc4c(c3)OCO4)Cc5cc6cc(c(cc6[nH]c5=O)C)C	0	515.6380000000004	3.711640000000002	0.2568234633583012	-0.45359542810744446	13.293258360506737	-0.04705782312925155	1.0	0.37122596693225113	198.0	26.225039392385714	8.222684614420855	1.3891983052041978	9.0	8.0	6.0	99.35999999999999	38.0	38.0	4.0	2.0	1.0	1.0	1.0	2.0	2.0	2.0	4.0	0.4482758620689655	7.0	2.0	9.0	2.0	43.0	0.4482758620689655	515.6380000000004	6.0	8.0
Cc1ccc(cc1C)[C@@H]2C[NH+]=C(N2C3CC3)N	0	230.33499999999998	0.2178400000000006	0.3439233480051028	-0.2907273675297456	6.047085065507685	0.418333333333333	1.2352941176470589	0.7629980755318034	90.0	11.991199352633217	3.9464876539410136	1.9050503049013643	3.0	2.0	3.0	43.230000000000004	17.0	17.0	1.0	2.0	1.0	1.0	1.0	2.0	1.0	0.0	1.0	0.5	2.0	2.0	3.0	3.0	19.0	0.5	230.33499999999998	3.0	2.0
c1cc(c2ccc[nH+]c2c1)Cc3cnc(s3)N	0	242.32699999999997	2.2834	0.21056844271933986	-0.37511039773335786	5.6461282753842275	0.6312955351893847	1.2352941176470589	0.7492284170612002	84.0	11.664925939000154	2.730503271294042	2.0538876513014817	4.0	2.0	3.0	53.05	17.0	17.0	3.0	0.0	0.0	0.0	0.0	0.0	1.0	2.0	3.0	0.07692307692307693	3.0	1.0	3.0	3.0	19.0	0.07692307692307693	242.32699999999997	3.0	2.0
Cn1ccc(n1)c2cc(ccc2C(F)(F)F)C(=O)Nc3cc(nn3c4ccccc4)Cc5ccc(nn5)[O-]	0	518.4790000000002	3.998300000000002	0.41656586964251463	-0.8573401500174326	13.691285680031061	-4.6290925599209904	0.9473684210526315	0.36364289072082184	192.0	26.863232072819905	5.636591451628422	1.4944040237838376	12.0	6.0	5.0	113.58000000000001	38.0	38.0	5.0	0.0	0.0	0.0	0.0	0.0	2.0	3.0	5.0	0.11538461538461539	8.0	1.0	9.0	1.0	42.0	0.11538461538461539	518.4790000000002	5.0	6.0
C[C@H]1NCCO[C@@H]1Cc1c(C)cc(Cl)cc1-c1ccnc2cc(CN3C(=O)C4CC4C3=O)sc12	1	496.03200000000027	4.349420000000004	0.2329591480197063	-0.37494464583396653	12.463095940249897	-0.07736482559714908	1.1764705882352942	0.5327199419480327	176.0	23.559748974456056	7.325002078913701	1.3803374593025604	8.0	5.0	6.0	71.53	34.0	34.0	3.0	3.0	3.0	1.0	2.0	3.0	1.0	2.0	3.0	0.4230769230769231	6.0	1.0	6.0	1.0	39.0	0.4230769230769231	496.03200000000027	6.0	5.0
c1ccc(c(c1)O[C@@H]2CCC[C@@](C2)(C#N)[NH2+]C3CC3)F	0	275.3469999999999	2.13528	0.18646926903113425	-0.4870558409987443	13.641385529520452	-0.36573424508692387	1.3	0.9148841006006724	106.0	14.001789232183624	4.270608126869649	1.6808275093591718	4.0	4.0	3.0	49.629999999999995	20.0	20.0	1.0	2.0	2.0	2.0	0.0	2.0	1.0	0.0	1.0	0.5625	2.0	1.0	3.0	2.0	22.0	0.5625	275.3469999999999	3.0	4.0
C1C[C@H](SC1)C(=O)CC2CCC2	0	184.30399999999995	2.641300000000001	0.1455936184670917	-0.29845124872983736	11.627685185185184	0.38018518518518496	1.25	0.6704527603119311	68.0	8.38890505706126	3.0034072296673866	1.7446443485821468	2.0	3.0	2.0	17.07	12.0	12.0	0.0	2.0	2.0	1.0	1.0	2.0	0.0	0.0	0.0	0.9	2.0	0.0	1.0	0.0	13.0	0.9	184.30399999999995	2.0	3.0
OC1(Cn2cnc3cc(Cl)ccc3c2=O)CCN(CC1)C(=O)c1ccccn1	1	398.85000000000014	2.1121999999999996	0.27194437258280735	-0.38788388861381856	12.709205371597216	-1.076879780976176	1.1428571428571428	0.7295826819539051	144.0	19.725403871315216	5.11729396417851	1.484482686661318	8.0	3.0	4.0	88.32000000000001	28.0	28.0	3.0	1.0	1.0	0.0	1.0	1.0	1.0	2.0	3.0	0.3	6.0	1.0	7.0	1.0	31.0	0.3	398.85000000000014	4.0	3.0
CC(C)(C)c1cc(n(n1)C)NC(=O)Nc2ccc(cc2)Nc3c4c(cc(s4)c5cnn(c5)C)ncn3	0	501.6200000000002	5.510400000000004	0.32433954484479655	-0.3389328022209677	12.535726911007274	-0.3350055579628781	1.0	0.2925215837203606	184.0	25.449018510446813	5.595939263025253	1.2660912105390445	11.0	5.0	5.0	114.58000000000001	36.0	36.0	5.0	0.0	0.0	0.0	0.0	0.0	1.0	4.0	5.0	0.24	9.0	3.0	10.0	3.0	40.0	0.24	501.6200000000002	5.0	5.0
C[C@@H]1CCCC[NH+]1Cc2c(nnn2c3c(non3)N)C(=O)N/N=C\c4cc(c(c(c4)Br)[O-])Br	0	583.2450000000001	0.5523000000000013	0.29358887174767967	-0.8709375476412519	12.925564977534222	-0.5368848156546566	1.393939393939394	0.2799179715387985	174.0	23.534804948073724	5.551231197680913	1.5879177063518024	14.0	6.0	4.0	164.61	33.0	33.0	3.0	1.0	1.0	0.0	1.0	1.0	1.0	2.0	3.0	0.3684210526315789	10.0	3.0	12.0	4.0	36.0	0.3684210526315789	583.2450000000001	4.0	6.0
c1cc(sc1)Cc2nc(cc(n2)[O-])CCl	0	239.70699999999997	1.9412999999999998	0.13254530529522626	-0.8585146730884956	11.192128054925673	-0.2711054421768704	1.4	0.7695254795607991	78.0	10.673362107437434	1.8513598169140515	2.243426289511458	5.0	3.0	2.0	48.84	15.0	15.0	2.0	0.0	0.0	0.0	0.0	0.0	0.0	2.0	2.0	0.2	4.0	0.0	3.0	0.0	16.0	0.2	239.70699999999997	2.0	3.0
COC[C@@H](CO)[N@@H+]1C[C@H]([C@@H](C1)NC(=O)Nc2c3c(nn2c4ccccc4)CCC3)c5ccc(c(c5)F)F	0	512.5810000000002	1.8189000000000015	0.32036329069218256	-0.3900950220835181	14.098452554517115	-0.9240028669543252	1.162162162162162	0.37065491134270573	196.0	25.940582342009534	7.443554103566344	1.3897636119347896	10.0	8.0	5.0	92.85	37.0	37.0	3.0	2.0	1.0	1.0	1.0	2.0	2.0	1.0	3.0	0.4074074074074074	5.0	4.0	8.0	4.0	41.0	0.4074074074074074	512.5810000000002	5.0	8.0
CC(C)N(C)C[C@@](C)(CO)N	0	160.261	0.03630000000000039	0.06205719320474479	-0.39442365737103624	8.873033824640967	-0.4731944444444445	1.5454545454545454	0.6100911558017744	68.0	9.068914100752348	1.8533558766922518	3.828190258827226	3.0	4.0	0.0	49.489999999999995	11.0	11.0	0.0	0.0	0.0	0.0	0.0	0.0	0.0	0.0	0.0	1.0	3.0	2.0	3.0	3.0	10.0	1.0	160.261	0.0	4.0
CC1(CO[C@@H](CN1)C(C)(C)C)C	0	171.284	1.7994999999999999	0.07482267408241572	-0.37445766534355346	5.795138888888889	0.15451388888888884	1.3333333333333333	0.599827204340136	72.0	9.405777393935816	2.377298410555548	2.468863979010717	2.0	0.0	1.0	21.259999999999998	12.0	12.0	0.0	1.0	1.0	0.0	1.0	1.0	0.0	0.0	0.0	1.0	2.0	1.0	2.0	1.0	12.0	1.0	171.284	1.0	0.0
N#CN1Cc2[nH]nc(c2C1)-c1cccc(c1)C#N	1	235.25	1.7450599999999998	0.17950771766355023	-0.3000892646162299	8.903602765180146	0.5778252551020407	1.2777777777777777	0.7633904965976971	86.0	12.535169427003234	3.0572647632884515	2.0512316116555676	5.0	1.0	3.0	79.5	18.0	18.0	2.0	1.0	0.0	0.0	1.0	1.0	1.0	1.0	2.0	0.15384615384615385	4.0	1.0	5.0	1.0	20.0	0.15384615384615385	235.25	3.0	1.0
CCCc1cc(n(n1)c2ccccc2F)[S-]	0	235.30700000000002	2.8697000000000017	0.14828640470248164	-0.7600490800704905	13.543289635298564	-0.3057884542705971	1.375	0.761257961844154	84.0	11.543605595440512	2.3140661141106547	2.4400362448630113	4.0	3.0	2.0	17.82	16.0	16.0	2.0	0.0	0.0	0.0	0.0	0.0	1.0	1.0	2.0	0.25	3.0	0.0	2.0	0.0	17.0	0.25	235.30700000000002	2.0	3.0
c1csc(c1C(=O)N)NC(=O)CSc2[nH]c(=O)cc(n2)N	0	325.37500000000006	0.2432999999999998	0.25312342710255326	-0.38344522438399425	11.799976379440665	-0.6101549231058605	1.4761904761904763	0.4577651841672861	110.0	15.405412915006313	2.263371373532615	1.972807599485061	10.0	5.0	2.0	143.95999999999998	21.0	21.0	2.0	0.0	0.0	0.0	0.0	0.0	0.0	2.0	2.0	0.09090909090909091	7.0	4.0	8.0	6.0	22.0	0.09090909090909091	325.37500000000006	2.0	5.0
COc1c(cnc(N)c1-c1ccc(O)cc1)-c1ccc(O)cc1	1	308.33700000000005	3.417600000000001	0.13927080827787058	-0.5079662447299159	9.456164177116108	0.1749413160325859	0.8695652173913043	0.6896892197845151	116.0	16.396976746569035	3.5989758492180397	2.214512755605339	5.0	3.0	3.0	88.60000000000001	23.0	23.0	3.0	0.0	0.0	0.0	0.0	0.0	2.0	1.0	3.0	0.05555555555555555	5.0	3.0	5.0	4.0	25.0	0.05555555555555555	308.33700000000005	3.0	3.0
CC[C@@H]1CC[C@H]([C@@H](C1)CC#C)C(=O)[O-]	0	193.266	1.2021	0.0447934163384868	-0.5498536122275667	10.85488142479214	-0.9168490173847312	1.5714285714285714	0.6318238589683284	78.0	10.55204176387779	3.3511770753485757	2.6088756493377265	2.0	3.0	1.0	40.129999999999995	14.0	14.0	0.0	1.0	1.0	1.0	0.0	1.0	0.0	0.0	0.0	0.75	2.0	0.0	2.0	0.0	14.0	0.75	193.266	1.0	3.0
C1C[C@H](CN(C1)C(=O)C2(CC2)C(=O)[O-])C(F)(F)F	0	264.22299999999996	0.31739999999999946	0.3930054650519823	-0.5489921892194818	12.582160178886369	-4.336172760770975	1.2777777777777777	0.6746600213443459	102.0	13.552041763877789	3.7216348692656696	2.0594550478061775	7.0	2.0	2.0	60.44	18.0	18.0	0.0	2.0	2.0	1.0	1.0	2.0	0.0	0.0	0.0	0.8181818181818182	3.0	0.0	4.0	0.0	19.0	0.8181818181818182	264.22299999999996	2.0	2.0
CC(C)c1cnc2cc(ccc2c1Cl)C(=O)NCCC[C@H](Cc1ccccc1)C(=O)N1CCC(O)(Cn2cnc3cc(NC(=O)CCN(C)C)ccc3c2=O)CC1	1	794.3969999999998	6.034300000000005	0.26077348113476506	-0.3878838920550633	14.046302822283856	-1.1985543730829704	0.9473684210526315	0.10884808157333106	300.0	40.69129471863657	10.769185209113036	1.0454148898245739	13.0	15.0	6.0	149.76000000000002	57.0	57.0	5.0	1.0	1.0	0.0	1.0	1.0	3.0	2.0	5.0	0.4090909090909091	9.0	3.0	12.0	3.0	62.0	0.4090909090909091	794.3969999999998	6.0	15.0
CN(CC1CC(C1)[O-])S(=O)(=O)c2ccc(c(c2)N)OC	0	299.37200000000007	0.03680000000000089	0.24240297286242454	-0.8519196784224405	12.392468348450489	-3.5794760959939533	1.45	0.7742877409844822	112.0	14.91384908344359	3.617101868936114	2.143494988882299	7.0	5.0	2.0	95.69	20.0	20.0	1.0	1.0	1.0	1.0	0.0	1.0	1.0	0.0	1.0	0.5384615384615384	5.0	1.0	6.0	2.0	21.0	0.5384615384615384	299.37200000000007	2.0	5.0
c1cc(c(c2c1nsn2)[N-]S(=O)(=O)CC[NH3+])Cl	0	292.7729999999999	0.9216	0.1031444461084641	-0.5736114691389212	11.607649596875788	-3.5616435185185185	1.411764705882353	0.9049349977121904	92.0	12.466255326250884	1.9846237270553644	2.477422380994091	9.0	4.0	2.0	101.66000000000001	17.0	17.0	2.0	0.0	0.0	0.0	0.0	0.0	1.0	1.0	2.0	0.25	5.0	1.0	6.0	3.0	18.0	0.25	292.7729999999999	2.0	4.0
Cc1ccc(cc1F)C(=O)N1CCC(O)(Cn2cnn3c(ncc3c2=O)-c2ccc(F)cc2)CC1	1	479.48700000000025	2.8119200000000015	0.2789788803214209	-0.3878838711969891	13.864730330887577	-1.2093607781024347	1.0571428571428572	0.48607550925582704	180.0	24.741911729260266	6.491637583840224	1.3138140568900794	10.0	4.0	5.0	92.73000000000002	35.0	35.0	4.0	1.0	1.0	0.0	1.0	1.0	2.0	2.0	4.0	0.28	7.0	1.0	8.0	1.0	39.0	0.28	479.48700000000025	5.0	4.0
[O-][N+](=O)c1cc(sc1Sc1c(Cl)cncc1Cl)C(=O)N1CCS(=O)(=O)CC1	1	468.36500000000035	3.379900000000002	0.2943623159247263	-0.3359099376085833	12.632751287757902	-3.136068986301774	1.2592592592592593	0.4997533988935277	144.0	19.767220234572108	3.723069693647018	1.895281749397267	13.0	4.0	3.0	110.47999999999999	27.0	27.0	2.0	1.0	1.0	0.0	1.0	1.0	0.0	2.0	2.0	0.2857142857142857	8.0	0.0	8.0	0.0	29.0	0.2857142857142857	468.36500000000035	3.0	4.0
COC(=O)c1c2c(sc1NC(=O)CCSc3nnc(n3N)NN)CCC2	0	397.48600000000016	0.7352000000000001	0.3406695639579563	-0.4653317790163747	12.26270526266062	-0.4100718017991365	1.3461538461538463	0.22937215835935124	140.0	18.681433796945203	3.917696568326896	1.5995655865357934	12.0	7.0	3.0	150.17999999999998	26.0	26.0	2.0	1.0	0.0	1.0	0.0	1.0	0.0	2.0	2.0	0.42857142857142855	11.0	4.0	10.0	6.0	28.0	0.42857142857142855	397.48600000000016	3.0	7.0
CCn1c2ccccc2c3c1ccc(c3)/C=[NH+]/c4ccc(cc4)OC(F)(F)F	0	383.39300000000003	4.544200000000004	0.5725963613151228	-0.4057912134658107	12.231670304145016	-4.68635872866401	0.9285714285714286	0.5149499690498733	142.0	19.725403871315226	4.606047082586257	1.6378068810580848	6.0	4.0	4.0	28.13	28.0	28.0	4.0	0.0	0.0	0.0	0.0	0.0	3.0	1.0	4.0	0.13636363636363635	2.0	1.0	3.0	1.0	31.0	0.13636363636363635	383.39300000000003	4.0	4.0
CCCCOc1ccc(cc1OC)[C@H]2C(=C(c3ccc4c(c3)C[C@@H](O4)C)O)C(=O)C(=O)N2Cc5ccc[nH+]c5	0	529.6130000000003	4.633500000000003	0.2954512643645391	-0.5067932015133741	13.488538575353669	-0.8266424687158824	1.1282051282051282	0.18777851023036382	202.0	27.51793261119916	7.0926832232712895	1.6040534221103089	8.0	9.0	5.0	99.44	39.0	39.0	3.0	2.0	1.0	0.0	2.0	2.0	2.0	1.0	3.0	0.3225806451612903	6.0	1.0	8.0	2.0	43.0	0.3225806451612903	529.6130000000003	5.0	9.0
c1ccc(cc1)CCNC(=S)NOCc2ccccc2	0	286.4	2.825000000000001	0.19006772078605286	-0.36068867201253413	5.330539965986395	0.48744570069380666	0.9	0.6318088114757097	104.0	14.045759306553643	2.7885835269855344	1.588461406477681	4.0	6.0	2.0	33.29	20.0	20.0	2.0	0.0	0.0	0.0	0.0	0.0	2.0	0.0	2.0	0.1875	2.0	2.0	3.0	2.0	21.0	0.1875	286.4	2.0	6.0
CN(C)c1ccc(cc1C(=O)O[C@@H]2CCCCNC2=O)N	0	291.351	1.1602999999999999	0.34061287005202745	-0.44860668781557067	12.363749055177625	-0.7255158730158737	1.380952380952381	0.6446321435317485	114.0	15.405412915006313	3.456379892510403	2.19239431269515	6.0	3.0	2.0	84.66	21.0	21.0	1.0	1.0	1.0	0.0	1.0	1.0	1.0	0.0	1.0	0.4666666666666667	5.0	2.0	6.0	3.0	22.0	0.4666666666666667	291.351	2.0	3.0
C=CCOc1ccc(cc1)/C=C\2/C(=O)N(C(=S)S2)c3ccc(c(c3)Cl)Cl	0	422.35800000000006	5.964000000000003	0.27027152636846385	-0.489557098671726	12.762710573056893	-0.18946943386833337	1.1538461538461537	0.33769927444583536	132.0	18.681433796945207	3.5008119932842887	1.8222650464094665	7.0	5.0	3.0	29.54	26.0	26.0	2.0	1.0	1.0	0.0	1.0	1.0	2.0	0.0	2.0	0.05263157894736842	4.0	0.0	3.0	0.0	28.0	0.05263157894736842	422.35800000000006	3.0	5.0
C[C@H]1CNCC[C@H]1Oc1c(C)cc(Cl)cc1-c1ccnc2cc(Cn3c(=O)ccn(CC(F)(F)F)c3=O)sc12	1	579.0440000000002	5.235920000000005	0.40599805561016833	-0.48912546713658833	12.908467712835552	-4.593958863131109	1.205128205128205	0.3387285380997183	206.0	27.896612267639522	6.7716409970959575	1.5550350537916533	12.0	6.0	5.0	78.15	39.0	39.0	4.0	1.0	1.0	0.0	1.0	1.0	1.0	3.0	4.0	0.37037037037037035	8.0	1.0	7.0	1.0	43.0	0.37037037037037035	579.0440000000002	5.0	6.0
CC[C@H]1CCC[C@@H](C1)NCC#C	0	165.28	2.178	0.05754706061343614	-0.3034317737360078	5.200341868228773	0.6942129629629628	1.4166666666666667	0.6319905300972283	68.0	8.811554787871634	2.8529589726711926	2.2170062222967934	1.0	3.0	1.0	12.03	12.0	12.0	0.0	1.0	1.0	1.0	0.0	1.0	0.0	0.0	0.0	0.8181818181818182	1.0	1.0	1.0	1.0	12.0	0.8181818181818182	165.28	1.0	3.0
c1c(oc(n1)C[NH2+]C2CC2)C3C[C@H]4C[C@H]4C3	0	219.30799999999996	1.4138999999999993	0.2500112889440067	-0.44017497279183304	5.872268518518519	0.6860416666666667	1.25	0.8317592566070411	86.0	10.535169427003233	4.465197462787703	1.3930874062685479	3.0	4.0	4.0	42.64	16.0	16.0	1.0	3.0	3.0	3.0	0.0	3.0	0.0	1.0	1.0	0.7692307692307693	2.0	1.0	3.0	2.0	19.0	0.7692307692307693	219.30799999999996	4.0	4.0
CCCC[C@@H](CC)CN1C(=O)/C(=C/C2=Cc3ccccc3O[C@H]2C)/SC1=S	0	401.5970000000001	5.811500000000005	0.26568012325109275	-0.48540658520371965	12.948346324640967	-0.08669823015421896	1.3333333333333333	0.4257533017444845	144.0	19.388540578131753	5.169741562887395	1.770708857481129	5.0	7.0	3.0	29.540000000000003	27.0	27.0	1.0	2.0	1.0	0.0	2.0	2.0	1.0	0.0	1.0	0.45454545454545453	4.0	0.0	3.0	0.0	29.0	0.45454545454545453	401.5970000000001	3.0	7.0
COc1cc(ccc1OCC(=O)OC)/C=C(\C#N)/C(=N/c2ccc(cc2)Cl)/[O-]	0	399.81000000000006	2.8978800000000016	0.3433843128343983	-0.8576855228951842	12.267136966934565	-0.6853638279743077	1.2142857142857142	0.30665520959472703	144.0	20.518297090128673	3.4800109902109777	2.26423411146087	8.0	7.0	2.0	103.97000000000001	28.0	28.0	2.0	0.0	0.0	0.0	0.0	0.0	2.0	0.0	2.0	0.15	7.0	0.0	7.0	0.0	29.0	0.15	399.81000000000006	2.0	7.0
c1cc(sc1[C@H]2CCCCC[C@H]2C(=O)[O-])Cl	0	257.76199999999994	2.8153000000000006	0.09308101187069026	-0.5498411728483338	11.158199168556312	-0.9060903250188963	1.3125	0.7646835704676744	88.0	11.54360559544051	3.2781470923904092	2.231467768676852	4.0	2.0	2.0	40.129999999999995	16.0	16.0	1.0	1.0	1.0	1.0	0.0	1.0	0.0	1.0	1.0	0.5833333333333334	3.0	0.0	2.0	0.0	17.0	0.5833333333333334	257.76199999999994	2.0	2.0
Cn1nc2c(ncn(CC3(O)CCN(CC3)C(=O)C[C@H](c3ccccc3)C(F)(F)F)c2=O)c1C1=CCCCC1	1	543.59	4.177100000000004	0.39574335755014267	-0.38788388367317467	13.721058468826408	-4.556338535823345	1.1025641025641026	0.503782843080903	208.0	27.785881803630282	7.894336584774725	1.2720613733441308	11.0	6.0	5.0	93.25	39.0	39.0	3.0	2.0	1.0	1.0	1.0	2.0	1.0	2.0	3.0	0.5	7.0	1.0	8.0	1.0	43.0	0.5	543.59	5.0	6.0
CC1(CC1)C(=O)N1CCC(O)(Cn2cnc3n(nnc3c2=O)-c2ccccc2)CC1	1	408.4620000000002	1.1307999999999991	0.28311936897306833	-0.38788388357967296	12.93279614628731	-1.0596791908338168	1.1	0.6937236103554875	156.0	20.93251065250176	6.39254209336636	1.3511177919341022	9.0	4.0	5.0	106.14000000000001	30.0	30.0	3.0	2.0	2.0	1.0	1.0	2.0	1.0	2.0	3.0	0.47619047619047616	8.0	1.0	9.0	1.0	34.0	0.47619047619047616	408.4620000000002	5.0	4.0
Fc1ccc(cc1)-n1ncc2CN(Cc12)C#N	1	228.23	1.80808	0.1795077554491738	-0.3000865807019109	12.838079930280959	-0.26740470416561624	1.2352941176470589	0.6990600353765578	84.0	11.828062645816686	2.86982934377649	2.0178189418808716	5.0	1.0	3.0	44.85	17.0	17.0	2.0	1.0	0.0	0.0	1.0	1.0	1.0	1.0	2.0	0.16666666666666666	4.0	0.0	4.0	0.0	19.0	0.16666666666666666	228.23	3.0	1.0
CCOCCSc1c(c(c2c(n1)/C(=C\c3cccs3)/CC2)c4cccs4)C#N	0	424.61600000000016	6.358680000000005	0.11526317525778955	-0.3808683934818689	9.96247622045196	0.663717354608408	1.25	0.326988536370416	142.0	19.346724214874865	4.622966126232206	1.8157134954981344	6.0	7.0	4.0	45.91	28.0	28.0	3.0	1.0	0.0	1.0	0.0	1.0	0.0	3.0	3.0	0.2727272727272727	6.0	0.0	3.0	0.0	31.0	0.2727272727272727	424.61600000000016	4.0	7.0
C1CC2(CCC1(C(F)(F)F)N)OCCO2	0	225.20999999999995	1.5633000000000001	0.4058717664712221	-0.347535861555035	12.594298469387756	-4.340065192743763	0.9333333333333333	0.6800861233543662	88.0	11.156854249492381	3.28214238601774	2.023227909101203	6.0	0.0	2.0	44.480000000000004	15.0	15.0	0.0	2.0	2.0	1.0	1.0	2.0	0.0	0.0	0.0	1.0	3.0	1.0	3.0	2.0	16.0	1.0	225.20999999999995	2.0	0.0
Clc1cncc(Cl)c1Sc1ncc(s1)C(=O)Nc1ccc2C=CS(=O)(=O)c2c1	1	470.3840000000002	5.006400000000001	0.2669140853956343	-0.321203229715192	12.498105596147925	-3.4422114681495573	1.1428571428571428	0.5770637775671917	142.0	19.888540578131753	3.711947155042631	1.5153860338363	11.0	4.0	4.0	89.02000000000001	28.0	28.0	3.0	1.0	0.0	0.0	1.0	1.0	1.0	2.0	3.0	0.0	7.0	1.0	6.0	1.0	31.0	0.0	470.3840000000002	4.0	4.0
Cc1cc(c(c(c1)C)S(=O)(=O)N2CCn3cccc3[C@@H]2c4cccs4)C	0	386.5420000000001	4.268760000000004	0.24411088897917887	-0.34832688205655293	13.698768896447469	-3.6092824074074072	1.0384615384615385	0.6745861410048762	136.0	18.474327015758657	4.978101898820883	1.8869015578987163	6.0	3.0	4.0	42.31	26.0	26.0	3.0	1.0	0.0	0.0	1.0	1.0	1.0	2.0	3.0	0.3	4.0	0.0	4.0	0.0	29.0	0.3	386.5420000000001	4.0	3.0
CCCOc1ccc(cc1)c2nnc(s2)/N=C(/Nc3ccc(cc3)C)\[O-]	0	367.45400000000006	3.762220000000003	0.23226858400087588	-0.8457663920271834	12.002174993493885	-0.47234573197734986	1.1153846153846154	0.529716922123966	134.0	18.355160383312146	3.4884783707183074	1.6730695114856347	7.0	6.0	3.0	82.46000000000001	26.0	26.0	3.0	0.0	0.0	0.0	0.0	0.0	2.0	1.0	3.0	0.21052631578947367	6.0	1.0	6.0	1.0	28.0	0.21052631578947367	367.45400000000006	3.0	6.0
Cn1nc2c(ncn(CC3(O)CCN(CC3)C(=O)C3(C)CC3)c2=O)c1-c1ccccc1	1	421.5010000000002	1.9505999999999997	0.2813606230652142	-0.3878838836489955	13.12501836850953	-1.0441870564800744	1.064516129032258	0.6950777760907882	162.0	21.80275414050484	6.82144282949784	1.3831140767188195	8.0	4.0	5.0	93.25	31.0	31.0	3.0	2.0	2.0	1.0	1.0	2.0	1.0	2.0	3.0	0.4782608695652174	7.0	1.0	8.0	1.0	35.0	0.4782608695652174	421.5010000000002	5.0	4.0
CCCc1nnc(n1c2ccc(cc2F)C)[S-]	0	250.322	2.5731200000000003	0.1469809976099697	-0.7399337999750663	13.891310468631897	-0.29791383219954626	1.3529411764705883	0.7843956150563423	90.0	12.41384908344359	2.518072219041782	2.5486948249687584	5.0	3.0	2.0	30.71	17.0	17.0	2.0	0.0	0.0	0.0	0.0	0.0	1.0	1.0	2.0	0.3333333333333333	4.0	0.0	3.0	0.0	18.0	0.3333333333333333	250.322	2.0	3.0
c1cc(cc(c1)F)c2ccc(c(c2)[O-])C=O	0	215.20299999999997	2.378800000000001	0.148932661885215	-0.8719577791326337	12.964524754346183	-0.35702512177710566	1.0625	0.7213571106021668	80.0	11.543605595440512	2.298482147002432	2.4889588619098935	3.0	2.0	2.0	40.129999999999995	16.0	16.0	2.0	0.0	0.0	0.0	0.0	0.0	2.0	0.0	2.0	0.0	2.0	0.0	2.0	0.0	17.0	0.0	215.20299999999997	2.0	2.0
c1cn(c(=O)nc1NC(=O)CC2(CCCC2)CC(=O)[O-])[C@H]3[C@H]([C@@H]([C@@H](O3)CO)O)O	0	410.403	-2.1161999999999974	0.3512327833310615	-0.550149388266654	12.385641511833791	-1.4315332489929424	1.2413793103448276	0.391766931361626	160.0	21.181433796945203	5.607892537467306	1.6824696391468719	11.0	7.0	3.0	174.04	29.0	29.0	1.0	2.0	2.0	1.0	1.0	2.0	0.0	1.0	1.0	0.6666666666666666	10.0	4.0	11.0	4.0	31.0	0.6666666666666666	410.403	3.0	7.0
C[C@@]12CCCc3coc(c13)C(=O)c1cc3C(=O)C(=CC(=O)c3cc21)[C@@]12COC(=O)[C@@]11OC(=O)c3cc4c(O)ccc(OS(O)(=O)=O)c4cc3[C@]1(C)CCC2	1	750.7340000000002	5.406300000000005	0.44599596536914393	-0.5073062449725481	14.89485353920745	-5.0152824002762975	0.8148148148148148	0.19921434924293122	274.0	37.90468395714728	13.105934960762045	1.1522748841010553	14.0	3.0	10.0	200.77999999999997	54.0	54.0	4.0	6.0	2.0	4.0	2.0	6.0	3.0	1.0	4.0	0.325	12.0	2.0	13.0	2.0	63.0	0.325	750.7340000000002	10.0	3.0
C[NH+](C)CCCN(Cc1ccc(c(c1)Cl)Cl)C(=O)c2cscn2	0	373.3290000000001	2.626900000000001	0.273122623075779	-0.33975199540664186	12.642152445340276	-0.049927248677248404	1.3043478260869565	0.8104004932145633	124.0	16.819626477379405	3.4009062809796053	2.1128227447543755	7.0	7.0	2.0	37.64	23.0	23.0	2.0	0.0	0.0	0.0	0.0	0.0	1.0	1.0	2.0	0.375	3.0	1.0	4.0	1.0	24.0	0.375	373.3290000000001	2.0	7.0
c1cc(c(cc1CSCc2nnc(n2c3ccc(cc3F)F)S)Cl)Cl	0	418.3209999999999	5.574400000000002	0.19237106958273734	-0.2705293927996737	14.058782432801296	-0.702932346900601	1.0	0.5495719480672192	130.0	17.97432701575866	3.3475215799667097	1.763481901877329	9.0	5.0	3.0	30.71	25.0	25.0	3.0	0.0	0.0	0.0	0.0	0.0	2.0	1.0	3.0	0.125	5.0	1.0	3.0	0.0	27.0	0.125	418.3209999999999	3.0	5.0
COc1ccc(cc1)-n1ncc2c1ncn(CC1(O)CCN(CC1)C(=O)[C@@H]1CC[N+](C)(C)C[C@H]1c1ccccc1)c2=O	1	571.7020000000005	2.8244000000000007	0.26406708768919734	-0.49676586628003216	13.828816618411373	-1.1049429958092114	1.0476190476190477	0.35736832554817505	220.0	29.48455241637955	9.108986406978874	1.146356148761596	10.0	6.0	6.0	102.47999999999999	42.0	42.0	4.0	2.0	2.0	0.0	2.0	2.0	2.0	2.0	4.0	0.4375	8.0	1.0	10.0	1.0	47.0	0.4375	571.7020000000005	6.0	6.0
c1ccnc(c1)n2cccc2c3cc(nc(c3C#N)N)c4cc(c(c(c4)F)F)F	0	391.35600000000005	4.472480000000001	0.1939219123703674	-0.3825594157273577	13.692307426158159	-1.5697974171968927	1.0	0.522613692563846	142.0	20.543241116511005	4.359645889523409	1.9457672183246313	8.0	3.0	4.0	80.52	29.0	29.0	4.0	0.0	0.0	0.0	0.0	0.0	1.0	3.0	4.0	0.0	5.0	1.0	5.0	2.0	32.0	0.0	391.35600000000005	4.0	3.0
CCc1ccc(cc1)c2cc(nc(n2)SCC(=O)NCCN3CCOCC3)C(F)(F)F	0	454.51800000000026	3.2653000000000016	0.4330242593105032	-0.37879271801208825	13.332149108540703	-4.6004215323682836	1.1935483870967742	0.4879587155756003	168.0	22.26937394568524	4.840281058190007	1.626532078569836	10.0	8.0	3.0	67.35000000000001	31.0	31.0	2.0	1.0	1.0	0.0	1.0	1.0	1.0	1.0	2.0	0.47619047619047616	6.0	1.0	6.0	1.0	33.0	0.47619047619047616	454.51800000000026	3.0	8.0
CCc1nc([nH]n1)C(=O)N[C@]2(CCC[C@@H](C2)C)CO	0	266.3449999999999	1.0380999999999994	0.2886281844580428	-0.3939400104541315	12.156951530612243	-0.5060337537792896	1.5789473684210527	0.7590497717936994	106.0	13.880468888623982	3.835836978175308	2.067941527157761	6.0	4.0	2.0	90.9	19.0	19.0	1.0	1.0	1.0	1.0	0.0	1.0	0.0	1.0	1.0	0.7692307692307693	4.0	3.0	6.0	3.0	20.0	0.7692307692307693	266.3449999999999	2.0	4.0
CC(C)(C)C(=O)CCN(C)C[C@@H]1CCCO1	0	227.34799999999996	2.1025	0.13897750257958016	-0.37688697582570235	11.748323727639203	-0.20367213088939273	1.4375	0.7201337323834827	94.0	12.181798275874714	3.0964015093716712	2.188096910201134	3.0	5.0	1.0	29.540000000000003	16.0	16.0	0.0	1.0	1.0	0.0	1.0	1.0	0.0	0.0	0.0	0.9230769230769231	3.0	0.0	3.0	0.0	16.0	0.9230769230769231	227.34799999999996	1.0	5.0
CN(CC1CCOCC1)c2c(cnc(n2)NN)Cl	0	271.752	1.2783999999999998	0.23864770819536704	-0.38142830066956734	6.105793983231152	0.3687291614176538	1.5555555555555556	0.6346032076023185	100.0	12.957819157813608	3.0892020748874147	2.0439285987048597	7.0	4.0	2.0	76.3	18.0	18.0	1.0	1.0	1.0	0.0	1.0	1.0	0.0	1.0	1.0	0.6363636363636364	6.0	2.0	6.0	3.0	19.0	0.6363636363636364	271.752	2.0	4.0
CC[C@H](CCO)CN[C@H](c1ccco1)c2ccc(s2)Cl	0	313.85	4.082100000000003	0.12554539339359297	-0.4672908740133189	9.07566870606012	0.023373015873015435	1.35	0.7715243359492615	110.0	14.372032720186704	3.4315547984263017	2.0773341654288644	5.0	8.0	2.0	45.4	20.0	20.0	2.0	0.0	0.0	0.0	0.0	0.0	0.0	2.0	2.0	0.4666666666666667	4.0	2.0	3.0	2.0	21.0	0.4666666666666667	313.85	2.0	8.0
C[C@@H]1CC[NH2+][C@@H]1c2ccccc2F	0	180.24599999999998	1.4699999999999998	0.13184796376563795	-0.33973699125268053	13.394814814814815	-0.05787037037037002	1.3846153846153846	0.6736954395580144	70.0	9.259148545064338	2.919999037751447	2.291259222144957	2.0	1.0	2.0	16.61	13.0	13.0	1.0	1.0	1.0	0.0	1.0	1.0	1.0	0.0	1.0	0.45454545454545453	0.0	1.0	1.0	2.0	14.0	0.45454545454545453	180.24599999999998	2.0	1.0
C[C@@H]1CNC[C@@H](Cc2c(C)cc(Cl)cc2-c2ccnc3cc(CN4C(=O)C5CC5C4=O)sc23)O1	1	496.0320000000003	4.349420000000003	0.2329591480197063	-0.37228878657289	12.459672105232656	-0.07706228117372538	1.1176470588235294	0.5327199419480327	176.0	23.559748974456056	7.122070171458215	1.3688439892396176	8.0	5.0	6.0	71.53	34.0	34.0	3.0	3.0	3.0	1.0	2.0	3.0	1.0	2.0	3.0	0.4230769230769231	6.0	1.0	6.0	1.0	39.0	0.4230769230769231	496.0320000000003	6.0	5.0
CCC[C@@H](c1nc(on1)CN)[NH3+]	0	171.224	-0.38859999999999867	0.24009005686991733	-0.3486453650488428	5.320599096119929	0.12412037037037016	1.6666666666666667	0.6449469627714561	68.0	8.974691494688164	1.6607034101026863	2.61071885956171	5.0	4.0	1.0	92.58	12.0	12.0	1.0	0.0	0.0	0.0	0.0	0.0	0.0	1.0	1.0	0.7142857142857143	4.0	2.0	5.0	5.0	12.0	0.7142857142857143	171.224	1.0	4.0
C[C@@H]1CCN2C(=N[C@@H](C2=[NH2+])c3ccccc3F)C1	0	246.30899999999997	1.1683999999999999	0.27834375195716043	-0.28848787258170205	13.812516770597128	-0.34120370370370434	1.3888888888888888	0.7936886457701104	94.0	12.698306133819765	3.7578713583312826	1.9552792670112795	4.0	1.0	3.0	41.19	18.0	18.0	1.0	2.0	1.0	0.0	2.0	2.0	1.0	0.0	1.0	0.42857142857142855	1.0	1.0	3.0	2.0	20.0	0.42857142857142855	246.30899999999997	3.0	1.0
CC1(CC1)C(=O)N1CCC(O)(Cn2cnc3n(c(Cl)cc3c2=O)-c2cccc(c2)-n2cc(F)cn2)CC1	1	524.9840000000002	3.3190000000000017	0.2624739633096108	-0.38788389197491396	13.44879926787782	-1.110963643266028	1.1081081081081081	0.43172460255600476	192.0	25.949018510446813	7.606343381540751	1.263849720990469	11.0	5.0	6.0	98.18000000000002	37.0	37.0	4.0	2.0	2.0	1.0	1.0	2.0	1.0	3.0	4.0	0.38461538461538464	8.0	1.0	9.0	1.0	42.0	0.38461538461538464	524.9840000000002	6.0	5.0
CN(C)CCCOc1ccc2c(c1)ncn(CC1(O)CCN(CC1)C(=O)[C@@H](CCCNC(=O)c1ccc3c(Cl)c(cnc3c1)C(=O)NC1CC1)Cc1ccccc1)c2=O	1	822.407	5.243400000000004	0.260775553334391	-0.49346736774157646	14.072534126147994	-1.1793191081011027	0.9322033898305084	0.10672802455233177	310.0	41.51972184338276	11.197429912219446	0.9303907626337314	14.0	17.0	7.0	158.99	59.0	59.0	5.0	2.0	2.0	1.0	1.0	2.0	3.0	2.0	5.0	0.4222222222222222	10.0	3.0	13.0	3.0	65.0	0.4222222222222222	822.407	7.0	17.0
CC(C)COc1ccc2c(c1)[C@@H]3C=CC[C@@H]3[C@@H](N2)c4ccc(c(c4)O)OC	0	365.4730000000001	5.2621000000000056	0.1599972141857842	-0.5042471163711784	10.213019309742378	0.14975788926681766	1.1851851851851851	0.7095750219122734	142.0	18.96589084732138	5.479601046826912	1.6499146473227095	4.0	5.0	4.0	50.72	27.0	27.0	2.0	2.0	0.0	1.0	1.0	2.0	2.0	0.0	2.0	0.391304347826087	4.0	2.0	4.0	2.0	30.0	0.391304347826087	365.4730000000001	4.0	5.0
Cn1c(c(cn1)[C@H](c2c(cnn2CCN(C)C)Br)NN)N	0	357.26	0.07560000000000139	0.12609770468026152	-0.38362557381206575	6.059194145250693	-0.2798729213907787	1.3333333333333333	0.4997071334758761	116.0	15.568549621822843	3.357793059168249	2.3787785060434796	9.0	6.0	2.0	102.95	21.0	21.0	2.0	0.0	0.0	0.0	0.0	0.0	0.0	2.0	2.0	0.5	8.0	3.0	8.0	5.0	22.0	0.5	357.26	2.0	6.0
CC/N=C\1/C[C@H](CC(=C1)[O-])c2ccccc2	0	214.288	2.2691	0.03637395541162349	-0.8753637608947987	11.59563633786848	0.2012065381708239	1.25	0.7434374378602387	84.0	11.380468888623982	2.8629027862445375	2.207227450964943	2.0	2.0	2.0	35.42	16.0	16.0	1.0	1.0	0.0	1.0	0.0	1.0	1.0	0.0	1.0	0.35714285714285715	2.0	0.0	2.0	0.0	17.0	0.35714285714285715	214.288	2.0	2.0
COc1cccc(c1)-n1ccc2c1ncn(CC1(O)CCN(CC1)C(=O)[C@@H]1CCNC[C@H]1c1ccccc1)c2=O	1	541.6520000000004	2.9426000000000014	0.26241689987902117	-0.49668739776150084	13.607511138226378	-1.0850425039927192	1.1	0.3893792198089288	208.0	27.691659197566096	8.499012131297622	1.1492709487905486	9.0	6.0	6.0	101.62	40.0	40.0	4.0	2.0	2.0	0.0	2.0	2.0	2.0	2.0	4.0	0.3870967741935484	8.0	2.0	9.0	2.0	45.0	0.3870967741935484	541.6520000000004	6.0	6.0
CC(C)CCO[C@@H]1C[C@H](C12CCCCCC2)[O-]	0	239.3789999999999	2.890900000000001	0.06105132052519581	-0.8514134984412924	12.070910021415973	-0.342916666666667	1.1764705882352942	0.7553189397973243	100.0	12.303118619434356	4.759315020024227	1.8503456972249244	2.0	4.0	2.0	32.29	17.0	17.0	0.0	2.0	2.0	2.0	0.0	2.0	0.0	0.0	0.0	1.0	2.0	0.0	2.0	0.0	18.0	1.0	239.3789999999999	2.0	4.0
Cn1nccc1-c1cccc(c1)-n1c(Cl)cc2c1ncn(CC1(O)CCN(CC1)C(=O)c1cnc(o1)C1CC1)c2=O	1	574.0410000000003	3.7738000000000023	0.29078685635804513	-0.43524026648324465	13.50394852531771	-1.1663243515876989	1.146341463414634	0.32771682321292944	210.0	28.302389661575333	8.068446223290255	1.1011123055602965	12.0	6.0	7.0	124.20999999999998	41.0	41.0	5.0	2.0	2.0	1.0	1.0	2.0	1.0	4.0	5.0	0.3448275862068966	10.0	1.0	11.0	1.0	47.0	0.3448275862068966	574.0410000000003	7.0	6.0
CC1(Cc2cccc(c2O1)O[C@@H]3C[C@H](C3(C)C)[O-])C	0	261.34099999999995	2.3063000000000002	0.1648485910884229	-0.8513707594449451	11.661628952506927	-0.5216480982825231	1.263157894736842	0.8200233499554074	104.0	13.836498814253964	4.412044717110663	1.8315616050646457	3.0	2.0	3.0	41.519999999999996	19.0	19.0	1.0	2.0	1.0	1.0	1.0	2.0	1.0	0.0	1.0	0.625	3.0	0.0	3.0	0.0	21.0	0.625	261.34099999999995	3.0	2.0
Cc1cc(cc(c1)N(C)c2nc(c(s2)C[NH2+]C)C)C	0	276.42900000000003	2.5294600000000003	0.18974846431874784	-0.34421311910931446	4.68932634164777	1.0041520219198792	1.1578947368421053	0.9305659575781522	102.0	13.991199352633217	3.1515730527625085	2.3231658923614007	4.0	4.0	2.0	32.74	19.0	19.0	2.0	0.0	0.0	0.0	0.0	0.0	1.0	1.0	2.0	0.4	3.0	1.0	3.0	2.0	20.0	0.4	276.42900000000003	2.0	4.0
CC[C@H]1CC[C@](C1)(CC=C(C)C)C(=O)[O-]	0	209.30899999999997	2.2891000000000004	0.0478934589544985	-0.5495452682534148	11.257187263794407	-0.8509722222222218	1.5333333333333334	0.666394701493762	86.0	11.474691494688164	3.621962131532588	2.7326884512642304	2.0	4.0	1.0	40.129999999999995	15.0	15.0	0.0	1.0	1.0	1.0	0.0	1.0	0.0	0.0	0.0	0.7692307692307693	2.0	0.0	2.0	0.0	15.0	0.7692307692307693	209.30899999999997	1.0	4.0
OC1(Cn2cnn3cccc3c2=O)CCN(CC1)C(=O)c1ccccc1-c1ccccc1	1	428.4920000000001	2.830300000000001	0.27727438402294313	-0.3878838712299322	13.310516153252445	-1.063322662111216	0.9375	0.5421491170582778	162.0	22.13118126525103	6.21188543216616	1.3191271262687332	7.0	4.0	5.0	79.84	32.0	32.0	4.0	1.0	1.0	0.0	1.0	1.0	2.0	2.0	4.0	0.24	6.0	1.0	7.0	1.0	36.0	0.24	428.4920000000001	5.0	4.0
CC1(C)CC[C@@]2(CC[C@]3(C)C(=CC[C@@H]4[C@@]5(C)C[C@H](O)[C@H](O)[C@@](C)(CO)[C@@H]5CC[C@@]34C)[C@@H]2C1)C(O)=O	1	488.70900000000034	5.1768000000000045	0.30974235890462143	-0.48080557154666853	12.770940574172652	-0.9069025471248595	0.8857142857142857	0.4017782764300813	198.0	25.8196264773794	13.15456127316984	1.608233303963039	5.0	2.0	5.0	97.99000000000001	35.0	35.0	0.0	5.0	4.0	5.0	0.0	5.0	0.0	0.0	0.0	0.9	4.0	4.0	5.0	4.0	39.0	0.9	488.70900000000034	5.0	2.0
C[C@@H]1C[C@@]2(CCO1)C[C@@H]2C(=O)[O-]	0	169.2	-0.058499999999999996	0.05520812198047788	-0.5498425868075227	10.58974253590325	-0.8712037037037035	1.5833333333333333	0.5522798259224367	68.0	8.767584713501616	3.17054620267651	2.0064120304785273	3.0	1.0	2.0	49.36	12.0	12.0	0.0	2.0	2.0	1.0	1.0	2.0	0.0	0.0	0.0	0.8888888888888888	3.0	0.0	3.0	0.0	13.0	0.8888888888888888	169.2	2.0	1.0
CC(=O)c1cc(C#N)c(Sc2ccc(Cl)cc2Cl)s1	1	328.245	5.280380000000002	0.16929785469770675	-0.2936039190292388	11.339123900512488	-0.045784202569916665	1.368421052631579	0.7197789750339983	96.0	13.991199352633217	2.2620244638671574	2.3766820650767326	6.0	3.0	2.0	40.86	19.0	19.0	2.0	0.0	0.0	0.0	0.0	0.0	1.0	1.0	2.0	0.07692307692307693	4.0	0.0	2.0	0.0	20.0	0.07692307692307693	328.245	2.0	3.0
c1cc(sc1)/C=N/Nc2nc3c(ncnc3n2[C@H]4[C@@H]([C@@H]([C@H](O4)CO)O)O)N	0	391.4130000000001	-0.472500000000001	0.2278792261586443	-0.3935668538777522	10.385744124835936	-1.3078098492483414	1.3333333333333333	0.2854715585524042	142.0	18.965890847321383	4.176494006481815	1.7424620206995987	12.0	5.0	4.0	163.93000000000004	27.0	27.0	3.0	1.0	1.0	0.0	1.0	1.0	0.0	3.0	3.0	0.3333333333333333	12.0	5.0	11.0	6.0	30.0	0.3333333333333333	391.4130000000001	4.0	5.0
Cc1cc(=O)nc([nH]1)S[C@H]2CC[C@@](C2)(C(=O)OC)N	0	283.353	0.59342	0.325374121596568	-0.4676422493035107	11.612139576509616	-0.9062139786470143	1.6842105263157894	0.6222204541160246	104.0	14.043605595440512	3.2303889789076714	2.0596984750623197	7.0	3.0	2.0	98.07	19.0	19.0	1.0	1.0	1.0	1.0	0.0	1.0	0.0	1.0	1.0	0.5833333333333334	6.0	2.0	6.0	3.0	20.0	0.5833333333333334	283.353	2.0	3.0
Cc1c(nn(c1NC(=O)N[C@@H]2C[N@@](O[C@H]2c3ccnc(c3)F)CCOC)c4ccccc4)c5cc6c(nc5)n(nc6N7CC[NH+](CC7)C)C	0	670.7739999999998	2.1232200000000008	0.32028139507475045	-0.38326532686911136	14.08616448289639	-0.6213083057296973	1.0816326530612246	0.20201052736380545	256.0	34.069974375076946	9.172561462310954	1.2007473078975675	15.0	9.0	7.0	131.93	49.0	49.0	5.0	2.0	2.0	0.0	2.0	2.0	1.0	4.0	5.0	0.38235294117647056	11.0	3.0	14.0	3.0	55.0	0.38235294117647056	670.7739999999998	7.0	9.0
Cn1nc2c(ncn(CC3(O)CCN(CC3)C(=O)C[C@H](c3ccccc3)C(F)(F)F)c2=O)c1-c1ccc(cc1)[C@@H](N)C(F)(F)F	1	636.5970000000002	4.448800000000003	0.40719364441695444	-0.38788388367317467	13.756823348650236	-4.615290479333464	0.9333333333333333	0.2896832075258417	240.0	32.73347556082299	8.195080199772043	1.2872608280142572	15.0	7.0	5.0	119.27	45.0	45.0	4.0	1.0	1.0	0.0	1.0	1.0	2.0	2.0	4.0	0.4	8.0	2.0	9.0	3.0	49.0	0.4	636.5970000000002	5.0	7.0
CCC(=O)CN1CC[C@@H](C1)N(CC)CC	0	212.33699999999996	1.3815999999999997	0.14606362427665034	-0.299613759477665	11.32811334719073	0.37055272108843584	1.3333333333333333	0.6643918200977099	88.0	11.259148545064338	3.370556026733001	2.3442207003665603	3.0	6.0	1.0	23.550000000000004	15.0	15.0	0.0	1.0	1.0	0.0	1.0	1.0	0.0	0.0	0.0	0.9166666666666666	3.0	0.0	3.0	0.0	15.0	0.9166666666666666	212.33699999999996	1.0	6.0
CCOc1cccc(c1)OCCOc2ccc(cc2)N	0	273.33199999999994	3.1253	0.12267937672980661	-0.4937463449337236	5.608754172965483	0.472177343159486	0.8	0.6217730814511471	106.0	14.208896013370174	2.617395485019047	1.7505649335752826	4.0	7.0	2.0	53.71	20.0	20.0	2.0	0.0	0.0	0.0	0.0	0.0	2.0	0.0	2.0	0.25	4.0	1.0	4.0	2.0	21.0	0.25	273.33199999999994	2.0	7.0
CC(C)[C@H]1CCC[C@@H](CC1)N(CC#C)CC(=O)[O-]	0	250.36199999999997	1.2764	0.06044452799376482	-0.548751927360748	10.764318966784245	-1.0324939636348367	1.3888888888888888	0.5450902305232839	102.0	13.543605595440512	4.06871810359128	2.5783231459768303	3.0	5.0	1.0	43.370000000000005	18.0	18.0	0.0	1.0	1.0	1.0	0.0	1.0	0.0	0.0	0.0	0.8	3.0	0.0	3.0	0.0	18.0	0.8	250.36199999999997	1.0	5.0
CCC1(C[NH2+]CCN1C[C@@H]2CCOC2)CC	0	227.37199999999996	0.46070000000000055	0.094219595024229	-0.38109875304272883	5.499596324640967	0.4591666666666666	1.375	0.7558916361500831	94.0	11.432875131431278	4.617064632156014	1.9721090179118825	3.0	4.0	2.0	29.080000000000002	16.0	16.0	0.0	2.0	2.0	0.0	2.0	2.0	0.0	0.0	0.0	1.0	2.0	1.0	3.0	2.0	17.0	1.0	227.37199999999996	2.0	4.0
c1ccc2c(c1)C[C@H](O2)CN3CCCN4CCC[C@@H]4C3	0	272.39199999999994	2.1601999999999997	0.12263606787260294	-0.48845973819806426	6.106550453514739	0.36143801965230515	1.1	0.8203525519211593	108.0	13.363596551749424	5.063351363322366	1.3774306631324458	3.0	2.0	4.0	15.71	20.0	20.0	1.0	3.0	2.0	0.0	3.0	3.0	1.0	0.0	1.0	0.6470588235294118	3.0	0.0	3.0	0.0	23.0	0.6470588235294118	272.39199999999994	4.0	2.0
Cc1ccc(s1)-c1cccc(c1)C(=O)N1CCC(O)(Cn2cnn3cccc3c2=O)CC1	1	448.54800000000023	3.2002200000000016	0.27727438402294313	-0.3878838712299768	13.108516279228759	-1.0520173404404103	1.125	0.5200164131842138	164.0	22.294317972067564	6.104018459736486	1.2797734665391156	8.0	4.0	5.0	79.84	32.0	32.0	4.0	1.0	1.0	0.0	1.0	1.0	1.0	3.0	4.0	0.2916666666666667	7.0	1.0	7.0	1.0	36.0	0.2916666666666667	448.54800000000023	5.0	4.0
c1ccc(cc1)NC(=S)N/N=C/c2ccc(o2)c3ccccc3Cl	0	355.85	4.920500000000002	0.19094923227281443	-0.45499371855783255	6.159589588710698	0.39845686126710667	1.0	0.3959497114536629	120.0	16.777810114122524	3.155640942999458	1.5956308296238133	6.0	4.0	3.0	49.56	24.0	24.0	3.0	0.0	0.0	0.0	0.0	0.0	2.0	1.0	3.0	0.0	3.0	2.0	4.0	2.0	26.0	0.0	355.85	3.0	4.0
C[C@H](c1nc2ccccc2n1C[C@H](COCc3ccc(cc3)OC)O)Oc4ccccc4	0	432.5200000000001	4.762600000000005	0.1534120229261089	-0.4967681948399805	10.702169231915803	-0.6865465167548506	0.90625	0.3913105746313886	166.0	22.33828804643758	5.235092725470206	1.439091693551977	6.0	10.0	4.0	65.74000000000001	32.0	32.0	4.0	0.0	0.0	0.0	0.0	0.0	3.0	1.0	4.0	0.2692307692307692	6.0	1.0	6.0	1.0	35.0	0.2692307692307692	432.5200000000001	4.0	10.0
CC(C)(c1cnc2n1ccc(c2NC(=O)c3cc(c(cc3F)C(F)(F)F)c4ccccn4)c5ccccc5)O	0	534.5130000000001	6.700900000000006	0.416668678505108	-0.38414778265355587	15.09198101314804	-4.876864151130527	0.9230769230769231	0.24606174627622648	198.0	27.94901851044681	6.22829656881265	1.66868243820156	10.0	5.0	5.0	79.52	39.0	39.0	5.0	0.0	0.0	0.0	0.0	0.0	2.0	3.0	5.0	0.13793103448275862	5.0	2.0	6.0	2.0	43.0	0.13793103448275862	534.5130000000001	5.0	5.0
Cn1nc(c2CN(Cc12)C#N)-c1ccccc1	1	224.26700000000002	1.88378	0.17950786466475438	-0.30007956835404215	8.95515054169816	0.668816373771731	1.2352941176470589	0.6946601740905336	84.0	11.828062645816686	3.1530715573287247	2.1071901740653285	4.0	1.0	3.0	44.85	17.0	17.0	2.0	1.0	0.0	0.0	1.0	1.0	1.0	1.0	2.0	0.23076923076923078	4.0	0.0	4.0	0.0	19.0	0.23076923076923078	224.26700000000002	3.0	1.0
Cc1c(c(c(c(c1c2c[nH]cn2)[N+](=O)[O-])S(=O)(=O)c3c(c(c(c(c3Cl)C)C)c4c[nH]cn4)[N+](=O)[O-])Cl)C	0	565.3950000000002	5.656480000000004	0.29908867031217456	-0.350562817813505	14.262470238095236	-5.08051020408163	0.7297297297297297	0.22217828871630282	192.0	27.39445855652639	6.247270330929654	2.250586853699227	15.0	6.0	4.0	177.77999999999997	37.0	37.0	4.0	0.0	0.0	0.0	0.0	0.0	2.0	2.0	4.0	0.18181818181818182	8.0	2.0	12.0	2.0	40.0	0.18181818181818182	565.3950000000002	4.0	6.0
c1cc(c(cc1C2=Nc3ncnn3[C@@H](C2)c4ccc(cc4Cl)Cl)F)F	0	379.197	4.977000000000001	0.24813577308664067	-0.22210418150086012	13.599756773743065	-0.9228558862751985	1.04	0.6306366174259821	126.0	17.551677284948283	4.045358482381903	1.8080857115757225	8.0	2.0	4.0	43.07	25.0	25.0	3.0	1.0	0.0	0.0	1.0	1.0	2.0	1.0	3.0	0.11764705882352941	4.0	0.0	4.0	0.0	28.0	0.11764705882352941	379.197	4.0	2.0
CC1CCC2(CC1)C(=O)N(C(=O)N2)NC(=O)COC(=O)c3cccc(c3)I	0	485.2780000000001	1.9798999999999998	0.34388335321994684	-0.45191607345157914	12.651286532264162	-0.9362347519420475	1.2962962962962963	0.3858284348229877	144.0	19.604083527755577	4.920782828399695	1.5529246266946695	9.0	4.0	3.0	104.81	27.0	27.0	1.0	2.0	2.0	1.0	1.0	2.0	1.0	0.0	1.0	0.4444444444444444	5.0	2.0	8.0	2.0	29.0	0.4444444444444444	485.2780000000001	3.0	4.0
c1ccc2=[NH+][C@H]3[C@H](N(CCC3=c2c1)C(=O)CSc4nc5ccccc5s4)C(F)(F)F	0	448.51500000000004	1.484900000000002	0.41522319764273036	-0.32363675798170305	14.051555083491412	-4.526221702613297	1.2	0.6180099161032432	154.0	20.880104409694475	5.4820946640613	1.3908510087867896	9.0	3.0	5.0	47.17	30.0	30.0	3.0	2.0	1.0	0.0	2.0	2.0	2.0	1.0	3.0	0.2857142857142857	4.0	1.0	4.0	1.0	34.0	0.2857142857142857	448.51500000000004	5.0	3.0
Cc1cc(Cl)cc(c1OC1CCCNC1)-c1ccnc2cc(CN3C(=O)C4C(C3=O)C4(C)C)sc12	1	510.05900000000025	5.196920000000004	0.23352355960742424	-0.4881768992235323	12.847529936781172	-0.20015233660754372	1.2	0.4787109756434407	182.0	24.482398705266434	7.734167717953607	1.3515487308245997	8.0	5.0	6.0	71.53	35.0	35.0	3.0	3.0	3.0	1.0	2.0	3.0	1.0	2.0	3.0	0.4444444444444444	6.0	1.0	6.0	1.0	40.0	0.4444444444444444	510.05900000000025	6.0	5.0
C[C@@H](NC(=O)Nc1cc2n(c1)ncn(CC1(O)CCN(CC1)C(=O)C1CC1)c2=O)c1ccccc1	1	478.55300000000034	2.142199999999999	0.31925724604074535	-0.38788387460793594	13.07455541288656	-1.078059172245386	1.1714285714285715	0.5013265912844513	184.0	24.578775022443736	6.89794004515891	1.234986347253784	10.0	6.0	5.0	120.97	35.0	35.0	3.0	2.0	2.0	1.0	1.0	2.0	1.0	2.0	3.0	0.44	7.0	3.0	10.0	3.0	39.0	0.44	478.55300000000034	5.0	6.0
CCc1c(cnc(N)c1-c1cccs1)-c1cccc(NC(C)=O)c1	1	337.4480000000001	4.5801000000000025	0.22074773558513588	-0.38315207103411186	11.299656056458906	-0.08558268189175444	1.2916666666666667	0.7319827091975732	122.0	17.10408352775558	3.8308438112066945	2.153455523901305	5.0	4.0	3.0	68.00999999999999	24.0	24.0	3.0	0.0	0.0	0.0	0.0	0.0	1.0	2.0	3.0	0.15789473684210525	4.0	2.0	4.0	3.0	26.0	0.15789473684210525	337.4480000000001	3.0	4.0
C[C@H]1CNCC[C@H]1Oc1c(C)cc(Cl)cc1-c1ccnc2cc(CN3C(=O)C4CC4C3=O)sc12	1	496.03200000000027	4.806820000000004	0.2329591480197064	-0.48912546713658833	12.459058930528572	-0.08140183531847445	1.2058823529411764	0.5143315128474295	176.0	23.559748974456056	7.239216247542484	1.3803374593025604	8.0	5.0	6.0	71.53	34.0	34.0	3.0	3.0	3.0	1.0	2.0	3.0	1.0	2.0	3.0	0.4230769230769231	6.0	1.0	6.0	1.0	39.0	0.4230769230769231	496.03200000000027	6.0	5.0
CCc1cc(n(n1)C)CC[C@@H](COC)Cl	0	230.73899999999998	2.1689	0.06259650323386286	-0.383158463589978	6.069205500615883	0.09257086167800455	1.6	0.7008116858807095	86.0	11.259148545064338	2.450789855822123	2.4568970773165417	4.0	6.0	1.0	27.05	15.0	15.0	1.0	0.0	0.0	0.0	0.0	0.0	0.0	1.0	1.0	0.7272727272727273	3.0	0.0	3.0	0.0	15.0	0.7272727272727273	230.73899999999998	1.0	6.0
C[C@H](CC(=O)N1CCC(O)(Cn2cnc3c(-c4cccc(CN(C)C)c4)n(C)nc3c2=O)CC1)c1ccccc1	1	542.6840000000004	3.4059000000000017	0.2813606230710716	-0.3878838836731753	13.44704660275201	-1.098084864755069	1.05	0.366697271921163	210.0	28.440582342009534	7.872028601107504	1.2867674055019966	9.0	8.0	5.0	96.49000000000001	40.0	40.0	4.0	1.0	1.0	0.0	1.0	1.0	2.0	2.0	4.0	0.41935483870967744	8.0	1.0	9.0	1.0	44.0	0.41935483870967744	542.6840000000004	5.0	8.0
Cc1c2c(n(n1)C)n(c(n2)CCl)[C@@H]3CCC[C@H](C3)C	0	280.803	3.568220000000002	0.15846074451874312	-0.3087630237670948	6.107759904887881	0.4712311035525323	1.368421052631579	0.7885935489574019	104.0	13.568549621822843	4.301546348193071	2.142537527108722	5.0	2.0	3.0	35.64	19.0	19.0	2.0	1.0	1.0	1.0	0.0	1.0	0.0	2.0	2.0	0.7142857142857143	4.0	0.0	4.0	0.0	21.0	0.7142857142857143	280.803	3.0	2.0
c1cc(c(c(c1)F)Cn2cc(cn2)Cl)N	0	225.654	2.3060999999999994	0.12983630533048107	-0.3983642841730929	13.38880716175359	-0.33183106575963683	1.4666666666666666	0.7974860819480596	78.0	10.836498814253963	2.0769356498489504	2.313935349723482	5.0	2.0	2.0	43.84	15.0	15.0	2.0	0.0	0.0	0.0	0.0	0.0	1.0	1.0	2.0	0.1	3.0	1.0	3.0	2.0	16.0	0.1	225.654	2.0	2.0
C[C@]1(C[C@@H]1C(=O)[O-])c2ccc(c(c2)Cl)F	0	227.642	1.5065999999999997	0.14130447590415085	-0.5498299799563228	12.90239874653565	-1.0574560657596368	1.6666666666666667	0.7684584298756534	80.0	11.21517847069432	3.1007118815187655	2.323023298128637	4.0	2.0	2.0	40.129999999999995	15.0	15.0	1.0	1.0	1.0	1.0	0.0	1.0	1.0	0.0	1.0	0.36363636363636365	2.0	0.0	2.0	0.0	16.0	0.36363636363636365	227.642	2.0	2.0
Cc1csc(n1)c2cc(sc2)S(=O)(=O)N3CCC(CC3)C	0	342.5110000000002	3.600620000000003	0.25207017184105107	-0.24139180218484846	12.663089411690601	-3.337119827097505	1.2380952380952381	0.8561536504840775	114.0	15.035169427003234	3.7781163320192146	1.8480030315517282	7.0	3.0	3.0	50.27	21.0	21.0	2.0	1.0	1.0	0.0	1.0	1.0	0.0	2.0	2.0	0.5	5.0	0.0	4.0	0.0	23.0	0.5	342.5110000000002	3.0	3.0
CC(OC(=O)c1ccccc1)c1nc(c(Sc2c(Cl)cncc2Cl)s1)[N+]([O-])=O	1	456.33200000000005	5.822300000000003	0.38870519619248783	-0.4491772914750198	12.208057498341137	-0.7693147938187621	1.25	0.26192640400140826	144.0	20.258784066134833	3.41429847344367	1.8582225366465128	11.0	6.0	3.0	95.22	28.0	28.0	3.0	0.0	0.0	0.0	0.0	0.0	1.0	2.0	3.0	0.11764705882352941	8.0	0.0	7.0	0.0	30.0	0.11764705882352941	456.33200000000005	3.0	6.0
OC1(Cn2cnn3cccc3c2=O)CCN(CC1)C(=O)c1ccc(Cn2cnc3ccccc23)cc1	1	482.54400000000015	2.5613	0.27727438402294313	-0.3878838712299768	13.104266433489016	-1.0648278507296922	0.8888888888888888	0.4153156171617615	182.0	24.700095366003374	7.0507894742245245	1.0951071250041857	9.0	5.0	6.0	97.66000000000001	36.0	36.0	5.0	1.0	1.0	0.0	1.0	1.0	2.0	3.0	5.0	0.25925925925925924	8.0	1.0	9.0	1.0	41.0	0.25925925925925924	482.54400000000015	6.0	5.0
C[C@H](CC(=O)N1CCC(O)(Cn2cnc3c(-c4ccc(CO)cc4)n(C)nc3c2=O)CC1)c1ccccc1	1	515.6140000000004	2.8366000000000007	0.28136062306523535	-0.3916804625643109	13.308672095898968	-1.1123558084578309	1.0263157894736843	0.391391426775614	198.0	26.863232072819905	7.582754442357089	1.2765745364708032	9.0	7.0	5.0	113.48000000000002	38.0	38.0	4.0	1.0	1.0	0.0	1.0	1.0	2.0	2.0	4.0	0.3793103448275862	8.0	2.0	9.0	2.0	42.0	0.3793103448275862	515.6140000000004	5.0	7.0
CC1=CCC[C@@]2(C)O[C@@H]2[C@H]2OC(=O)C(=C)[C@@H]2CC1	1	248.32199999999995	2.7620000000000013	0.3337206028672057	-0.4554680267737086	11.694853788737717	-0.23265778533635673	1.5	0.2862371144515137	98.0	12.91384908344359	4.571893762425775	1.8718855808190107	3.0	0.0	3.0	38.83	18.0	18.0	0.0	3.0	2.0	1.0	2.0	3.0	0.0	0.0	0.0	0.6666666666666666	3.0	0.0	3.0	0.0	20.0	0.6666666666666666	248.32199999999995	3.0	0.0
CC(C)(c1[nH]c(=O)cc(n1)N)[NH3+]	0	169.20799999999997	-1.1708999999999987	0.252656904904209	-0.38346696434184674	10.954444444444444	-0.42208333333333337	1.6666666666666667	0.4935072488710885	66.0	9.35337115112852	1.4025338545629638	3.274412183837387	5.0	1.0	1.0	99.41	12.0	12.0	1.0	0.0	0.0	0.0	0.0	0.0	0.0	1.0	1.0	0.42857142857142855	3.0	3.0	5.0	6.0	12.0	0.42857142857142855	169.20799999999997	1.0	1.0
C=CCn1c(nnc1SCc2ccc(cc2)Br)c3ccc(cc3)F	0	404.30800000000005	5.325000000000004	0.19161777873126964	-0.29816536524940795	13.126594423287141	-0.2653955020815588	1.0833333333333333	0.41136685035683235	122.0	16.940946820939054	3.412127164520195	1.8360907673756266	6.0	6.0	3.0	30.71	24.0	24.0	3.0	0.0	0.0	0.0	0.0	0.0	2.0	1.0	3.0	0.1111111111111111	4.0	0.0	3.0	0.0	26.0	0.1111111111111111	404.30800000000005	3.0	6.0
NC1=C(C#N)C(c2c(O1)n[nH]c2-c1cccs1)c1ccc2OCCc2c1	1	362.41400000000016	3.2912800000000013	0.24416112137386967	-0.49295912234547695	9.750577758881331	-0.3282407407407413	1.3076923076923077	0.7290006302141607	128.0	17.67299762850793	4.753305255601451	1.731103964428471	7.0	2.0	5.0	96.95	26.0	26.0	3.0	2.0	0.0	0.0	2.0	2.0	1.0	2.0	3.0	0.15789473684210525	6.0	2.0	6.0	3.0	30.0	0.15789473684210525	362.41400000000016	5.0	2.0
CCCCn1c(=O)c2c(c(sc2nc1SCCNS(=O)(=O)c3ccccc3)C)C	0	451.6390000000001	3.945540000000003	0.2626997032053994	-0.28703323435652134	13.071051892230264	-3.5343486517974694	1.206896551724138	0.3026840440595975	156.0	21.01829709012867	4.667922425820218	1.77585964033341	9.0	9.0	3.0	81.06	29.0	29.0	3.0	0.0	0.0	0.0	0.0	0.0	1.0	2.0	3.0	0.4	7.0	1.0	6.0	1.0	31.0	0.4	451.6390000000001	3.0	9.0
CC(C)(C)c1cc(nc(c1C#N)[S-])C(F)(F)F	0	259.27599999999995	3.1753800000000023	0.4327804339727142	-0.7588863989036856	12.580008503401361	-4.5540221088435375	1.2941176470588236	0.6713570713366362	92.0	13.430721420318148	2.1965084365952863	3.580984866986941	6.0	0.0	1.0	36.68	17.0	17.0	1.0	0.0	0.0	0.0	0.0	0.0	0.0	1.0	1.0	0.45454545454545453	3.0	0.0	2.0	0.0	17.0	0.45454545454545453	259.27599999999995	1.0	0.0
Cc1cc2c(c3c1C(=O)/C(=C/c4ccccc4Cl)/O3)CN(CO2)C5CC5	0	367.8320000000002	4.578920000000004	0.23175191257538447	-0.4776313828586784	12.955979387125218	-0.09373598513479475	1.2692307692307692	0.7282075374589997	132.0	17.836134335324456	5.205561760739774	1.5680027334806108	5.0	2.0	5.0	38.769999999999996	26.0	26.0	2.0	3.0	1.0	1.0	2.0	3.0	2.0	0.0	2.0	0.2857142857142857	4.0	0.0	4.0	0.0	30.0	0.2857142857142857	367.8320000000002	5.0	2.0
CCC[C@H]1CN(CC[NH2+]1)Cc2cscn2	0	226.36900000000003	0.6907999999999997	0.09877609514773117	-0.3417015564990359	4.348007290879314	0.80776455026455	1.6666666666666667	0.8192184348016462	84.0	10.510225400620904	2.966570040658475	1.8206287092112081	4.0	4.0	2.0	32.74	15.0	15.0	1.0	1.0	1.0	0.0	1.0	1.0	0.0	1.0	1.0	0.7272727272727273	3.0	1.0	3.0	2.0	16.0	0.7272727272727273	226.36900000000003	2.0	4.0
Cc1cc([nH+]cc1Br)N(CC=C)CC=C	0	268.178	2.750020000000001	0.2746324601281161	-0.25465635861865926	3.749108245149912	0.809119425547997	1.4	0.7505112315605312	80.0	11.259148545064338	2.116376478273028	2.9398672718524943	3.0	5.0	1.0	17.380000000000003	15.0	15.0	1.0	0.0	0.0	0.0	0.0	0.0	0.0	1.0	1.0	0.25	1.0	0.0	2.0	1.0	15.0	0.25	268.178	1.0	5.0
C[C@@H]1CCCN(CC1)c2nc(cs2)CN	0	225.361	2.2282	0.1850487387867713	-0.3480816189078919	5.571266639371798	0.556292438271605	1.5333333333333334	0.8389624662701505	84.0	10.673362107437434	3.0360526126008076	2.0250982362207477	4.0	2.0	2.0	42.150000000000006	15.0	15.0	1.0	1.0	1.0	0.0	1.0	1.0	0.0	1.0	1.0	0.7272727272727273	4.0	1.0	3.0	2.0	16.0	0.7272727272727273	225.361	2.0	2.0
C1CC[C@@H]([C@@H](C1)C(=O)[O-])NC(=O)NC[C@@H]2CCOC2	0	269.32099999999997	-0.36919999999999886	0.3145382661372785	-0.5497818839062026	11.75976095993953	-1.0609324871924082	1.2105263157894737	0.7283530096201487	108.0	13.664925939000154	3.960482920699129	1.7426564337732806	6.0	4.0	2.0	90.49	19.0	19.0	0.0	2.0	2.0	1.0	1.0	2.0	0.0	0.0	0.0	0.8461538461538461	4.0	2.0	6.0	2.0	20.0	0.8461538461538461	269.32099999999997	2.0	4.0
CC1(CCC[C@@H]1[NH2+]C2CCC2)C	0	168.30399999999997	1.6809999999999998	0.09121186740372628	-0.34095412670732417	2.6770833333333335	0.620625	1.0833333333333333	0.6458658653121115	70.0	8.604448006685086	3.994316212672268	1.8532433682349165	1.0	2.0	2.0	16.61	12.0	12.0	0.0	2.0	2.0	2.0	0.0	2.0	0.0	0.0	0.0	1.0	0.0	1.0	1.0	2.0	13.0	1.0	168.30399999999997	2.0	2.0
CC1(c2c(c(n[nH]2)NC(=O)c3ccccc3)C[N@@H+]1Cc4cccc(c4)Br)C	0	426.3380000000001	3.258300000000002	0.25637056775238903	-0.31784273950151054	12.506264565143983	-0.1359758566215996	1.2222222222222223	0.6000073134904377	138.0	19.018297090128677	5.340632295305815	1.5581793955432668	6.0	4.0	4.0	62.22	27.0	27.0	3.0	1.0	0.0	0.0	1.0	1.0	2.0	1.0	3.0	0.23809523809523808	2.0	3.0	5.0	3.0	30.0	0.23809523809523808	426.3380000000001	4.0	4.0
CCCCCCNc1c(c(ncn1)NC)C	0	222.336	2.818920000000001	0.1339330800939165	-0.3727627235973491	4.242460238725119	0.894498325564794	1.125	0.6964755943039552	90.0	11.803118619434356	2.643657914127483	2.413423170672179	4.0	7.0	1.0	49.84	16.0	16.0	1.0	0.0	0.0	0.0	0.0	0.0	0.0	1.0	1.0	0.6666666666666666	4.0	2.0	4.0	2.0	16.0	0.6666666666666666	222.336	1.0	7.0
C=CCN1c2ccccc2[C@]3(C1=O)[C@@H](C(=NC4=NC(=NC(=O)[C@@H]34)SCc5ccccc5F)N)C#N	0	486.53200000000015	2.9509800000000013	0.2599699040982687	-0.38595506934412793	14.031796186206915	-1.6514502078826117	1.1714285714285715	0.665615111482727	174.0	24.741911729260266	6.366214150565342	1.608706013475647	10.0	4.0	5.0	124.27000000000001	35.0	35.0	2.0	3.0	0.0	0.0	3.0	3.0	2.0	0.0	2.0	0.2	7.0	1.0	8.0	2.0	39.0	0.2	486.53200000000015	5.0	4.0
CN(C)CCCOc1ccc2c(c1)ncn(CC1(O)CCN(CC1)C(=O)[C@H](CCCNC(=O)c1ccc3c(Cl)cc(nc3c1)C1CC1)Cc1ccccc1)c2=O	1	779.3820000000001	6.228600000000006	0.260775553334391	-0.49346736774157646	14.055765996853488	-1.1589832776868603	0.9642857142857143	0.11296426467066732	294.0	39.23526479300659	11.01164968714296	0.9396876974324384	12.0	16.0	7.0	129.89000000000001	56.0	56.0	5.0	2.0	2.0	1.0	1.0	2.0	3.0	2.0	5.0	0.4318181818181818	9.0	2.0	11.0	2.0	62.0	0.4318181818181818	779.3820000000001	7.0	16.0
CC[C@H]1CCC[C@@](C1)(C2CCOCC2)C(=O)[O-]	0	239.33499999999992	1.7495	0.04786358331567764	-0.5495461428432512	11.685136054421768	-0.8031944444444441	1.3529411764705883	0.7535781061816981	98.0	12.303118619434356	4.874841066745177	2.151607538944629	3.0	3.0	2.0	49.36	17.0	17.0	0.0	2.0	2.0	1.0	1.0	2.0	0.0	0.0	0.0	0.9285714285714286	3.0	0.0	3.0	0.0	18.0	0.9285714285714286	239.33499999999992	2.0	3.0
CCn1c2ccc(cc2nc1SCc3cc4c(cc3Br)OCCO4)S(=O)(=O)N	0	484.39700000000016	3.529600000000001	0.23762700112199328	-0.48613495054865924	11.614169488774259	-3.76232821233508	1.1785714285714286	0.5570493545007461	148.0	19.888540578131757	4.397425053313498	1.6444559989305032	10.0	5.0	4.0	96.44	28.0	28.0	3.0	1.0	0.0	0.0	1.0	1.0	2.0	1.0	3.0	0.2777777777777778	7.0	1.0	7.0	2.0	31.0	0.2777777777777778	484.39700000000016	4.0	5.0
CNC(=O)c1cc(ccc1OC)-n1ncc2CN(Cc12)C#N	1	297.31800000000004	1.03718	0.25436638242416476	-0.49592171831049386	11.97502537550833	-0.22115470416561656	1.4545454545454546	0.855772910324772	112.0	15.689869965382487	3.697951835947601	2.0435281168967205	7.0	3.0	3.0	83.18	22.0	22.0	2.0	1.0	0.0	0.0	1.0	1.0	1.0	1.0	2.0	0.26666666666666666	6.0	1.0	7.0	1.0	24.0	0.26666666666666666	297.31800000000004	3.0	3.0
CN(Cc1ccccc1F)c2nnc(s2)[S-]	0	254.33499999999998	2.2194000000000003	0.12768729341111446	-0.4063750418035063	13.391018728479045	-0.21068310657596334	1.375	0.7853950834439041	84.0	11.543605595440512	2.0876937706661374	2.134433295825998	6.0	3.0	2.0	29.020000000000003	16.0	16.0	2.0	0.0	0.0	0.0	0.0	0.0	1.0	1.0	2.0	0.2	5.0	0.0	3.0	0.0	17.0	0.2	254.33499999999998	2.0	3.0
CC(C)(C)O[C@@H]1C[C@@H](C12CCCCC2)[O-]	0	211.3249999999999	2.2532000000000005	0.06176482651335042	-0.8514134929277316	11.906955782312924	-0.3563425925925927	1.1333333333333333	0.6660757580244736	88.0	11.104448006685088	3.990890315933481	2.015718709387236	2.0	1.0	2.0	32.29	15.0	15.0	0.0	2.0	2.0	2.0	0.0	2.0	0.0	0.0	0.0	1.0	2.0	0.0	2.0	0.0	16.0	1.0	211.3249999999999	2.0	1.0
CCC1([C@H](C[C@H]1Oc2cc(ccc2C)C)[O-])CC	0	247.35799999999995	2.989840000000002	0.12241301878074881	-0.8513568555538151	11.97040595867977	-0.45591175359032543	1.2777777777777777	0.8189660924503778	100.0	13.336498814253964	4.63999223532346	2.171912767854408	2.0	4.0	2.0	32.29	18.0	18.0	1.0	1.0	1.0	1.0	0.0	1.0	1.0	0.0	1.0	0.625	2.0	0.0	2.0	0.0	19.0	0.625	247.35799999999995	2.0	4.0
Cc1nccc(n1)N2CCO[C@H](C2)C#N	0	204.23299999999998	0.5138	0.16094005550396495	-0.3595623517500228	8.775874118165785	-0.35275793650793696	1.6666666666666667	0.6667540429806719	78.0	10.673362107437434	2.2957664512520752	2.1372867971875316	5.0	1.0	2.0	62.04	15.0	15.0	1.0	1.0	1.0	0.0	1.0	1.0	0.0	1.0	1.0	0.5	5.0	0.0	5.0	0.0	16.0	0.5	204.23299999999998	2.0	1.0
c1cc(ccc1Oc2cc(c(cc2N3CCCCC3)C#N)C#N)Br	0	382.26099999999997	4.975060000000004	0.15162675114056492	-0.4551442984381241	9.317859944789056	0.3383065896111537	0.9166666666666666	0.7517217736403939	120.0	16.94094682093905	4.078209798650828	2.0234276161483424	5.0	3.0	3.0	60.05	24.0	24.0	2.0	1.0	1.0	0.0	1.0	1.0	2.0	0.0	2.0	0.2631578947368421	4.0	0.0	4.0	0.0	26.0	0.2631578947368421	382.26099999999997	3.0	3.0
CC[C@@H](C)CNC[C@H](COc1ccc(c(c1)C)Cl)O	0	285.815	3.023820000000002	0.11930616764892538	-0.490837228192975	9.80641721606338	-0.49996267951625106	1.368421052631579	0.7713834423713082	108.0	14.25071237662706	3.141480574776332	2.254645841963685	4.0	8.0	1.0	41.489999999999995	19.0	19.0	1.0	0.0	0.0	0.0	0.0	0.0	1.0	0.0	1.0	0.6	3.0	2.0	3.0	2.0	19.0	0.6	285.815	1.0	8.0
C[C@H]1C[C@H](CC([C@@]1(/C=C/[C@@H](CO)O[C@H]2[C@@H]([C@H]([C@@H]([C@H](O2)CO)O)O)O)O)(C)C)O	0	406.47200000000015	-1.7318999999999984	0.18695859348278698	-0.3935665150819117	11.222628784538507	-1.5813017421474769	1.1071428571428572	0.2542764041256793	164.0	21.275656403009393	6.109285467560088	2.127815779095341	9.0	6.0	2.0	160.07	28.0	28.0	0.0	2.0	2.0	1.0	1.0	2.0	0.0	0.0	0.0	0.8947368421052632	9.0	7.0	9.0	7.0	29.0	0.8947368421052632	406.47200000000015	2.0	6.0
C1CCc2c(nc(s2)NC(=O)N[C@@H](CC(=O)N)C(=O)[O-])C1	0	311.3430000000001	-0.8626999999999996	0.32107532409905115	-0.5478802252642098	11.722867063492064	-1.567237759301251	1.3333333333333333	0.6492734034577347	114.0	15.40541291500631	3.0612818059504616	1.9519245811544554	9.0	5.0	2.0	137.24	21.0	21.0	1.0	1.0	0.0	1.0	0.0	1.0	0.0	1.0	1.0	0.5	6.0	3.0	8.0	4.0	22.0	0.5	311.3430000000001	2.0	5.0
CC(=O)c1cccc(NC(=O)c2nnc(Sc3c(Cl)cncc3Cl)s2)c1	1	425.322	4.846000000000001	0.2861752208094908	-0.3198481860229676	12.33537175261051	-0.41483864533467707	1.1538461538461537	0.5888406396018565	132.0	18.681433796945203	3.12663260752903	1.740561885537024	10.0	5.0	3.0	84.84	26.0	26.0	3.0	0.0	0.0	0.0	0.0	0.0	1.0	2.0	3.0	0.0625	7.0	1.0	6.0	1.0	28.0	0.0625	425.322	3.0	5.0
Cc1cc([nH+]c(c1CNC)N2C[C@@H](C[C@@H](C2)C)C)C	0	262.421	2.3192399999999997	0.2788664053354949	-0.31536436145375546	3.5982870370370366	0.7781519274376415	1.263157894736842	0.9056475765940257	106.0	13.991199352633217	4.049077072863711	2.3615895190102	3.0	3.0	2.0	29.410000000000004	19.0	19.0	1.0	1.0	1.0	0.0	1.0	1.0	0.0	1.0	1.0	0.6875	2.0	1.0	3.0	2.0	20.0	0.6875	262.421	2.0	3.0
CN(C)CCCNc1ccc2c(c1)ncn(CC1(O)CCN(CC1)C(=O)[C@H](CCCNC(=O)c1ccc3c(Cl)cc(nc3c1)C1CC1)Cc1ccccc1)c2=O	1	778.3980000000001	6.2617000000000065	0.2607734777857928	-0.3878838920550633	14.060868037669813	-1.1466375986745145	0.9464285714285714	0.10014169787846211	294.0	39.23526479300659	11.13301939123067	0.9396876974324384	12.0	16.0	7.0	132.69000000000003	56.0	56.0	5.0	2.0	2.0	1.0	1.0	2.0	3.0	2.0	5.0	0.4318181818181818	9.0	3.0	11.0	3.0	62.0	0.4318181818181818	778.3980000000001	7.0	16.0
OC1N(CC2(O)CCN(CC2)C(=O)CCc2ccccc2)C=Nc2cc(NCCN3CCCCC3)ccc12	1	519.6900000000003	3.5370000000000017	0.22240184753705092	-0.38790081973453827	12.70085125481874	-0.9755338735053813	1.0	0.46957328022186523	204.0	26.37382195237031	8.16783987912146	1.0942781916842443	8.0	9.0	5.0	91.64	38.0	38.0	2.0	3.0	2.0	0.0	3.0	3.0	2.0	0.0	2.0	0.5333333333333333	7.0	3.0	8.0	3.0	42.0	0.5333333333333333	519.6900000000003	5.0	9.0
CN(Cc1ccc(cc1)OC(F)F)C(=O)CSc2[n-]nc(n2)c3ccccc3F	0	421.42400000000004	3.5920000000000023	0.38703197334569317	-0.4348443780435291	13.778265989858419	-2.8806286684661915	1.206896551724138	0.5180168937831683	152.0	20.802754140504845	3.865337403912932	1.520286372249932	10.0	8.0	3.0	69.42	29.0	29.0	3.0	0.0	0.0	0.0	0.0	0.0	2.0	1.0	3.0	0.21052631578947367	5.0	0.0	6.0	0.0	31.0	0.21052631578947367	421.42400000000004	3.0	8.0
CC(C)[C@H]1Cc2c(sc3c2c(=O)n(c(n3)SC)C4CCCCC4)CO1	0	378.5630000000003	4.782400000000004	0.2629777543580918	-0.37208157549311466	13.4925141723356	0.18347789115646274	1.28	0.569272215477922	136.0	17.551677284948283	5.607842339865355	1.8738756694951872	6.0	3.0	4.0	44.120000000000005	25.0	25.0	2.0	2.0	1.0	1.0	1.0	2.0	0.0	2.0	2.0	0.6842105263157895	6.0	0.0	4.0	0.0	28.0	0.6842105263157895	378.5630000000003	4.0	3.0
Cc1ccnc(c1)Oc2ccc(cc2F)N	0	218.231	2.90362	0.21908633076862966	-0.4359538064825339	13.403876606198034	-0.49693877551020393	1.25	0.7882113242724493	82.0	11.543605595440512	2.0608123075785905	2.2689218100461366	4.0	2.0	2.0	48.14	16.0	16.0	2.0	0.0	0.0	0.0	0.0	0.0	1.0	1.0	2.0	0.08333333333333333	3.0	1.0	3.0	2.0	17.0	0.08333333333333333	218.231	2.0	2.0
C[C@H](CN1CCCCC1)[NH2+][C@H]2CC(OC2(C)C)(C)C	0	269.453	1.7703000000000007	0.11770292065120479	-0.3632685914603682	6.19476347946586	-0.00033911249685059097	1.1578947368421053	0.8426057999718997	112.0	14.096011838247808	4.69950009523927	1.825522259341778	3.0	4.0	2.0	29.080000000000002	19.0	19.0	0.0	2.0	2.0	0.0	2.0	2.0	0.0	0.0	0.0	1.0	2.0	1.0	3.0	2.0	20.0	1.0	269.453	2.0	4.0
CCN(CCCNC(=O)c1ccc2nc3CCCCc3c(Cl)c2c1)Cc1ccccc1	1	435.99900000000014	5.409000000000005	0.2508042209625029	-0.35199023417435615	12.705444425487261	-0.05389333189657863	1.1290322580645162	0.48100367071562605	162.0	21.63118126525103	6.087169154987966	1.3431184974093031	5.0	8.0	4.0	45.230000000000004	31.0	31.0	3.0	1.0	0.0	1.0	0.0	1.0	2.0	1.0	3.0	0.38461538461538464	3.0	1.0	4.0	1.0	34.0	0.38461538461538464	435.99900000000014	4.0	8.0
Cl.Cl.Cn1nc2c(ncn(CC3(O)CCN(Cc4ccc(cc4Cl)-c4ccoc4)CC3)c2=O)c1-c1ccc(CN)cc1	1	631.9920000000001	5.039800000000004	0.28136061794227796	-0.47196502056781486	13.385908785897954	-1.0136081291645334	1.0238095238095237	0.25865827773279026	222.0	27.854795904382627	7.827908924726199	2.024997344253626e-06	12.0	7.0	6.0	115.33999999999999	42.0	42.0	5.0	1.0	1.0	0.0	1.0	1.0	2.0	3.0	5.0	0.3	9.0	2.0	9.0	3.0	45.0	0.3	631.9920000000001	6.0	7.0
CC(C)(C)c1[n-]nc(n1)C(=O)N(C)[C@H]2CCCC[C@H]2C[NH3+]	0	293.415	0.6040000000000012	0.2680761795075137	-0.41733784402261315	12.586203703703703	-0.18966883975812565	1.380952380952381	0.8838644229213748	118.0	15.62095586463014	4.37091439235632	2.128809332518476	6.0	3.0	2.0	87.83000000000001	21.0	21.0	1.0	1.0	1.0	1.0	0.0	1.0	0.0	1.0	1.0	0.8	3.0	1.0	6.0	3.0	22.0	0.8	293.415	2.0	3.0
c1ccc(c(c1)OC[C@@H](CNCCC2=CCCCC2)O)Cl	0	309.8369999999999	3.5598000000000023	0.13752463811653534	-0.48928060744900304	9.893154525699169	-0.5262886852271775	1.2857142857142858	0.5697114903189814	116.0	14.91600279455672	3.6557557067492086	1.580602406582005	4.0	8.0	2.0	41.489999999999995	21.0	21.0	1.0	1.0	0.0	1.0	0.0	1.0	1.0	0.0	1.0	0.5294117647058824	3.0	2.0	3.0	2.0	22.0	0.5294117647058824	309.8369999999999	2.0	8.0
CCCOc1ccc(cc1)O[C@@H]2C[C@H](C2(C)C)[O-]	0	249.32999999999996	2.3816000000000006	0.11951489912177304	-0.8513707595962056	11.508391524249278	-0.5049437474969583	1.2222222222222223	0.8042159282933576	100.0	13.173362107437434	3.6627653952646755	1.9087669773783893	3.0	5.0	2.0	41.519999999999996	18.0	18.0	1.0	1.0	1.0	1.0	0.0	1.0	1.0	0.0	1.0	0.6	3.0	0.0	3.0	0.0	19.0	0.6	249.32999999999996	2.0	5.0
C[C@H](N)c1ccc(cc1)-c1n(C)nc2c1ncn(CC1(O)CCN(CC1)C(=O)C[C@H](c1ccccc1)C(F)(F)F)c2=O	1	582.6270000000004	3.906400000000003	0.39574335755014267	-0.38788388367317467	13.75512266837813	-4.571247111986525	1.0238095238095237	0.3412414196493837	222.0	30.233475560822985	8.0091012122571	1.2868512389208904	12.0	7.0	5.0	119.26999999999998	42.0	42.0	4.0	1.0	1.0	0.0	1.0	1.0	2.0	2.0	4.0	0.4	8.0	2.0	9.0	3.0	46.0	0.4	582.6270000000004	5.0	7.0
CCc1cnc(nc1)c2ccc(c3c2O[C@H](C3)C[NH3+])F	0	274.31899999999996	1.3905	0.16240538243898026	-0.48301841372150633	13.873667044769135	-0.23159412530444246	1.35	0.9196682640766112	104.0	14.11251969619286	3.59608627098705	2.0460371075022286	5.0	3.0	3.0	62.650000000000006	20.0	20.0	2.0	1.0	0.0	0.0	1.0	1.0	1.0	1.0	2.0	0.3333333333333333	3.0	1.0	4.0	3.0	22.0	0.3333333333333333	274.31899999999996	3.0	3.0
CCOc1ccccc1O[C@H]2C[C@@H](C23CCCCC3)[O-]	0	275.36799999999994	2.915800000000001	0.16111368443374885	-0.8513566198387762	12.190710742630385	-0.4379113389182836	1.15	0.8481028585477581	110.0	14.001789232183626	4.913305317655871	1.7452102255659427	3.0	4.0	3.0	41.519999999999996	20.0	20.0	1.0	2.0	2.0	2.0	0.0	2.0	1.0	0.0	1.0	0.6470588235294118	3.0	0.0	3.0	0.0	22.0	0.6470588235294118	275.36799999999994	3.0	4.0
CCOc1cc(cc(c1OC)Br)CN2CC[C@@H](C2)C[NH+]3CCCC3	0	398.3650000000003	2.357	0.1744353682306489	-0.49170964262256994	5.746800843807067	0.6494576025492333	1.2916666666666667	0.7640070482217725	134.0	16.94094682093905	5.237444748854831	1.5918826795280916	5.0	7.0	3.0	26.140000000000004	24.0	24.0	1.0	2.0	2.0	0.0	2.0	2.0	1.0	0.0	1.0	0.6842105263157895	3.0	1.0	4.0	1.0	26.0	0.6842105263157895	398.3650000000003	3.0	7.0
c1ccc(cc1)CN[C@@H]2N=C3C(=NC(=NC3=O)N)N2[C@@H]4[C@@H]([C@@H]([C@@H](O4)CO)O)O	0	388.38400000000007	-2.4911999999999965	0.3018762931516782	-0.3935668563923313	12.206498523422226	-1.355910073906106	1.1785714285714286	0.36942704191281306	148.0	19.83613433532446	4.733265549541922	1.6356039227049792	11.0	5.0	4.0	165.35999999999999	28.0	28.0	1.0	3.0	1.0	0.0	3.0	3.0	1.0	0.0	1.0	0.4117647058823529	10.0	5.0	11.0	6.0	31.0	0.4117647058823529	388.38400000000007	4.0	5.0
c1ccc(cc1)OCCCNC(=O)C[C@@H]2CSCCN2	0	294.42	1.6667999999999994	0.22109838910743818	-0.4935308959748392	11.743221092079317	0.12936213991769563	1.4	0.7511639368848002	110.0	14.045759306553643	3.085459932092419	1.5072005909894477	5.0	7.0	2.0	50.36	20.0	20.0	1.0	1.0	1.0	0.0	1.0	1.0	1.0	0.0	1.0	0.5333333333333333	4.0	2.0	4.0	2.0	21.0	0.5333333333333333	294.42	2.0	7.0
CC1(CO[C@H](C[NH+]1Cc2ccc(o2)C#N)c3ccccc3)C	0	297.37800000000004	2.0862800000000004	0.20349033742220382	-0.44461393168577357	8.879638825764557	0.01872708805744505	1.2272727272727273	0.9435181484858172	114.0	15.579139501373252	4.365085040767845	1.762424756330145	4.0	3.0	3.0	50.6	22.0	22.0	2.0	1.0	1.0	0.0	1.0	1.0	1.0	1.0	2.0	0.3888888888888889	3.0	1.0	4.0	1.0	24.0	0.3888888888888889	297.37800000000004	3.0	3.0
CC(C)CC1(CCC(CC1)(C)C)O	0	184.32299999999998	3.3638000000000026	0.06502558265931323	-0.3898837354535929	10.273888888888887	-0.34356481481481493	1.0769230769230769	0.6973793095228699	78.0	10.112884175122364	3.3224774875060037	2.4655980947280236	1.0	2.0	1.0	20.23	13.0	13.0	0.0	1.0	1.0	1.0	0.0	1.0	0.0	0.0	0.0	1.0	1.0	1.0	1.0	1.0	13.0	1.0	184.32299999999998	1.0	2.0
Cc1cccc2c1nc(s2)[C@@]3(CCOC3)N	0	234.32399999999996	2.17902	0.11624046913075228	-0.37899454025668416	6.317217498110355	-0.3649537037037036	1.5	0.8223803422772684	84.0	11.173362107437434	3.0987865301276454	2.148567289191577	4.0	1.0	3.0	48.14	16.0	16.0	2.0	1.0	1.0	0.0	1.0	1.0	1.0	1.0	2.0	0.4166666666666667	4.0	1.0	3.0	2.0	18.0	0.4166666666666667	234.32399999999996	3.0	1.0
c1cc(sc1)c2cc(n3c(n2)c(c(n3)C(=O)Cl)Cl)C(F)(F)F	0	366.15099999999995	4.509	0.4330661971541621	-0.27368184226214964	13.235342025699168	-4.69922729276896	1.3636363636363635	0.6273697673239856	114.0	16.06854962182284	2.7830655234157033	2.389857989749986	10.0	2.0	3.0	47.260000000000005	22.0	22.0	3.0	0.0	0.0	0.0	0.0	0.0	0.0	3.0	3.0	0.08333333333333333	5.0	0.0	4.0	0.0	24.0	0.08333333333333333	366.15099999999995	3.0	2.0
C[C@H](CCc1ccccc1)NC(=O)CSc2nnc(n2c3ccccc3)c4ccncc4	0	443.5760000000001	4.558900000000004	0.23018445130846363	-0.3529114524420946	12.565063709138386	-0.01052364155538732	0.96875	0.38407782408136637	162.0	22.17515133962105	5.034869888436491	1.4152229397368938	7.0	9.0	4.0	72.7	32.0	32.0	4.0	0.0	0.0	0.0	0.0	0.0	2.0	2.0	4.0	0.2	6.0	1.0	6.0	1.0	35.0	0.2	443.5760000000001	4.0	9.0
C[C@]12CCCc3coc(Cc4cc5C(=O)C=C(C(=O)c5cc14)C1=CC(=O)c4cc5c(cc4C1=O)C(=O)c1occ4CCC[C@]5(C)c14)c23	1	620.657	6.916800000000007	0.22833209762261103	-0.4683782911323653	14.232310634284733	-0.5595729989590461	0.574468085106383	0.22719501637255374	230.0	32.145170933153445	11.90223162230954	1.0717133729994959	7.0	1.0	10.0	111.62999999999998	47.0	47.0	4.0	6.0	0.0	6.0	0.0	6.0	2.0	2.0	4.0	0.275	7.0	0.0	7.0	0.0	56.0	0.275	620.657	10.0	1.0
c1c[n+](c(cc1[N+](=O)[O-])Br)[O-]	0	218.99399999999997	0.9906999999999999	0.2822339177933194	-0.6178902870163259	10.64099537037037	-0.5647222222222217	1.6363636363636365	0.23224676658710683	58.0	8.430721420318145	1.0690341745377494	3.1515496683060507	6.0	1.0	1.0	70.08	11.0	11.0	1.0	0.0	0.0	0.0	0.0	0.0	0.0	1.0	1.0	0.0	3.0	0.0	5.0	0.0	11.0	0.0	218.99399999999997	1.0	1.0
c1cc(c(cc1C(=O)[O-])S[C@H]2CCOC2)F	0	241.26299999999992	1.0701999999999998	0.1363060589166963	-0.5448143945239978	13.411463529856388	-1.2874796863189724	1.5625	0.7939303398657978	86.0	11.54360559544051	2.3484482868805463	2.1734874117753864	5.0	3.0	2.0	49.36	16.0	16.0	1.0	1.0	1.0	0.0	1.0	1.0	1.0	0.0	1.0	0.36363636363636365	4.0	0.0	3.0	0.0	17.0	0.36363636363636365	241.26299999999992	2.0	3.0
c1cc(ncc1C#N)c2cnc(cn2)C#N	0	207.196	1.2819599999999998	0.15827701438721692	-0.2531781517034088	8.613340932255976	0.26147686234987844	0.8125	0.7025190713596305	74.0	11.38046888862398	1.9214025424012255	2.3647437635450563	5.0	1.0	2.0	86.25	16.0	16.0	2.0	0.0	0.0	0.0	0.0	0.0	0.0	2.0	2.0	0.0	5.0	0.0	5.0	0.0	17.0	0.0	207.196	2.0	1.0
OC1(Cn2cnn3cc(NC(=O)NCc4ccc(F)cc4)cc3c2=O)CCN(CC1)C(=O)C1CC1	1	482.5160000000004	1.720299999999999	0.3190513966686975	-0.38788387460793594	13.019368145489281	-1.0991139553988902	1.1428571428571428	0.49414688037683024	184.0	24.578775022443736	6.617093742422314	1.2121610260276505	11.0	6.0	5.0	120.97	35.0	35.0	3.0	2.0	2.0	1.0	1.0	2.0	1.0	2.0	3.0	0.4166666666666667	7.0	3.0	10.0	3.0	39.0	0.4166666666666667	482.5160000000004	5.0	6.0
CC(C)[C@@H](C[NH3+])c1nc(no1)N	0	171.224	-0.3666999999999991	0.2603275031879408	-0.36514382650681604	5.334864890400604	0.19824074074074094	1.5833333333333333	0.6487428686674723	68.0	9.137828201504695	1.8903849465560967	2.7955776348473074	5.0	3.0	1.0	92.58	12.0	12.0	1.0	0.0	0.0	0.0	0.0	0.0	0.0	1.0	1.0	0.7142857142857143	4.0	2.0	5.0	5.0	12.0	0.7142857142857143	171.224	1.0	3.0
c1ccc(cc1)c2ccc(cc2)C(=O)CSc3c4c5c(sc4ncn3)CCC5	0	402.54400000000015	5.822000000000004	0.1726390822296353	-0.293237423985493	12.712275132275131	0.1280082619467544	0.9642857142857143	0.23953574092122376	138.0	18.924074484064487	5.120543920919867	1.3351625093076067	5.0	5.0	5.0	42.85	28.0	28.0	4.0	1.0	0.0	1.0	0.0	1.0	2.0	2.0	4.0	0.17391304347826086	5.0	0.0	3.0	0.0	32.0	0.17391304347826086	402.54400000000015	5.0	5.0
CC(C)C[C@@H](CCOC)NN	0	160.261	0.9009	0.047712290261127256	-0.38462750284333597	5.356279289493575	0.39810185185185176	1.4545454545454546	0.4481121308672012	68.0	8.69023444431199	1.6620615660099993	3.407489558139878	3.0	6.0	0.0	47.28	11.0	11.0	0.0	0.0	0.0	0.0	0.0	0.0	0.0	0.0	0.0	1.0	3.0	2.0	3.0	3.0	10.0	1.0	160.261	0.0	6.0
C[C@@H]1CC[NH2+][C@H]([C@@H](S1)C)C2CC2	0	186.34399999999997	1.2423000000000004	0.10045558447962943	-0.3426490626882128	2.6099537037037037	0.8842592592592591	1.1666666666666667	0.6517153638038731	70.0	8.55204176387779	3.167357658677889	1.9324746853030486	2.0	1.0	2.0	16.61	12.0	12.0	0.0	2.0	2.0	1.0	1.0	2.0	0.0	0.0	0.0	1.0	1.0	1.0	1.0	2.0	13.0	1.0	186.34399999999997	2.0	1.0
CCCOc1cc(ccc1N)N(C)C[C@H]2CCCN2CC	0	291.43899999999996	2.9781000000000013	0.14373132060609642	-0.49136442267962904	5.985802357214695	0.6644104045939362	1.380952380952381	0.7842634206728135	118.0	15.242276208189782	4.289473058466973	2.0255983270502935	4.0	7.0	2.0	41.730000000000004	21.0	21.0	1.0	1.0	1.0	0.0	1.0	1.0	1.0	0.0	1.0	0.6470588235294118	4.0	1.0	4.0	2.0	22.0	0.6470588235294118	291.43899999999996	2.0	7.0
Oc1ccc(cc1)-c1nc(no1)C1CCNCC1	1	245.28199999999995	1.9091999999999998	0.25743236669261743	-0.5079661964512421	9.239053046787534	0.23318858593840597	1.1666666666666667	0.8452619268294975	94.0	12.372032720186704	3.2602919552941056	1.8181734257976538	5.0	2.0	3.0	71.18	18.0	18.0	2.0	1.0	1.0	0.0	1.0	1.0	1.0	1.0	2.0	0.38461538461538464	5.0	2.0	5.0	2.0	20.0	0.38461538461538464	245.28199999999995	3.0	2.0
C[C@@H](C(=O)NCCN1C(=O)/C(=C/c2ccc(cc2)Cl)/SC1=O)NC(=O)c3ccccc3Cl	0	492.3840000000001	3.964400000000002	0.2931118903735678	-0.3525285800069753	12.538787554590062	-0.8347311145688125	1.09375	0.5709070193160787	166.0	23.250347897697548	4.535364483986729	1.5060160337007151	10.0	7.0	3.0	95.58000000000001	32.0	32.0	2.0	1.0	1.0	0.0	1.0	1.0	2.0	0.0	2.0	0.18181818181818182	5.0	2.0	7.0	2.0	34.0	0.18181818181818182	492.3840000000001	3.0	7.0
CC1=C([C@H](NC(=S)N1)c2cccc(c2)Cl)C(=O)OCc3ccccc3	0	372.8770000000001	3.8762000000000016	0.3380807613730217	-0.4573444946150293	12.720817271352985	-0.4067376333249353	1.16	0.629810471678126	128.0	17.811190308942127	3.88381921089995	1.853504561199661	6.0	4.0	3.0	50.36	25.0	25.0	2.0	1.0	0.0	0.0	1.0	1.0	2.0	0.0	2.0	0.15789473684210525	3.0	2.0	4.0	2.0	27.0	0.15789473684210525	372.8770000000001	3.0	4.0
CC(C)(C)OC(=O)N1CC[C@H]([C@@H](C1)c1ccccc1)C(=O)N1CCC(Cn2cnc3n(ccc3c2=O)-c2ccccn2)CC1	1	596.7320000000002	4.861600000000005	0.40979922141102415	-0.44368857397711636	13.945639305411008	-0.575371093091841	0.9090909090909091	0.32612828758991397	230.0	30.846359735945345	8.756659060477126	1.1076498579059062	10.0	5.0	6.0	102.55999999999999	44.0	44.0	4.0	2.0	2.0	0.0	2.0	2.0	1.0	3.0	4.0	0.4411764705882353	8.0	0.0	10.0	0.0	49.0	0.4411764705882353	596.7320000000002	6.0	5.0
c1ccc(cc1)CCN(Cc2cc[nH+]cc2)S(=O)(=O)c3ccc4c(c3)CCC4	0	393.53200000000027	3.4230000000000027	0.24289271839095125	-0.21779665436071785	13.475943956286219	-3.567855843726378	0.8571428571428571	0.6175487751129333	144.0	19.39913045768216	5.346637867685874	1.6236633153889373	5.0	7.0	4.0	51.52	28.0	28.0	3.0	1.0	0.0	1.0	0.0	1.0	2.0	1.0	3.0	0.2608695652173913	2.0	0.0	4.0	1.0	31.0	0.2608695652173913	393.53200000000027	4.0	7.0
CCCc1c(=O)[nH]c(nc1[O-])C(C)(C)N2CC[NH2+]CC2	0	280.372	-1.0898999999999965	0.2529721569758962	-0.8582370184007528	12.059991339128246	-0.41932079081632634	1.4	0.7333398106509305	112.0	14.75071237662706	4.05388766522753	2.338151508288907	6.0	4.0	2.0	88.66	20.0	20.0	1.0	1.0	1.0	0.0	1.0	1.0	0.0	1.0	1.0	0.7142857142857143	4.0	2.0	6.0	3.0	21.0	0.7142857142857143	280.372	2.0	4.0
C[C@@H]1CCC[C@]([C@@H]1C)([C@@H](C)C#N)O	0	181.279	2.3332800000000007	0.08299762282502031	-0.3882438369609778	10.356203703703704	-0.7436342592592591	1.5384615384615385	0.6743954626815614	74.0	10.060477932315068	3.822261149406631	2.8179328912795527	2.0	1.0	1.0	44.019999999999996	13.0	13.0	0.0	1.0	1.0	1.0	0.0	1.0	0.0	0.0	0.0	0.9090909090909091	2.0	1.0	2.0	1.0	13.0	0.9090909090909091	181.279	1.0	1.0
CC(=O)c1csc(n1)c2cc3c(c(c2)Cl)OCCCO3	0	309.7740000000001	3.8274000000000026	0.17929289506819085	-0.48948235217958236	11.30850581272539	-0.04820344650205732	1.35	0.7911115010372951	104.0	14.11251969619286	2.914011871319539	2.0323196857146844	6.0	2.0	3.0	48.42	20.0	20.0	2.0	1.0	0.0	0.0	1.0	1.0	1.0	1.0	2.0	0.2857142857142857	5.0	0.0	4.0	0.0	22.0	0.2857142857142857	309.7740000000001	3.0	2.0
CCC1(CCN(CC1)[C@H]2CCN(C2)C)C(=O)[O-]	0	239.33899999999994	-0.06739999999999835	0.047660349368741396	-0.5495559906634809	11.249511999244142	-0.8442685237675314	1.3529411764705883	0.6916549468632013	98.0	12.466255326250886	4.747793860796185	1.9105255198622513	4.0	3.0	2.0	46.61	17.0	17.0	0.0	2.0	2.0	0.0	2.0	2.0	0.0	0.0	0.0	0.9230769230769231	4.0	0.0	4.0	0.0	18.0	0.9230769230769231	239.33899999999994	2.0	3.0
C[C@H]1Cc2ccccc2N[C@H]1C3CC3	0	187.28599999999994	3.069300000000001	0.03746682494950944	-0.3815307563614797	3.7086574074074075	0.7406481481481481	1.2142857142857142	0.7121380153940738	74.0	9.543605595440512	3.624349035559007	1.897741513085448	1.0	1.0	3.0	12.03	14.0	14.0	1.0	2.0	1.0	1.0	1.0	2.0	1.0	0.0	1.0	0.5384615384615384	1.0	1.0	1.0	1.0	16.0	0.5384615384615384	187.28599999999994	3.0	1.0
Cc1c(nn(c1NC(=O)N[C@@H]2C[N@@](O[C@H]2c3ccnc(c3)F)CCOC)c4ccccc4)c5cc6c(nc5)n(nc6N7CCN(CC7)C)C	0	669.7659999999997	3.540320000000002	0.32028139507475045	-0.38326532686911136	14.085331149563057	-0.6226103890630308	1.0204081632653061	0.224944871505561	256.0	34.069974375076946	9.058842635484496	1.2007473078975675	15.0	9.0	7.0	130.73000000000002	49.0	49.0	5.0	2.0	2.0	0.0	2.0	2.0	1.0	4.0	5.0	0.38235294117647056	12.0	2.0	14.0	2.0	55.0	0.38235294117647056	669.7659999999997	7.0	9.0
CC(C)(C)[C@@H](C[NH+](C)Cc1ccco1)CBr	0	289.23699999999997	2.3514999999999997	0.1574599718541997	-0.46337230579894206	5.372423351284959	0.3550833805744521	1.4375	0.8237484641443239	92.0	12.181798275874714	3.061975469254447	2.4630875079447248	3.0	5.0	1.0	17.580000000000002	16.0	16.0	1.0	0.0	0.0	0.0	0.0	0.0	0.0	1.0	1.0	0.6923076923076923	1.0	1.0	2.0	1.0	16.0	0.6923076923076923	289.23699999999997	1.0	5.0
c1cc2c(cc1N)oc(n2)c3ccsc3	0	216.26500000000001	3.1385000000000005	0.22765370989258907	-0.4359810891137601	5.666096413874191	0.6498611111111114	1.2666666666666666	0.6356053670111591	74.0	10.250712376627058	2.180619474064961	2.224620665775719	4.0	1.0	3.0	52.05	15.0	15.0	3.0	0.0	0.0	0.0	0.0	0.0	1.0	2.0	3.0	0.0	4.0	1.0	3.0	2.0	17.0	0.0	216.26500000000001	3.0	1.0
C[NH2+][C@@H]1CCCC[C@@H]1S(=O)(=O)C2CCCCC2	0	260.423	1.2383	0.16132347781930162	-0.34518128310942775	12.689953703703704	-2.8776157407407412	0.8823529411764706	0.8297905917276319	100.0	12.303118619434356	4.620594463563278	2.11405020490592	4.0	3.0	2.0	50.75	17.0	17.0	0.0	2.0	2.0	2.0	0.0	2.0	0.0	0.0	0.0	1.0	2.0	1.0	3.0	2.0	18.0	1.0	260.423	2.0	3.0
C1CCC(CC1)/C=C/2\CCC[NH2+]C2	0	180.31499999999997	1.8502999999999996	0.09717527596246632	-0.3427669911325055	2.6059722222222224	0.9400462962962961	1.0769230769230769	0.5931020818773309	74.0	8.932875131431278	3.433899948199205	1.8460113770924846	1.0	1.0	2.0	16.61	13.0	13.0	0.0	2.0	2.0	1.0	1.0	2.0	0.0	0.0	0.0	0.8333333333333334	0.0	1.0	1.0	2.0	14.0	0.8333333333333334	180.31499999999997	2.0	1.0
C1CC(C1)CN2CC[C@H](C2)CCl	0	187.714	2.3472	0.02639538768730623	-0.3027306608635731	5.830862010442036	0.7840214789619551	1.1666666666666667	0.613611539394065	70.0	8.388905057061258	3.329333821970508	1.6809600717370408	2.0	3.0	2.0	3.24	12.0	12.0	0.0	2.0	2.0	1.0	1.0	2.0	0.0	0.0	0.0	1.0	1.0	0.0	1.0	0.0	13.0	1.0	187.714	2.0	3.0
c1cc(c2c(c1c3cc(nc(n3)N)NCCO)O[C@@H](C2)CN)F	0	319.34000000000003	0.5313	0.22203722981132348	-0.4876496551764672	14.002927876997141	-0.31911385530388037	1.391304347826087	0.6344186143888895	122.0	16.39697674656903	3.6198524976010265	2.0318540761540143	8.0	5.0	3.0	119.31	23.0	23.0	2.0	1.0	0.0	0.0	1.0	1.0	1.0	1.0	2.0	0.3333333333333333	7.0	4.0	7.0	6.0	25.0	0.3333333333333333	319.34000000000003	3.0	5.0
C1C[C@@H]2CO[C@@H](CN2C1)CN3CC[C@@H](C3)C[NH3+]	0	240.37099999999995	-0.5865999999999969	0.08290298342545825	-0.37392526660169867	6.023721419123206	0.45177343159485994	1.1764705882352942	0.7172103591707062	98.0	11.664925939000154	4.701586009949692	1.4626468670995296	4.0	3.0	3.0	43.35	17.0	17.0	0.0	3.0	3.0	0.0	3.0	3.0	0.0	0.0	0.0	1.0	3.0	1.0	4.0	3.0	19.0	1.0	240.37099999999995	3.0	3.0
c1c2c(sc1CNC(=O)c3c(nc[nH]3)C(=O)[O-])CCC2	0	290.3240000000001	0.2533999999999997	0.2698561357159547	-0.5430289627341616	11.910796642731167	-1.466203608050199	1.45	0.8431794962968038	104.0	14.112519696192859	3.280549543833001	1.6662349447853866	7.0	4.0	3.0	97.91	20.0	20.0	2.0	1.0	0.0	1.0	0.0	1.0	0.0	2.0	2.0	0.3076923076923077	5.0	2.0	6.0	2.0	22.0	0.3076923076923077	290.3240000000001	3.0	4.0
CN(C)CCCOc1ccc2c(c1)ncn(CC1(O)CCN(CC1)C(=O)[C@@H](CCCNC(=O)c1ccc3c(Cl)cc(nc3c1)C1CC1)Cc1ccccc1)c2=O	1	779.3820000000001	6.228600000000006	0.260775553334391	-0.49346736774157646	14.055765996853488	-1.1589832776868603	0.9642857142857143	0.11296426467066732	294.0	39.23526479300659	11.01164968714296	0.9396876974324384	12.0	16.0	7.0	129.89000000000001	56.0	56.0	5.0	2.0	2.0	1.0	1.0	2.0	3.0	2.0	5.0	0.4318181818181818	9.0	2.0	11.0	2.0	62.0	0.4318181818181818	779.3820000000001	7.0	16.0
Cn1cc(cn1)c2cnc3c(cnn3c2)c4cc(sc4)C(=O)N[C@@H]5CCCC[C@@H]5[NH3+]	0	422.53800000000024	2.1412	0.2613020954526963	-0.35342896456936473	12.73565467061367	-0.018428740479189853	1.1333333333333333	0.5256117772345396	154.0	20.664561460070644	5.754466073430136	1.3814477068096704	9.0	4.0	5.0	104.75000000000001	30.0	30.0	4.0	1.0	1.0	1.0	0.0	1.0	0.0	4.0	4.0	0.3333333333333333	7.0	2.0	8.0	4.0	34.0	0.3333333333333333	422.53800000000024	5.0	4.0
CCCCN(C/C=C/c1ccccc1)C[C@]2(CCNC2)O	0	288.435	2.5263000000000004	0.09093091207461025	-0.3871708912253089	10.54911211553798	-0.5472933201058201	1.3333333333333333	0.7714219766794848	116.0	14.968409037364017	4.040491595931841	1.8776301468565026	3.0	8.0	2.0	35.5	21.0	21.0	1.0	1.0	1.0	0.0	1.0	1.0	1.0	0.0	1.0	0.5555555555555556	3.0	2.0	3.0	2.0	22.0	0.5555555555555556	288.435	2.0	8.0
CC(C)[NH+]1[C@H]2CC[C@@H]1CN(CC2)c3cccc(n3)c4ccccn4	0	323.464	2.177999999999999	0.12901102927112312	-0.3504015793941439	4.915968442932728	0.7178354340664942	1.0	0.9398354662629637	126.0	16.518297090128677	5.647029306324694	1.5861818557200493	4.0	3.0	4.0	33.46	24.0	24.0	2.0	2.0	2.0	0.0	2.0	2.0	0.0	2.0	2.0	0.5	3.0	1.0	4.0	1.0	27.0	0.5	323.464	4.0	3.0
OC1(Cn2cnn3cccc3c2=O)CCN(CC1)C(=O)c1ccc(Cn2nnc3ccccc23)cc1	1	483.53200000000015	1.9562999999999995	0.27727438402294313	-0.3878838712299768	13.091920754476671	-1.0717722951741364	0.9444444444444444	0.4092312901842824	182.0	24.700095366003374	6.923081030262673	1.0951071250041857	10.0	5.0	6.0	110.55000000000001	36.0	36.0	5.0	1.0	1.0	0.0	1.0	1.0	2.0	3.0	5.0	0.2692307692307692	9.0	1.0	10.0	1.0	41.0	0.2692307692307692	483.53200000000015	6.0	5.0
CC(C)c1cc(=O)n(CC2(O)CCN(CC2)C(=O)C[C@@H](C)c2ccccc2)cn1	1	397.51900000000006	2.9140000000000015	0.25312183592036264	-0.3878838952540877	12.68565729480967	-0.9933728557998025	1.1379310344827587	0.813225431138633	156.0	21.018297090128666	5.853095941697469	1.5624649539062292	6.0	6.0	3.0	75.43	29.0	29.0	2.0	1.0	1.0	0.0	1.0	1.0	1.0	1.0	2.0	0.5217391304347826	5.0	1.0	6.0	1.0	31.0	0.5217391304347826	397.51900000000006	3.0	6.0
OC1(Cn2cnn3cccc3c2=O)CCN(CC1)C(=O)c1ccc(c(Cl)c1)-c1ccc(cc1)C(=O)N1CCCCC1	1	574.0809999999998	4.1098000000000035	0.27727438402294313	-0.3878838712299767	13.285543251228468	-1.1148119843891298	0.8536585365853658	0.38724715263508475	212.0	28.561902685569173	8.271785793054587	1.0952047654163144	10.0	5.0	6.0	100.14999999999999	41.0	41.0	4.0	2.0	2.0	0.0	2.0	2.0	2.0	2.0	4.0	0.3548387096774194	7.0	1.0	9.0	1.0	46.0	0.3548387096774194	574.0809999999998	6.0	5.0
C[C@@H](c1cc(cc(c1)F)F)Nc2ccc3c(c2)c([nH]n3)/C=C/c4ccccn4	0	376.41	5.579600000000005	0.12597467626671283	-0.3784973856424113	13.478525116787862	-0.587146704744731	1.0	0.47805069748713724	140.0	19.50986092169139	4.460117424121212	1.59236882561549	6.0	5.0	4.0	53.6	28.0	28.0	4.0	0.0	0.0	0.0	0.0	0.0	2.0	2.0	4.0	0.09090909090909091	3.0	2.0	4.0	2.0	31.0	0.09090909090909091	376.41	4.0	5.0
C[C@H]1C[C@H](CC([C@@]1(/C=C/[C@@H](C)O[C@H]2[C@@H]([C@H]([C@@H]([C@H](O2)CO)O)O)O)O)(C)C)O	0	390.4730000000001	-0.7042999999999988	0.18682405195295837	-0.39356651508212487	11.208739895649618	-1.4999525357982704	1.1481481481481481	0.33865066768580965	158.0	20.568549621822843	6.025565657836087	2.0652935804080688	8.0	5.0	2.0	139.84	27.0	27.0	0.0	2.0	2.0	1.0	1.0	2.0	0.0	0.0	0.0	0.8947368421052632	8.0	6.0	8.0	6.0	28.0	0.8947368421052632	390.4730000000001	2.0	5.0
c1ccc(c(c1)NC(=O)c2ccc(cc2)C=O)NC34CC5CC(C3)CC(C5)C4	0	374.48400000000026	5.132100000000004	0.2552171570656103	-0.37789653304399445	12.702636133156965	-0.15536013479465893	0.8571428571428571	0.7132548725556969	144.0	19.139617433688315	6.922291170278262	1.3559972647089105	4.0	5.0	6.0	58.2	28.0	28.0	2.0	4.0	4.0	4.0	0.0	4.0	2.0	0.0	2.0	0.4166666666666667	3.0	2.0	4.0	2.0	32.0	0.4166666666666667	374.48400000000026	6.0	5.0
c1ccc2c(c1)CCN2Cc3c(nnn3c4c(non4)N)C(=O)N/N=C/c5cccc(c5)OCc6ccccc6Cl	0	570.0130000000001	3.791500000000002	0.2934190034627246	-0.4888375526175358	13.214014644397178	-0.545248460778798	1.1219512195121952	0.19950246024417712	206.0	28.18322302912881	6.588420217100342	1.182048314329411	13.0	9.0	6.0	149.58	41.0	41.0	5.0	1.0	0.0	0.0	1.0	1.0	3.0	2.0	5.0	0.14285714285714285	11.0	2.0	12.0	3.0	46.0	0.14285714285714285	570.0130000000001	6.0	9.0
CCN(C)c1cc(c(c[nH+]1)SC(C)(C)C)C	0	239.40799999999996	3.155820000000002	0.27387815550426897	-0.26476534854709444	3.3562037037037036	0.2606892479213907	1.375	0.7539096988924422	90.0	12.344934982691242	2.3947609299939203	2.9167089151051098	3.0	3.0	1.0	17.380000000000003	16.0	16.0	1.0	0.0	0.0	0.0	0.0	0.0	0.0	1.0	1.0	0.6153846153846154	2.0	0.0	2.0	1.0	16.0	0.6153846153846154	239.40799999999996	1.0	3.0
CC1(CCCC[C@@H]1N[C@@H]2CCCCNC2=O)C	0	238.37499999999994	2.2135	0.2366448056259362	-0.3547478697519872	11.925388558201059	0.041550925925925686	1.1764705882352942	0.7742152149618942	98.0	12.303118619434356	4.4449021205399495	1.9557783155178452	3.0	2.0	2.0	41.129999999999995	17.0	17.0	0.0	2.0	2.0	1.0	1.0	2.0	0.0	0.0	0.0	0.9285714285714286	2.0	2.0	3.0	2.0	18.0	0.9285714285714286	238.37499999999994	2.0	2.0
C[C@H](CC(=O)N1CCC(O)(Cn2cnn3cccc3c2=O)CC1)c1ccccc1	1	394.47500000000025	2.0432999999999995	0.2772743840229209	-0.38788387462004464	12.698479116215406	-1.0156061796849123	1.1379310344827587	0.7182569930112032	152.0	20.432510652501765	5.884526315748257	1.3674137391497223	7.0	5.0	4.0	79.84	29.0	29.0	3.0	1.0	1.0	0.0	1.0	1.0	1.0	2.0	3.0	0.4090909090909091	6.0	1.0	7.0	1.0	32.0	0.4090909090909091	394.47500000000025	4.0	5.0
C[NH+]1CCC[C@@H](C1)CN(C)C/C=C/c2ccc(cc2)F	0	277.407	1.6954000000000005	0.12275001856162145	-0.3371011466606481	12.79483881067641	-0.17760521757434544	1.35	0.8605512454777929	110.0	14.372032720186704	4.020324393370266	1.7372885030328304	3.0	5.0	2.0	7.680000000000001	20.0	20.0	1.0	1.0	1.0	0.0	1.0	1.0	1.0	0.0	1.0	0.5294117647058824	1.0	1.0	2.0	1.0	21.0	0.5294117647058824	277.407	2.0	5.0
C[C@H](CC(=O)N1CCC(O)(Cn2cnc3n(cnc3c2=O)-c2ccc(CN)cc2)CC1)c1ccccc1	1	500.60300000000035	2.5881999999999996	0.28112036634632975	-0.3878838836425797	13.17297879929658	-1.0956054600196379	1.027027027027027	0.40261726351098104	192.0	25.992988584816825	7.336286762234369	1.2484678115836878	9.0	7.0	5.0	119.27	37.0	37.0	4.0	1.0	1.0	0.0	1.0	1.0	2.0	2.0	4.0	0.35714285714285715	8.0	2.0	9.0	3.0	41.0	0.35714285714285715	500.60300000000035	5.0	7.0
COc1ccc(cc1F)[N-]S(=O)(=O)c2cccnc2N	0	296.30300000000005	2.2055999999999996	0.16334359639245943	-0.5725027192670118	13.4905078420257	-4.050319468065002	1.35	0.9325639148250365	106.0	14.75071237662706	2.4386115139622464	2.339258236671941	8.0	4.0	2.0	96.38000000000001	20.0	20.0	2.0	0.0	0.0	0.0	0.0	0.0	1.0	1.0	2.0	0.08333333333333333	5.0	1.0	6.0	2.0	21.0	0.08333333333333333	296.30300000000005	2.0	4.0
C1CSCC(=C1)C=O	0	128.19599999999997	1.2486	0.1460444544814897	-0.29823567361558606	10.078287037037036	0.9201388888888888	1.75	0.4942516624084495	44.0	5.819990956308912	1.0888184166476782	2.487226193414521	2.0	1.0	1.0	17.07	8.0	8.0	0.0	1.0	0.0	0.0	1.0	1.0	0.0	0.0	0.0	0.5	2.0	0.0	1.0	0.0	8.0	0.5	128.19599999999997	1.0	1.0
c1cc(ccc1CSc2nnc3n2cnc4c3c5c(s4)CCCC5)F	0	370.4780000000002	4.649200000000002	0.19668804996867054	-0.25959388899935143	13.023768361306864	-0.21249877533378725	1.12	0.49249152222019266	126.0	16.802754140504852	4.612515786305849	1.5279256553025407	7.0	3.0	5.0	43.08	25.0	25.0	4.0	1.0	0.0	1.0	0.0	1.0	1.0	3.0	4.0	0.2777777777777778	6.0	0.0	4.0	0.0	29.0	0.2777777777777778	370.4780000000002	5.0	3.0
CC(C)CCn1c(=O)c2ccccc2nc1SCC(=O)NCCOc3ccccc3	0	425.55400000000026	3.7299000000000024	0.2615304527966763	-0.4917627045249114	12.94465467841519	-0.11622328252288527	1.1333333333333333	0.30439126959083196	158.0	21.346724214874857	4.525193037213247	1.600163394355316	7.0	10.0	3.0	73.22	30.0	30.0	3.0	0.0	0.0	0.0	0.0	0.0	2.0	1.0	3.0	0.34782608695652173	6.0	1.0	6.0	1.0	32.0	0.34782608695652173	425.55400000000026	3.0	10.0
Cc1cc2c(c(c1)F)NCCC2	0	165.21099999999996	2.4922200000000005	0.1463283260100472	-0.38244520294398454	13.269675925925926	-0.106759259259259	1.4166666666666667	0.6224155737644134	64.0	8.55204176387779	2.240906515064924	2.5259731400856276	2.0	0.0	2.0	12.03	12.0	12.0	1.0	1.0	0.0	0.0	1.0	1.0	1.0	0.0	1.0	0.4	1.0	1.0	1.0	1.0	13.0	0.4	165.21099999999996	2.0	0.0
CCCN(CCCl)S(=O)(=O)C(C)(C)C	0	241.78399999999996	2.0655	0.21857241521958715	-0.21165168551403263	11.999413580246912	-3.213935185185185	1.2142857142857142	0.6914294465118562	86.0	11.405777393935816	1.920703409378779	4.814366779224373	5.0	5.0	0.0	37.38	14.0	14.0	0.0	0.0	0.0	0.0	0.0	0.0	0.0	0.0	0.0	1.0	2.0	0.0	3.0	0.0	13.0	1.0	241.78399999999996	0.0	5.0
OC1(Cn2cnn3cc(NC(=O)NCc4ccccc4F)cc3c2=O)CCN(CC1)C(=O)C1CC1	1	482.5160000000004	1.720299999999999	0.31905306537638717	-0.38788387460793594	13.717308300494253	-1.1066946383028045	1.1714285714285715	0.49414688037683024	184.0	24.578775022443736	6.648001018789676	1.2223061275994123	11.0	6.0	5.0	120.97	35.0	35.0	3.0	2.0	2.0	1.0	1.0	2.0	1.0	2.0	3.0	0.4166666666666667	7.0	3.0	10.0	3.0	39.0	0.4166666666666667	482.5160000000004	5.0	6.0
CN(C)c1ccc(cc1)[C@H](CNS(=O)(=O)c2ccc(cc2)[N+](=O)[O-])[NH+]3CCN(CC3)c4ccc(cc4)F	0	528.6300000000003	2.2245999999999997	0.26901013610943	-0.3776611605788372	13.33501453709064	-3.8639997339539103	1.0	0.32647751679190773	196.0	26.578775022443736	6.737416512542275	1.511734604117556	11.0	9.0	4.0	100.23	37.0	37.0	3.0	1.0	1.0	0.0	1.0	1.0	3.0	0.0	3.0	0.3076923076923077	6.0	2.0	9.0	2.0	40.0	0.3076923076923077	528.6300000000003	4.0	9.0
COc1ccc(OC)c2-c3nc(C#N)c(nc3C(=O)c12)C#N	1	292.254	1.4485599999999998	0.2177076512058386	-0.4960217791601035	12.573244047619047	-0.4081113000755858	0.9090909090909091	0.7026069031098232	106.0	15.853006672199017	3.3552739947622663	2.4161523936582565	7.0	2.0	3.0	108.88999999999999	22.0	22.0	2.0	1.0	0.0	1.0	0.0	1.0	1.0	1.0	2.0	0.13333333333333333	7.0	0.0	7.0	0.0	24.0	0.13333333333333333	292.254	3.0	2.0
c1cc(ccc1F)Sc2cnc(cn2)N	0	221.26	2.3491	0.14146546590085698	-0.3824197983254418	12.624616650685375	-0.24746267951625067	1.0666666666666667	0.8452952752959988	76.0	10.673362107437434	1.6841791600899385	2.1467113756182017	5.0	2.0	2.0	51.8	15.0	15.0	2.0	0.0	0.0	0.0	0.0	0.0	1.0	1.0	2.0	0.0	4.0	1.0	3.0	2.0	16.0	0.0	221.26	2.0	2.0
Cc1c(c(on1)C)/C=C/[N+](=O)[O-]	0	168.15199999999996	1.53884	0.23473549837049842	-0.3608037902325175	9.984828042328042	-0.5219444444444443	1.5	0.4956936239799374	64.0	9.137828201504695	1.4515063728940039	2.947520049902803	5.0	2.0	1.0	69.17	12.0	12.0	1.0	0.0	0.0	0.0	0.0	0.0	0.0	1.0	1.0	0.2857142857142857	4.0	0.0	5.0	0.0	12.0	0.2857142857142857	168.15199999999996	1.0	2.0
CCC(CC)C(=O)N(Cc1cc(ccc1N(C)C)NC(=O)C(C)C)C[C@H]2CCCO2	0	417.5940000000003	4.290900000000003	0.22642444399925535	-0.3773819026033659	13.317812937706966	-0.08848750509284442	1.1666666666666667	0.6168239486733201	168.0	22.258784066134826	5.808945535125267	2.3203137319303293	6.0	10.0	2.0	61.88000000000001	30.0	30.0	1.0	1.0	1.0	0.0	1.0	1.0	1.0	0.0	1.0	0.6666666666666666	4.0	1.0	6.0	1.0	31.0	0.6666666666666666	417.5940000000003	2.0	10.0
Cl.Cn1nc2c(ncn(CC3(O)CCN(Cc4ccc(cc4Cl)-c4ccco4)CC3)c2=O)c1-c1ccc(CNS(C)(=O)=O)cc1	1	673.6230000000002	4.208500000000003	0.28136061794227796	-0.4643745550807633	13.4693293576331	-3.2994407540812465	1.0666666666666667	0.2378115493084362	238.0	31.061902685569173	8.081872754237573	4.001653922625915e-06	14.0	9.0	6.0	135.48999999999998	45.0	45.0	5.0	1.0	1.0	0.0	1.0	1.0	2.0	3.0	5.0	0.3225806451612903	10.0	2.0	11.0	2.0	49.0	0.3225806451612903	673.6230000000002	6.0	9.0
CC(C)C(CC(=O)N1CCC(O)(Cn2cnc3cc(NC(=O)CCN4CCN(C)CC4)ccc3c2=O)CC1)c1ccccc1	1	602.7800000000004	3.1559000000000026	0.26077348113476506	-0.387883892067112	13.32191507331125	-1.106616798009099	0.9545454545454546	0.36691222854574246	236.0	31.269009466755715	9.298472711473414	1.1527081041481382	10.0	10.0	5.0	111.00999999999999	44.0	44.0	3.0	2.0	2.0	0.0	2.0	2.0	2.0	1.0	3.0	0.5294117647058824	8.0	2.0	10.0	2.0	48.0	0.5294117647058824	602.7800000000004	5.0	10.0
C1CCC(CC1)[C@@H]2C[C@@H]2CO	0	154.253	2.1951000000000005	0.04616260279974666	-0.39607686913096796	8.907087821239607	0.44560185185185186	1.0909090909090908	0.6461360001516901	64.0	7.681798275874712	3.467121358975539	1.770390622003212	1.0	2.0	2.0	20.23	11.0	11.0	0.0	2.0	2.0	2.0	0.0	2.0	0.0	0.0	0.0	1.0	1.0	1.0	1.0	1.0	12.0	1.0	154.253	2.0	2.0
c1cc(n(c1)c2ccc(cc2)Br)/C=N/c3ccc4c(c3)OCO4	0	369.21800000000013	4.719100000000003	0.23080216016573046	-0.45359300820320353	5.374627191316821	0.272736384082642	1.0	0.6266685722321657	114.0	15.648053602125598	3.587134811614124	1.6209968757754896	5.0	3.0	4.0	35.75	23.0	23.0	3.0	1.0	0.0	0.0	1.0	1.0	2.0	1.0	3.0	0.05555555555555555	4.0	0.0	4.0	0.0	26.0	0.05555555555555555	369.21800000000013	4.0	3.0
CCn1c(ccn1)[C@@H](c2ccc3c(c2)nccn3)NN	0	268.324	1.3988999999999994	0.08897514044185001	-0.27051478765414677	5.736521006550769	-0.12142951625094489	1.15	0.5518849293645912	102.0	13.94938298937633	3.3380720006481113	2.068615552994707	6.0	4.0	3.0	81.65	20.0	20.0	3.0	0.0	0.0	0.0	0.0	0.0	1.0	2.0	3.0	0.21428571428571427	6.0	2.0	6.0	3.0	22.0	0.21428571428571427	268.324	3.0	4.0
Cc1ccc(F)c(c1)-c1nn(C)c2CN(Cc12)C#N	1	256.28399999999993	2.3312999999999997	0.17950786471816665	-0.300079552791584	13.984198396951372	-0.2760114323507179	1.368421052631579	0.7355128130959027	96.0	13.568549621822843	3.4828287559605626	2.1610680071235273	5.0	1.0	3.0	44.85	19.0	19.0	2.0	1.0	0.0	0.0	1.0	1.0	1.0	1.0	2.0	0.2857142857142857	4.0	0.0	4.0	0.0	21.0	0.2857142857142857	256.28399999999993	3.0	1.0
c1cc(ccc1[C@@H]2CC(=O)N3CN(CSC3=C2C#N)C4CCCCC4)F	0	371.48100000000017	4.173280000000004	0.228998389087234	-0.29208646529211263	13.236208481690534	-0.30663115835280474	1.1538461538461537	0.7826685602595894	136.0	18.0956473593183	5.677900454056887	1.6023956614312256	6.0	2.0	4.0	47.34	26.0	26.0	1.0	3.0	2.0	1.0	2.0	3.0	1.0	0.0	1.0	0.5	4.0	0.0	4.0	0.0	29.0	0.5	371.48100000000017	4.0	2.0
CCC[C@H]([C@H]1[C@@H](CCO1)C)NN	0	172.272	1.0433999999999999	0.07672489587740298	-0.3762523574086096	5.628287037037037	0.3286574074074071	1.6666666666666667	0.491874724508971	72.0	8.974691494688164	2.654664591540981	2.405298193795181	3.0	4.0	1.0	47.28	12.0	12.0	0.0	1.0	1.0	0.0	1.0	1.0	0.0	0.0	0.0	1.0	3.0	2.0	3.0	3.0	12.0	1.0	172.272	1.0	4.0
c1cc(cc(c1)S(=O)(=O)[N-]c2ccc(cc2)C#N)C(=O)N	0	300.3190000000001	2.0512799999999998	0.24823813955907187	-0.5726990786420807	12.147078058075083	-3.954610378873769	1.1428571428571428	0.9296694395151214	106.0	15.457819157813608	2.638405609098909	2.312470166571205	7.0	4.0	2.0	115.11999999999999	21.0	21.0	2.0	0.0	0.0	0.0	0.0	0.0	2.0	0.0	2.0	0.0	4.0	1.0	6.0	2.0	22.0	0.0	300.3190000000001	2.0	4.0
CCc1cc(c(Sc2cccc(Cl)c2Cl)s1)[N+]([O-])=O	1	334.2490000000001	5.676700000000003	0.29380962753901574	-0.2582477203752464	11.03293460079505	-0.3646376606198034	1.4210526315789473	0.5337682056798816	100.0	13.991199352633217	2.3946142318349173	2.3978157980778145	7.0	4.0	2.0	43.14	19.0	19.0	2.0	0.0	0.0	0.0	0.0	0.0	1.0	1.0	2.0	0.16666666666666666	4.0	0.0	3.0	0.0	20.0	0.16666666666666666	334.2490000000001	2.0	4.0
Cn1nc2c(ncn(CC3(O)CCN(CC3)C(=O)CCC3CCC3)c2=O)c1-c1ccc(CN)cc1	1	478.5970000000004	2.189499999999999	0.2813606230652353	-0.38788388367322163	13.252151957510694	-1.0559517400223033	1.1428571428571428	0.5372795596278948	186.0	24.578775022443736	7.777663988321911	1.2901651493449475	9.0	7.0	5.0	119.27	35.0	35.0	3.0	2.0	2.0	1.0	1.0	2.0	1.0	2.0	3.0	0.5384615384615384	8.0	2.0	9.0	3.0	39.0	0.5384615384615384	478.5970000000004	5.0	7.0
CCC[C@@H](c1cccs1)n2c3ccc(cc3[nH+]c2CCl)I	0	431.75	5.249800000000003	0.27038379571073273	-0.23967600329145836	6.198412540942302	0.3588529856386997	1.380952380952381	0.3881352479249551	110.0	14.819626477379408	3.6598615779615766	2.201199673112453	5.0	5.0	3.0	19.07	21.0	21.0	3.0	0.0	0.0	0.0	0.0	0.0	1.0	2.0	3.0	0.3125	2.0	0.0	2.0	1.0	23.0	0.3125	431.75	3.0	5.0
C[C@H]1CCc2c(sc3c2c(ncn3)SCC(=O)N4CCCC[C@@H]4C)C1	0	375.5630000000003	4.309200000000003	0.2327295083981493	-0.3392704277479978	12.652223044712223	0.2515571197614854	1.32	0.5923302390092555	134.0	17.388540578131753	5.51262596738593	1.5438353343477018	6.0	3.0	4.0	46.09	25.0	25.0	2.0	2.0	1.0	1.0	1.0	2.0	0.0	2.0	2.0	0.631578947368421	5.0	0.0	4.0	0.0	28.0	0.631578947368421	375.5630000000003	4.0	3.0
C[C@H]1CCC[C@H](C1)C2(CCCCC2)C(=O)[O-]	0	223.33599999999993	2.5131000000000006	0.04785019658231036	-0.5495463538504952	11.571137566137565	-0.7580555555555553	1.125	0.7213516141249291	92.0	11.596011838247808	4.870178601742041	2.138135111919505	2.0	2.0	2.0	40.129999999999995	16.0	16.0	0.0	2.0	2.0	2.0	0.0	2.0	0.0	0.0	0.0	0.9285714285714286	2.0	0.0	2.0	0.0	17.0	0.9285714285714286	223.33599999999993	2.0	2.0
CCc1ccc2c(c1)cc(c(=O)[nH]2)[C@@H](c3nnnn3C(C)(C)C)[NH+](Cc4ccc(cc4)Cl)Cc5ccco5	0	532.0680000000003	4.453100000000004	0.2576486439054065	-0.46337142565597783	13.701627539828298	-0.4829298941798945	1.0526315789473684	0.3083139714515226	196.0	26.863232072819905	6.777944643342658	1.7234945852213495	9.0	8.0	5.0	94.04	38.0	38.0	5.0	0.0	0.0	0.0	0.0	0.0	2.0	3.0	5.0	0.3103448275862069	6.0	2.0	8.0	2.0	42.0	0.3103448275862069	532.0680000000003	5.0	8.0
CCOc1ccc(cc1)c2nnc(n2CC(=O)N(Cc3ccccc3F)C4CC4)[S-]	0	425.5090000000001	3.579900000000002	0.24261976266324076	-0.7402903553844863	14.121495234025655	-0.3062196140789768	1.1666666666666667	0.5165247438116746	156.0	21.08721119088102	5.040252773970214	1.5489527366405713	8.0	8.0	4.0	60.25000000000001	30.0	30.0	3.0	1.0	1.0	1.0	0.0	1.0	2.0	1.0	3.0	0.3181818181818182	6.0	0.0	6.0	0.0	33.0	0.3181818181818182	425.5090000000001	4.0	8.0
CSc1ccc(cc1)c2nc(cs2)CC(=O)[O-]	0	264.35099999999994	1.8243999999999994	0.12311471174576633	-0.5497442556024371	10.44875005205633	-1.0976102631135094	1.411764705882353	0.7904931381892477	88.0	12.25071237662706	2.2141713218727705	2.2060712025787037	5.0	4.0	2.0	53.019999999999996	17.0	17.0	2.0	0.0	0.0	0.0	0.0	0.0	1.0	1.0	2.0	0.16666666666666666	5.0	0.0	3.0	0.0	18.0	0.16666666666666666	264.35099999999994	2.0	4.0
CC[C@H]1CC[C@@H]([C@@H](C1)CC=C)C(=O)[O-]	0	195.28199999999998	1.7549	0.04477019019051622	-0.5498540154215464	10.889178476946334	-0.8690712396069535	1.5714285714285714	0.6411387619265742	80.0	10.55204176387779	3.4405533444769407	2.5942905603710176	2.0	4.0	1.0	40.129999999999995	14.0	14.0	0.0	1.0	1.0	1.0	0.0	1.0	0.0	0.0	0.0	0.75	2.0	0.0	2.0	0.0	14.0	0.75	195.28199999999998	1.0	4.0
Clc1cnccc1Sc1ncc(s1)C(=O)Nc1ccc2C=CS(=O)(=O)c2c1	1	435.9390000000001	4.3530000000000015	0.2669140853715047	-0.3212032297152298	12.457231967890037	-3.4256242448315652	1.2222222222222223	0.6547295601211345	136.0	19.018297090128677	3.645495687162224	1.5026325012495731	10.0	4.0	4.0	89.02000000000001	27.0	27.0	3.0	1.0	0.0	0.0	1.0	1.0	1.0	2.0	3.0	0.0	7.0	1.0	6.0	1.0	30.0	0.0	435.9390000000001	4.0	4.0
c1ccn2cc(nc2c1)COc3c(cc(cc3I)C#N)N	0	390.18399999999997	2.9717800000000008	0.15566930565755724	-0.48395396861469686	8.90344605947999	0.3271645219198791	1.380952380952381	0.5512802491684228	104.0	14.819626477379407	2.9797035287328257	1.83015903681637	6.0	3.0	3.0	76.34	21.0	21.0	3.0	0.0	0.0	0.0	0.0	0.0	1.0	2.0	3.0	0.06666666666666667	5.0	1.0	5.0	2.0	23.0	0.06666666666666667	390.18399999999997	3.0	3.0
CN(C)S(=O)(=O)c1ccc2c(c1)[C@H]3C=CC[C@H]3[C@@H](N2)c4ccccc4O	0	370.47400000000005	3.4690000000000025	0.24207110460380815	-0.5075927268812126	12.49480661442467	-3.4700356326657285	1.1153846153846154	0.8119635702242557	136.0	18.47432701575866	5.384633322309854	1.7980199719938315	6.0	3.0	4.0	69.64	26.0	26.0	2.0	2.0	0.0	1.0	1.0	2.0	2.0	0.0	2.0	0.3	4.0	2.0	5.0	2.0	29.0	0.3	370.47400000000005	4.0	3.0
[H]/N=C(/N)\[N-]C1=NC(=O)[C@@H](S1)CC(=O)Nc2ccccc2[N+](=O)[O-]	0	335.32500000000005	1.18857	0.29224192202588467	-0.43209951929732743	12.014630259511213	-0.8147666288737725	1.5	0.3232126943887323	120.0	17.689869965382485	2.6847614810812113	1.9705806741212943	11.0	4.0	2.0	165.64000000000001	24.0	23.0	1.0	1.0	0.0	0.0	1.0	1.0	1.0	0.0	1.0	0.16666666666666666	6.0	3.0	10.0	4.0	25.0	0.16666666666666666	335.32500000000005	2.0	4.0
CCCCO[C@@H]1C[C@@H](C12CCCCCC2)[O-]	0	225.3519999999999	2.6449000000000007	0.0610510788686394	-0.8514134984413112	12.006577459687579	-0.33590136054421804	1.1875	0.6889324392809376	94.0	11.432875131431278	4.562004578527524	1.880360481460564	2.0	4.0	2.0	32.29	16.0	16.0	0.0	2.0	2.0	2.0	0.0	2.0	0.0	0.0	0.0	1.0	2.0	0.0	2.0	0.0	17.0	1.0	225.3519999999999	2.0	4.0
c1ccc(c(c1)n2c(ccn2)c3ncccn3)Br	0	301.147	3.091800000000001	0.1777170258978828	-0.2352153398356635	4.330315570672713	0.6581046863189723	0.8888888888888888	0.7303070095262885	88.0	12.372032720186702	2.518239671832319	2.16378794128636	5.0	2.0	3.0	43.6	18.0	18.0	3.0	0.0	0.0	0.0	0.0	0.0	1.0	2.0	3.0	0.0	4.0	0.0	4.0	0.0	20.0	0.0	301.147	3.0	2.0
Cc1cc(ccc1[N+](=O)[O-])C(=O)NC[C@@H](c2ccc3c(c2)OCO3)[NH+]4CCN(CC4)c5ccccc5F	0	507.54200000000037	2.64722	0.2718413182979484	-0.4535954244747111	14.33128935067669	-0.4613093257054155	1.1081081081081081	0.37704514877241424	192.0	25.94058234200953	7.013026125891854	1.3275026861553085	10.0	7.0	5.0	98.38	37.0	37.0	3.0	2.0	1.0	0.0	2.0	2.0	3.0	0.0	3.0	0.2962962962962963	6.0	2.0	9.0	2.0	41.0	0.2962962962962963	507.54200000000037	5.0	7.0
CCC[C@H](COc1ccc[nH+]c1C)CBr	0	273.19399999999996	2.9991200000000013	0.21831298396861507	-0.4869048504396064	5.781111111111111	0.6061167800453513	1.5333333333333334	0.7307062912915333	84.0	11.096011838247808	2.4029429749622415	2.4496247837929372	3.0	6.0	1.0	23.37	15.0	15.0	1.0	0.0	0.0	0.0	0.0	0.0	0.0	1.0	1.0	0.5833333333333334	1.0	0.0	2.0	1.0	15.0	0.5833333333333334	273.19399999999996	1.0	6.0
C[C@H](CC(=O)N1CCC(O)(Cn2cnc(cc2=O)N2CC3(C2)CCCO3)CC1)c1ccccc1	1	466.5820000000004	2.1597999999999997	0.25499781959852447	-0.3878838951728773	12.79925030963723	-1.0204855293816322	1.1470588235294117	0.702112979695106	182.0	23.760937777247946	7.692986814860839	1.137447917525433	8.0	6.0	5.0	87.9	34.0	34.0	2.0	3.0	3.0	0.0	3.0	3.0	1.0	1.0	2.0	0.5769230769230769	7.0	1.0	8.0	1.0	38.0	0.5769230769230769	466.5820000000004	5.0	6.0
CC1(Cc2c(c(co2)C(=O)Nc3ccc4c(c3)nc([nH]4)CO)C(=O)C1)C	0	353.37800000000016	3.055600000000001	0.2591781342462198	-0.46769244164123563	12.659972049004786	-0.38858935395145644	1.3461538461538463	0.6705134241342431	134.0	18.47432701575866	4.608634782588498	1.6151271115223143	7.0	3.0	4.0	108.22	26.0	26.0	3.0	1.0	0.0	1.0	0.0	1.0	1.0	2.0	3.0	0.3157894736842105	5.0	3.0	7.0	3.0	29.0	0.3157894736842105	353.37800000000016	4.0	3.0
CC(C)(C)c1ccc(cc1)CN2C(=O)/C(=C\c3cccc(c3)C(F)(F)F)/SC2=O	0	419.468	6.239400000000003	0.4159308744081344	-0.2679472068014377	12.871349898007892	-4.4698247388630445	0.9655172413793104	0.5528731952749193	152.0	21.396976746569035	4.545955200713232	1.786463533246898	7.0	3.0	3.0	37.38	29.0	29.0	2.0	1.0	1.0	0.0	1.0	1.0	2.0	0.0	2.0	0.2727272727272727	3.0	0.0	3.0	0.0	31.0	0.2727272727272727	419.468	3.0	3.0
CC[C@@]1(CCCN(C1)CC#C)C(=O)[O-]	0	194.254	-0.1383000000000001	0.05987318948298977	-0.5495054924520133	11.067739512471654	-0.9289616402116396	1.7142857142857142	0.5873710891598052	78.0	10.604448006685086	3.0806255597756977	2.696025493297461	3.0	3.0	1.0	43.370000000000005	14.0	14.0	0.0	1.0	1.0	0.0	1.0	1.0	0.0	0.0	0.0	0.7272727272727273	3.0	0.0	3.0	0.0	14.0	0.7272727272727273	194.254	1.0	3.0
CC(CC(=O)N1CCC(O)(CC1)C(C)n1cnc2n(C)ncc2c1=O)c1ccccc1	1	423.51700000000017	2.2382999999999997	0.2643067681429552	-0.38759465755009503	12.890667564221998	-1.0801405003576257	1.1612903225806452	0.6793572870359265	164.0	22.17299762850792	6.7031159175466914	1.427050409978278	8.0	5.0	4.0	93.25	31.0	31.0	3.0	1.0	1.0	0.0	1.0	1.0	1.0	2.0	3.0	0.4782608695652174	7.0	1.0	8.0	1.0	34.0	0.4782608695652174	423.51700000000017	4.0	5.0
COc1cccc(c1)-c1cccc(c1)C(=O)N1CCC(O)(Cn2cnn3cccc3c2=O)CC1	1	458.5180000000002	2.8389000000000006	0.27727438402294313	-0.4967454765454876	13.198324795227752	-1.0737468769295622	1.0294117647058822	0.4968797127228899	174.0	23.708531534440656	6.482211830609225	1.2810054656197645	8.0	5.0	5.0	89.07	34.0	34.0	4.0	1.0	1.0	0.0	1.0	1.0	2.0	2.0	4.0	0.2692307692307692	7.0	1.0	8.0	1.0	38.0	0.2692307692307692	458.5180000000002	5.0	5.0
C[C@@H]1C[C@H](c2ccccc2N1)C3CC3	0	187.28599999999997	3.3843000000000023	0.0377235473919392	-0.38233854787642174	3.5724537037037036	0.6486111111111108	1.2142857142857142	0.7103113599759835	74.0	9.543605595440512	3.5606951635133823	1.9964714292186703	1.0	1.0	3.0	12.03	14.0	14.0	1.0	2.0	1.0	1.0	1.0	2.0	1.0	0.0	1.0	0.5384615384615384	1.0	1.0	1.0	1.0	16.0	0.5384615384615384	187.28599999999997	3.0	1.0
c1cc(c(cc1Br)Cl)n2cc(nn2)C=O	0	286.516	2.495700000000001	0.17148835430921247	-0.2960207332664823	10.433857604770303	0.2722087191358027	1.4666666666666666	0.7969915418355775	76.0	10.836498814253963	1.788401977213302	2.4859669718508783	6.0	2.0	2.0	47.78	15.0	15.0	2.0	0.0	0.0	0.0	0.0	0.0	1.0	1.0	2.0	0.0	4.0	0.0	4.0	0.0	16.0	0.0	286.516	2.0	2.0
CCC(CO)(CO)[NH3+]	0	120.17199999999998	-1.6382999999999988	0.14079791037975536	-0.389774966446949	8.562777777777779	-0.5138888888888888	1.375	0.4179885756544879	50.0	6.621320343559643	1.4208203932499361	3.5832125652604643	3.0	3.0	0.0	68.1	8.0	8.0	0.0	0.0	0.0	0.0	0.0	0.0	0.0	0.0	0.0	1.0	2.0	3.0	3.0	5.0	7.0	1.0	120.17199999999998	0.0	3.0
CC1CCC(CC1)[C@@H]2CCCC[C@@H]2C(=O)[O-]	0	223.33599999999996	2.3689999999999998	0.04476898159387337	-0.5498540305542264	11.160639487276391	-0.7885907974300828	1.0	0.7207393883480405	92.0	11.543605595440512	4.7881732702264665	1.9702687188583712	2.0	2.0	2.0	40.129999999999995	16.0	16.0	0.0	2.0	2.0	2.0	0.0	2.0	0.0	0.0	0.0	0.9285714285714286	2.0	0.0	2.0	0.0	17.0	0.9285714285714286	223.33599999999996	2.0	2.0
c1cc(sc1)/C=N/Nc2nc3c(ncnc3n2[C@H]4[C@@H]([C@@H]([C@@H](O4)CO)O)O)N	0	391.4130000000001	-0.472500000000001	0.2278792261586443	-0.3935668538777522	10.385744124835936	-1.3078098492483414	1.3333333333333333	0.2854715585524042	142.0	18.965890847321383	4.176494006481815	1.7424620206995987	12.0	5.0	4.0	163.93000000000004	27.0	27.0	3.0	1.0	1.0	0.0	1.0	1.0	0.0	3.0	3.0	0.3333333333333333	12.0	5.0	11.0	6.0	30.0	0.3333333333333333	391.4130000000001	4.0	5.0
OC1(Cn2cnn3cc(NC(=O)Nc4cc(F)cc(F)c4)cc3c2=O)CCN(CC1)C(=O)C1CC1	1	486.4790000000004	2.1816999999999993	0.323230447128469	-0.38788387460793594	13.315687930123882	-1.1409017218961264	1.0285714285714285	0.5106303131420339	184.0	24.741911729260266	6.371190915192155	1.2571143997180516	12.0	5.0	5.0	120.97	35.0	35.0	3.0	2.0	2.0	1.0	1.0	2.0	1.0	2.0	3.0	0.391304347826087	7.0	3.0	10.0	3.0	39.0	0.391304347826087	486.4790000000004	5.0	5.0
c1cc(sc1)/C=N/N2C(=O)[C@@H]3[C@H]4C=C[C@@H]([C@@H]3C2=O)C45CC5	0	298.36700000000013	2.2792000000000003	0.25397550917054457	-0.2720781122776304	12.623177437641724	-0.1569576719576724	1.1428571428571428	0.4776468237290634	106.0	14.189869965382487	5.672969034029274	1.4763780530656616	5.0	2.0	5.0	49.74	21.0	21.0	1.0	4.0	3.0	3.0	1.0	4.0	0.0	1.0	1.0	0.4375	4.0	0.0	4.0	0.0	25.0	0.4375	298.36700000000013	5.0	2.0
C[C@@]12CCCc3coc(c13)C(=O)c1cc3c4O[C@]56[C@]7(O)OC[C@]5(CCC[C@@]6(C)c5cc6c(OS(O)(=O)=O)ccc(O)c6cc5C7=O)c4cc(OS(O)(=O)=O)c3cc21	1	816.8150000000004	5.267400000000006	0.44599613077202754	-0.5073062640015891	14.832925333176572	-5.122925481648771	0.7543859649122807	0.16932622786101104	294.0	40.034440469144194	13.910416051637922	1.20360542395275	17.0	4.0	11.0	233.39999999999995	57.0	57.0	5.0	6.0	2.0	4.0	2.0	6.0	4.0	1.0	5.0	0.35	13.0	4.0	15.0	4.0	67.0	0.35	816.8150000000004	11.0	4.0
C[C@H]([C@@](C)(c1ccc(cc1)OC)N)N(CC=C)CC=C	0	274.40799999999996	2.9316000000000013	0.11838011762765643	-0.496768199147126	6.583474111866968	-0.4600283446712019	1.25	0.7407638386044283	110.0	15.173362107437434	3.854829987401332	2.9795189577179224	3.0	8.0	1.0	38.49	20.0	20.0	1.0	0.0	0.0	0.0	0.0	0.0	1.0	0.0	1.0	0.4117647058823529	3.0	1.0	3.0	2.0	20.0	0.4117647058823529	274.40799999999996	1.0	8.0
COCCOc1nc2-c3ccccc3C(=O)c2nc1C#N	1	281.271	1.58488	0.25142561332096486	-0.47314072393116896	12.255053338866919	-0.2147763657932309	1.1428571428571428	0.6749299728038187	104.0	14.819626477379408	3.1378621878925315	2.0822386143570712	6.0	4.0	3.0	85.1	21.0	21.0	2.0	1.0	0.0	1.0	0.0	1.0	1.0	1.0	2.0	0.2	6.0	0.0	6.0	0.0	23.0	0.2	281.271	3.0	4.0
Clc1cc2C[C@@H](Oc2c(c1)-c1ccnc2[nH]ccc12)C(=O)N1CCNCC1	1	382.8510000000002	2.6186	0.2635852920798233	-0.4792979429181311	12.897847747123539	-0.48715789556563394	1.2222222222222223	0.714442358258842	138.0	18.38010440969447	5.2504966532549355	1.528068246891075	7.0	2.0	5.0	70.25	27.0	27.0	3.0	2.0	1.0	0.0	2.0	2.0	1.0	2.0	3.0	0.3	4.0	2.0	6.0	2.0	31.0	0.3	382.8510000000002	5.0	2.0
Cc1ccc(cc1F)[C@@H](c2cnn(c2)C)N	0	219.263	1.9157199999999996	0.1259583351751565	-0.32017574860726555	13.384087773998488	-0.3298148148148148	1.375	0.8381359162322659	84.0	11.706742302257043	2.638971966388775	2.3340910769936096	4.0	2.0	2.0	43.84	16.0	16.0	2.0	0.0	0.0	0.0	0.0	0.0	1.0	1.0	2.0	0.25	3.0	1.0	3.0	2.0	17.0	0.25	219.263	2.0	2.0
c1cc(c(cc1Oc2cnccn2)F)Br	0	269.073	3.1705000000000005	0.2373066258988493	-0.437395426594142	13.119026832955404	-0.3783423091458802	1.2666666666666666	0.8394042694208245	76.0	10.673362107437432	1.6529701759283237	2.217927485942461	5.0	2.0	2.0	35.010000000000005	15.0	15.0	2.0	0.0	0.0	0.0	0.0	0.0	1.0	1.0	2.0	0.0	3.0	0.0	3.0	0.0	16.0	0.0	269.073	2.0	2.0
O=C(NCc1ccccc1)c1ccc(cc1)-c1n[nH]c2CN(Cc12)C#N	1	343.39000000000016	2.8033800000000006	0.2510450448153151	-0.3479620318699298	12.309253627198249	-0.10804129819461683	1.1538461538461537	0.7135130690062933	128.0	17.932510652501772	4.508577401534053	1.4619358602433898	6.0	4.0	4.0	84.81	26.0	26.0	3.0	1.0	0.0	0.0	1.0	1.0	2.0	1.0	3.0	0.15	4.0	2.0	6.0	2.0	29.0	0.15	343.39000000000016	4.0	4.0
CC[C@@H](C)[C@@H](C)[NH+]1C[C@@H]2CCCN2C[C@@H]1C(C)C	0	253.45399999999995	1.8085	0.10286001838076707	-0.3275186511243627	2.7752966742252454	0.8130149281934995	1.2222222222222223	0.802783686263044	106.0	13.284092571446669	5.764978349897806	2.0901304221594508	2.0	4.0	2.0	7.680000000000001	18.0	18.0	0.0	2.0	2.0	0.0	2.0	2.0	0.0	0.0	0.0	1.0	1.0	1.0	2.0	1.0	19.0	1.0	253.45399999999995	2.0	4.0
Cc1cc(ccc1Sc2nc(cs2)C)C(=O)[O-]	0	264.351	2.2746399999999998	0.15440001146763568	-0.5448149339381217	10.697896178163134	-1.143756430041152	1.3529411764705883	0.8530833546372334	88.0	12.41384908344359	2.205841195107813	2.2494099208036413	5.0	3.0	2.0	53.019999999999996	17.0	17.0	2.0	0.0	0.0	0.0	0.0	0.0	1.0	1.0	2.0	0.16666666666666666	5.0	0.0	3.0	0.0	18.0	0.16666666666666666	264.351	2.0	3.0
CCCC[C@H](C)NS(=O)(=O)c1ccccc1CNC2CC2	0	310.463	2.795600000000001	0.24062881528624339	-0.3098790764095442	12.547983749055177	-3.4380711451247152	1.2857142857142858	0.737180051219915	118.0	15.294682450997078	3.767688321628424	2.064785471769013	5.0	9.0	2.0	58.2	21.0	21.0	1.0	1.0	1.0	1.0	0.0	1.0	1.0	0.0	1.0	0.625	3.0	2.0	4.0	2.0	22.0	0.625	310.463	2.0	9.0
C[C@H](CC(=O)N1CCC(O)(Cn2cnc3c(n(C)nc3c2=O)C(F)(F)F)CC1)c1ccccc1	1	477.4870000000002	2.6961000000000004	0.4347165505828645	-0.3878838836732018	13.273548013603573	-4.7036717215088775	1.1470588235294117	0.6101161118602791	182.0	24.672997628507918	6.441317286750186	1.4320456098931216	11.0	5.0	4.0	93.25	34.0	34.0	3.0	1.0	1.0	0.0	1.0	1.0	1.0	2.0	3.0	0.4782608695652174	7.0	1.0	8.0	1.0	37.0	0.4782608695652174	477.4870000000002	4.0	5.0
CNC(=O)Nc1cc2n(c1)ncn(CC1(O)CCN(CC1)C(=O)C[C@@H](C)c1ccccc1)c2=O	1	466.54200000000026	1.7945999999999993	0.3185225739718188	-0.3878838746199608	12.939746441143136	-1.1096770886257254	1.1764705882352942	0.5115505866639842	180.0	24.294317972067564	6.441685146132371	1.383492741901095	10.0	6.0	4.0	120.97	34.0	34.0	3.0	1.0	1.0	0.0	1.0	1.0	1.0	2.0	3.0	0.4166666666666667	7.0	3.0	10.0	3.0	37.0	0.4166666666666667	466.54200000000026	4.0	6.0
Cc1ccc(cc1)n\2c(=C)c(c(/c2=C\c3ccc(cc3)OCC(=O)OC)[O-])C(=O)OC	0	420.44100000000026	1.4368199999999995	0.34338039210048754	-0.8704179448634891	13.064032989232372	-0.7341945810209494	1.032258064516129	0.5608344513318959	160.0	22.543241116511005	4.708634059191813	2.098033102423833	7.0	6.0	3.0	89.82000000000001	31.0	31.0	3.0	0.0	0.0	0.0	0.0	0.0	2.0	1.0	3.0	0.16666666666666666	7.0	0.0	7.0	0.0	33.0	0.16666666666666666	420.44100000000026	3.0	6.0
CC(C)c1ccc(cc1)[C@H]2[C@H]3CC=C[C@@H]3c4cc(ccc4N2)Cl	0	323.86699999999996	6.289900000000005	0.05534349949663204	-0.3776691724818666	6.215604489892748	0.3656368102796672	1.0434782608695652	0.640237777396855	118.0	15.97432701575866	5.287074329263257	1.7143152046993118	2.0	2.0	4.0	12.03	23.0	23.0	2.0	2.0	0.0	1.0	1.0	2.0	2.0	0.0	2.0	0.3333333333333333	1.0	1.0	1.0	1.0	26.0	0.3333333333333333	323.86699999999996	4.0	2.0
CC1(CC1)C(=O)N1CCC(O)(Cn2cnc3n(c(Br)cc3c2=O)-c2ccccc2)CC1	1	485.38200000000023	3.103300000000001	0.2624600381504418	-0.38788389197492773	13.166685035176197	-1.0281280287022971	1.1290322580645162	0.6162400769438828	162.0	21.80275414050484	6.7171755642296365	1.3831140767188195	8.0	4.0	5.0	80.36000000000001	31.0	31.0	3.0	2.0	2.0	1.0	1.0	2.0	1.0	2.0	3.0	0.43478260869565216	6.0	1.0	7.0	1.0	35.0	0.43478260869565216	485.38200000000023	5.0	4.0
CC[C@@H](C(=O)Nc1ccc(cc1)OCC=C)N(c2ccc(cc2)Cl)S(=O)(=O)C	0	422.934	4.088100000000003	0.24776980798704523	-0.48955516244576813	12.841227791540891	-3.6964083206887275	1.2142857142857142	0.617359129900112	150.0	20.733840039752504	3.9005348233531545	2.235891950132092	8.0	9.0	2.0	75.71000000000001	28.0	28.0	2.0	0.0	0.0	0.0	0.0	0.0	2.0	0.0	2.0	0.25	4.0	1.0	6.0	1.0	29.0	0.25	422.934	2.0	9.0
Clc1cc2C[C@@H](Oc2c(c1)-c1ccnc2cc(Cn3cnccc3=O)sc12)C(=O)N1CCNCC1	1	508.00300000000027	2.9570000000000007	0.2635852921045848	-0.4792974351817152	13.117700035092433	-0.5472247730644897	1.1428571428571428	0.45663180398382164	178.0	23.940582342009538	6.371755249913463	1.3599774293749975	10.0	4.0	6.0	89.35	35.0	35.0	4.0	2.0	1.0	0.0	2.0	2.0	1.0	3.0	4.0	0.28	8.0	1.0	8.0	1.0	40.0	0.28	508.00300000000027	6.0	4.0
C[C@H]1CCC[C@@](C1)(C[NH+]2CCN(CC2)c3nccs3)C=O	0	308.471	1.2434	0.18513619634071377	-0.33679973678743275	11.720130823194495	-0.04528580876795152	1.5238095238095237	0.8507004440281252	116.0	14.708896013370174	5.138994024864469	1.5537713444346737	5.0	4.0	3.0	37.64	21.0	21.0	1.0	2.0	2.0	1.0	1.0	2.0	0.0	1.0	1.0	0.75	4.0	1.0	4.0	1.0	23.0	0.75	308.471	3.0	4.0
C[C@@H]1CCC[C@](C1)(C[NH+](C)C[C@@H]2C[C@@H]2C)C=O	0	238.39499999999998	1.5524999999999998	0.13129179321222856	-0.33631114823921154	11.515326042454017	-0.00012093726379447389	1.411764705882353	0.7211736756916194	98.0	12.466255326250886	4.917210608420403	1.864119546492366	2.0	5.0	2.0	21.51	17.0	17.0	0.0	2.0	2.0	2.0	0.0	2.0	0.0	0.0	0.0	0.9333333333333333	1.0	1.0	2.0	1.0	18.0	0.9333333333333333	238.39499999999998	2.0	5.0
C[C@H](CC(=O)N1CCC(O)(Cn2cnc(\C=C\CN3CC[C@@H](N)C3)cc2=O)CC1)c1ccccc1	1	479.62500000000034	1.836800000000001	0.25344974557104094	-0.38788389524025535	12.792592307340517	-1.0285652032986463	1.2285714285714286	0.5987239610246763	188.0	24.838288046437576	7.222609250764472	1.269553603216253	8.0	8.0	4.0	104.69	35.0	35.0	2.0	2.0	2.0	0.0	2.0	2.0	1.0	1.0	2.0	0.5185185185185185	7.0	2.0	8.0	3.0	38.0	0.5185185185185185	479.62500000000034	4.0	8.0
COC(=O)c1ccc(cc1F)c2ccc(c(c2)[O-])F	0	263.219	2.492	0.3403439389379569	-0.8704783920952728	13.699987717309146	-0.8653677272102593	1.0526315789473684	0.7820038734373758	98.0	13.991199352633217	2.6389326400627144	2.4391676195889302	5.0	2.0	2.0	49.36	19.0	19.0	2.0	0.0	0.0	0.0	0.0	0.0	2.0	0.0	2.0	0.07142857142857142	3.0	0.0	3.0	0.0	20.0	0.07142857142857142	263.219	2.0	2.0
c1cc(oc1/C=C/C(=O)N2CCCC2)Br	0	270.1259999999999	2.6777000000000006	0.24618635584967213	-0.45001622594676605	11.611179492630384	0.06946523053665965	1.4	0.7739867346945769	80.0	10.673362107437432	2.401900454736766	1.954216990654585	4.0	2.0	2.0	33.45	15.0	15.0	1.0	1.0	1.0	0.0	1.0	1.0	0.0	1.0	1.0	0.36363636363636365	2.0	0.0	3.0	0.0	16.0	0.36363636363636365	270.1259999999999	2.0	2.0
C[C@@H]1CN[C@@H](CN1CC(=O)N[C@@H](C)CCCC(C)C)C	0	283.46000000000004	1.9995999999999987	0.23389562642438635	-0.35253807600140064	12.097750535399346	0.1694416099773246	1.25	0.7509619503963271	118.0	15.120955864630139	4.066137016166379	2.242083239370231	4.0	7.0	1.0	44.370000000000005	20.0	20.0	0.0	1.0	1.0	0.0	1.0	1.0	0.0	0.0	0.0	0.9375	3.0	2.0	4.0	2.0	20.0	0.9375	283.46000000000004	1.0	7.0
CN(Cc1cccc(c1)F)c2nnc(s2)[S-]	0	254.33499999999998	2.2194000000000003	0.12304963898577255	-0.40637504180357226	12.963597542412026	-0.2295165658856131	1.4375	0.7853950834439041	84.0	11.543605595440512	2.0311142568867804	2.1003041645175125	6.0	3.0	2.0	29.020000000000003	16.0	16.0	2.0	0.0	0.0	0.0	0.0	0.0	1.0	1.0	2.0	0.2	5.0	0.0	3.0	0.0	17.0	0.2	254.33499999999998	2.0	3.0
COc1cc(cc(c1O[C@@H]2[C@@H]([C@@H]([C@@H]([C@@H](O2)CO)O)O)O)OC)/C=C\CO	0	372.3700000000001	-1.1120000000000003	0.22914522970055773	-0.49268999852660655	10.118198365587435	-1.5605087512762486	1.0	0.4031108569949118	146.0	19.267220234572108	3.9810975517568785	2.3341854093041117	9.0	7.0	2.0	138.07000000000002	26.0	26.0	1.0	1.0	1.0	0.0	1.0	1.0	1.0	0.0	1.0	0.5294117647058824	9.0	5.0	9.0	5.0	27.0	0.5294117647058824	372.3700000000001	2.0	7.0
CC(C)n1c2ccc(cc2nc1C(C)(C)[NH2+]C)F	0	250.34099999999995	2.1845999999999997	0.17080526632872067	-0.33798423566589625	13.300059523809523	-0.23542564247921383	1.3333333333333333	0.8899341544360175	98.0	13.499635521070495	3.4659354498221977	2.7650554488016077	4.0	3.0	2.0	34.43	18.0	18.0	2.0	0.0	0.0	0.0	0.0	0.0	1.0	1.0	2.0	0.5	2.0	1.0	3.0	2.0	19.0	0.5	250.34099999999995	2.0	3.0
Cc1c(c([nH]n1)c2ccc(cc2[O-])OCC=C(C)C)c3ccc(cc3)OC	0	363.43700000000007	4.479320000000004	0.1187117252131404	-0.8719098782933854	12.667535990878342	-0.10822992777357832	1.1111111111111112	0.6556721978561176	140.0	19.38854057813175	4.289904850043538	1.936491710286669	5.0	6.0	3.0	70.2	27.0	27.0	3.0	0.0	0.0	0.0	0.0	0.0	2.0	1.0	3.0	0.22727272727272727	4.0	1.0	5.0	1.0	29.0	0.22727272727272727	363.43700000000007	3.0	6.0
Cc1ccc(cc1C)-c1cccc(c1)C(=O)N1CCC(O)(Cn2cnn3cccc3c2=O)CC1	1	456.5460000000002	3.447140000000002	0.27727438402294313	-0.3878838712299768	13.22095854008372	-1.0610153954480808	0.9705882352941176	0.5102031236350476	174.0	23.871668241257186	6.919382307650295	1.2849369676892943	7.0	4.0	5.0	79.84	34.0	34.0	4.0	1.0	1.0	0.0	1.0	1.0	2.0	2.0	4.0	0.2962962962962963	6.0	1.0	7.0	1.0	38.0	0.2962962962962963	456.5460000000002	5.0	4.0
COCCNc1cc(=O)n(CC2(O)CCN(CC2)C(=O)C[C@@H](C)c2ccccc2)cn1	1	428.5330000000001	1.848899999999999	0.2549902653681026	-0.3878838951728926	12.71407625406826	-1.0294358964698511	1.2580645161290323	0.5919604885838902	168.0	22.26937394568523	5.852718524087214	1.5189560733795153	8.0	9.0	3.0	96.68999999999998	31.0	31.0	2.0	1.0	1.0	0.0	1.0	1.0	1.0	1.0	2.0	0.5217391304347826	7.0	2.0	8.0	2.0	33.0	0.5217391304347826	428.5330000000001	3.0	9.0
CCOc1ccc(cc1CN2CC(=O)NC(=O)C2(C)C)N	0	291.351	0.9044999999999999	0.2460581792474914	-0.49354476418964655	11.9749005574452	-0.7619067696523056	1.3333333333333333	0.6359045890202092	114.0	15.620955864630139	3.679245705603882	2.2914006573358283	6.0	4.0	2.0	84.66	21.0	21.0	1.0	1.0	1.0	0.0	1.0	1.0	1.0	0.0	1.0	0.4666666666666667	5.0	2.0	6.0	3.0	22.0	0.4666666666666667	291.351	2.0	4.0
C[C@@H](CNc1cc(=O)n(CC2(O)CCN(CC2)C(=O)C[C@@H](C)c2ccccc2)cn1)N1CCCC1	1	481.64100000000025	2.6868	0.2549902617441865	-0.3878838951728926	12.805315266830227	-1.0212843898208694	1.0857142857142856	0.5724047422832986	190.0	24.838288046437572	7.583007300202846	1.2611140848782836	8.0	9.0	4.0	90.7	35.0	35.0	2.0	2.0	2.0	0.0	2.0	2.0	1.0	1.0	2.0	0.5925925925925926	7.0	2.0	8.0	2.0	38.0	0.5925925925925926	481.64100000000025	4.0	9.0
C[C@H](CC(=O)N1CCC(O)(CC1)C(O)c1cnc2c(cccn2c1=O)-c1ccccc1)c1ccccc1	1	497.5950000000002	3.9422000000000033	0.26328468977495467	-0.3866745731201993	13.354209073418268	-1.5198976390372465	0.972972972972973	0.4208013374485735	190.0	25.992988584816825	7.4785499414311305	1.3132071001029981	7.0	6.0	5.0	95.14000000000001	37.0	37.0	4.0	1.0	1.0	0.0	1.0	1.0	2.0	2.0	4.0	0.3	6.0	2.0	7.0	2.0	41.0	0.3	497.5950000000002	5.0	6.0
C1C[C@@H]([C@H](C1)NCCN)C[NH3+]	0	158.26900000000003	-1.0546999999999973	0.07830087190393686	-0.35728064913936636	5.415399187452759	0.7046759259259258	1.4545454545454546	0.488369502363093	66.0	8.104448006685086	2.580733574043959	2.1982520365688463	3.0	4.0	1.0	65.69	11.0	11.0	0.0	1.0	1.0	1.0	0.0	1.0	0.0	0.0	0.0	1.0	2.0	3.0	3.0	6.0	11.0	1.0	158.26900000000003	1.0	4.0
COc1ccc(cc1Br)C1c2c(OC(N)=C1C#N)n[nH]c2-c1cccs1	1	429.2990000000001	4.127480000000001	0.24416112551404195	-0.4955793099718445	9.715490953325775	-0.3872165532879823	1.3846153846153846	0.6528516539264931	130.0	18.25878406613483	4.215646482631683	1.9423969869311317	8.0	3.0	4.0	96.95000000000002	26.0	26.0	3.0	1.0	0.0	0.0	1.0	1.0	1.0	2.0	3.0	0.1111111111111111	6.0	2.0	6.0	3.0	29.0	0.1111111111111111	429.2990000000001	4.0	3.0
c1nc(c(s1)S)C#N	0	142.208	1.30348	0.1642828860061284	-0.2327363799722662	8.252592592592592	0.41512345679012363	1.875	0.5542463913992999	40.0	5.983127663125442	0.6546168746226148	3.154803644271227	4.0	0.0	1.0	36.68	8.0	8.0	1.0	0.0	0.0	0.0	0.0	0.0	0.0	1.0	1.0	0.0	4.0	1.0	2.0	0.0	8.0	0.0	142.208	1.0	0.0
c1cc(cc(c1)C(F)(F)F)/C=C(\C#N)/C(=O)[O-]	0	240.15999999999997	1.36228	0.4159308748385029	-0.5440306605279784	12.331400620433358	-4.515743929516251	1.411764705882353	0.5787689194753084	88.0	13.05204176387779	1.8653230353127956	3.1824490421228773	6.0	2.0	1.0	63.92	17.0	17.0	1.0	0.0	0.0	0.0	0.0	0.0	1.0	0.0	1.0	0.09090909090909091	3.0	0.0	3.0	0.0	17.0	0.09090909090909091	240.15999999999997	1.0	2.0
CN(C)CCCNC1CS(=O)(=O)c2cc(NC(=O)c3cc(c(Sc4c(Cl)cncc4Cl)s3)[N+]([O-])=O)ccc12	1	616.5740000000002	5.131300000000004	0.2943624123231093	-0.3212506740975898	12.983367737471191	-3.5321369730482313	1.263157894736842	0.1806043140473125	202.0	27.612155217263346	5.645278614705251	1.5246778575057802	15.0	10.0	4.0	134.54000000000002	38.0	38.0	3.0	1.0	0.0	0.0	1.0	1.0	1.0	2.0	3.0	0.30434782608695654	10.0	2.0	10.0	2.0	41.0	0.30434782608695654	616.5740000000002	4.0	10.0
CC(C)[C@H]1CN2CCCC[C@@H]2CN1c3cnn(c3)C(C)C	0	290.45500000000004	3.163100000000002	0.07557150679124579	-0.3628986926240939	4.550100623582766	0.4372403575627779	1.1428571428571428	0.8543955660700819	118.0	14.982763184195939	5.196572228530334	1.8230908987234375	4.0	3.0	3.0	24.3	21.0	21.0	1.0	2.0	2.0	0.0	2.0	2.0	0.0	1.0	1.0	0.8235294117647058	4.0	0.0	4.0	0.0	23.0	0.8235294117647058	290.45500000000004	3.0	3.0
C1C[C@@H]2C[C@H]1C[C@@H]2C#N	0	121.18299999999999	1.94618	0.06583120195819843	-0.19802381564702112	8.638101851851852	0.43402777777777757	1.2222222222222223	0.4801909693734658	48.0	6.267584713501615	2.9039140454324976	2.1164280389127375	1.0	0.0	2.0	23.79	9.0	9.0	0.0	2.0	2.0	2.0	0.0	2.0	0.0	0.0	0.0	0.875	1.0	0.0	1.0	0.0	10.0	0.875	121.18299999999999	2.0	0.0
O=c1[nH]cnc2sccc12	1	152.178	0.9846	0.2589383001164408	-0.3125577156341524	10.950925925925926	-0.063657407407407	1.6	0.6113424585320436	50.0	6.974691494688164	1.266861174987111	3.0929120500200673	4.0	0.0	2.0	45.75	10.0	10.0	2.0	0.0	0.0	0.0	0.0	0.0	0.0	2.0	2.0	0.0	3.0	1.0	3.0	1.0	11.0	0.0	152.178	2.0	0.0
CC[NH+]1CCN(CC1)C2CCC(CC2)C(C)(C)C	0	253.45399999999995	1.8116999999999996	0.09001647984426346	-0.33304348691684127	2.789722222222222	0.5238354827825427	1.0	0.7885720166232516	106.0	13.173362107437434	5.442986824189471	1.7677890146349937	2.0	2.0	2.0	7.680000000000001	18.0	18.0	0.0	2.0	2.0	1.0	1.0	2.0	0.0	0.0	0.0	1.0	1.0	1.0	2.0	1.0	19.0	1.0	253.45399999999995	2.0	2.0
F[C@H]1CNC[C@H]1Oc1ccc(Cl)cc1-c1ccnc2cc(CN3C(=O)CCC3=O)sc12	1	459.93000000000035	3.9544000000000024	0.22952530171948024	-0.48535028101683914	14.119228228596127	-1.0788309600911925	1.1290322580645162	0.5847410589784038	160.0	21.534804948073724	5.530139063312025	1.5281561297903405	9.0	5.0	5.0	71.53	31.0	31.0	3.0	2.0	2.0	0.0	2.0	2.0	1.0	2.0	3.0	0.3181818181818182	6.0	1.0	6.0	1.0	35.0	0.3181818181818182	459.93000000000035	5.0	5.0
Cc1c(c(nc(n1)[O-])SC)C(=O)NC[C@H]2CCC[C@@H]2O	0	296.372	0.4713199999999996	0.2553921590765154	-0.8443537049340327	12.23179610733182	-0.5744304295792386	1.45	0.6189425763420376	110.0	14.698306133819765	3.60038250496376	2.087153779451628	7.0	4.0	2.0	98.17	20.0	20.0	1.0	1.0	1.0	1.0	0.0	1.0	0.0	1.0	1.0	0.6153846153846154	6.0	2.0	6.0	2.0	21.0	0.6153846153846154	296.372	2.0	4.0
C[C@H](CC(=O)N1CCC(O)(Cn2cnc3c(C#C)n(C)nc3c2=O)CC1)c1ccccc1	1	433.5120000000002	1.6585999999999992	0.2813865539388643	-0.3878838836731227	12.857308720684582	-1.0925225943989463	1.21875	0.6179858634807931	166.0	22.880104409694464	6.309525977247941	1.4103794813112849	8.0	5.0	4.0	93.25	32.0	32.0	3.0	1.0	1.0	0.0	1.0	1.0	1.0	2.0	3.0	0.4166666666666667	7.0	1.0	8.0	1.0	35.0	0.4166666666666667	433.5120000000002	4.0	5.0
CC(C)(C)c1cc(n(n1)c2ccccc2)[S-]	0	231.34400000000002	3.0756000000000014	0.06659845227805371	-0.7600506223562415	5.324198790627362	0.035307893990929706	1.125	0.7019252284243871	84.0	11.75914854506434	2.445867942811681	2.481333497857042	3.0	1.0	2.0	17.82	16.0	16.0	2.0	0.0	0.0	0.0	0.0	0.0	1.0	1.0	2.0	0.3076923076923077	3.0	0.0	2.0	0.0	17.0	0.3076923076923077	231.34400000000002	2.0	1.0
C[C@H](c1ccc(cc1)C(F)(F)F)Sc2nncn2CCc3cccc[nH+]3	0	379.4310000000001	4.207000000000003	0.41590984778571755	-0.30805746223049874	12.67416415442771	-4.315930661671537	1.1538461538461537	0.602973273798135	136.0	18.570703332935967	3.9651364325298895	1.6455048210657695	8.0	6.0	3.0	44.85	26.0	26.0	3.0	0.0	0.0	0.0	0.0	0.0	1.0	2.0	3.0	0.2777777777777778	4.0	0.0	4.0	1.0	28.0	0.2777777777777778	379.4310000000001	3.0	6.0
COc1ccc(cc1OC)-n1c(Cl)cc2c1ncn(CC1(O)CCN(CC1)C(=O)c1cnc(o1)C1CC1)c2=O	1	554.0030000000004	3.390500000000001	0.29078685635804513	-0.4928675296215167	13.396049841509937	-1.1743448130609577	1.1282051282051282	0.36909513428779384	204.0	27.31082583001261	7.4727353098988525	1.1973355683630162	12.0	7.0	6.0	124.85	39.0	39.0	4.0	2.0	2.0	1.0	1.0	2.0	1.0	3.0	4.0	0.4074074074074074	10.0	1.0	11.0	1.0	44.0	0.4074074074074074	554.0030000000004	6.0	7.0
C[C@@H](CC(=O)N1CCC(O)(Cn2cnn3c(ncc3c2=O)-c2ccc(C)cc2)CC1)n1cccn1	1	475.5530000000003	2.0677199999999987	0.27897888032117907	-0.38788387458693335	13.127731214066477	-1.089248081789341	1.1142857142857143	0.45713956258179395	182.0	24.578775022443732	6.792188909594427	1.2606416831204215	10.0	6.0	5.0	110.55000000000003	35.0	35.0	4.0	1.0	1.0	0.0	1.0	1.0	1.0	3.0	4.0	0.4	9.0	1.0	10.0	1.0	39.0	0.4	475.5530000000003	5.0	6.0
OC1(Cn2cnc3cc(Cl)ccc3c2=O)CCN(CC1)C(=O)c1cccnc1	1	398.85000000000014	2.1121999999999996	0.2607726147490725	-0.3878838886769304	12.710525389962688	-1.0720966177108702	1.2142857142857142	0.7295826819539051	144.0	19.725403871315216	5.141770336341636	1.484482686661318	8.0	3.0	4.0	88.32000000000001	28.0	28.0	3.0	1.0	1.0	0.0	1.0	1.0	1.0	2.0	3.0	0.3	6.0	1.0	7.0	1.0	31.0	0.3	398.85000000000014	4.0	3.0
C[C@@](CCN1CCCCC1)(CO)N	0	186.29899999999998	0.5721000000000003	0.060848541154139964	-0.39447543155779946	8.979992913832199	-0.3914214852607709	1.3076923076923077	0.6747118003011666	78.0	9.734204518682008	2.8090331003373206	2.1669309759778854	3.0	4.0	1.0	49.489999999999995	13.0	13.0	0.0	1.0	1.0	0.0	1.0	1.0	0.0	0.0	0.0	1.0	3.0	2.0	3.0	3.0	13.0	1.0	186.29899999999998	1.0	4.0
CC(=O)c1cc(c(Sc2ccccc2)s1)[N+]([O-])=O	1	279.34200000000004	4.010100000000002	0.2942845828224469	-0.29360002242532585	11.264522549760645	-0.45018518518518524	1.3333333333333333	0.481728293596748	92.0	13.120955864630139	2.177047600607599	2.371285241038569	6.0	4.0	2.0	60.21	18.0	18.0	2.0	0.0	0.0	0.0	0.0	0.0	1.0	1.0	2.0	0.08333333333333333	5.0	0.0	4.0	0.0	19.0	0.08333333333333333	279.34200000000004	2.0	4.0
c1c(c(cc(c1Cl)Cl)Cl)N[C@@H]2C[C@H]3C[C@@H]2[C@@H]4[C@@H]3CCC4	0	330.68600000000015	5.883400000000003	0.06529648357977706	-0.3807647718751545	6.287731910150891	0.5194594828672212	0.85	0.6672559616445274	108.0	13.853006672199015	5.779587884819976	1.5474338041428108	4.0	2.0	4.0	12.03	20.0	20.0	1.0	3.0	3.0	3.0	0.0	3.0	1.0	0.0	1.0	0.625	1.0	1.0	1.0	1.0	23.0	0.625	330.68600000000015	4.0	2.0
C[C@]12CC[C@H](C1(C)C)[C@H](C2)CO	0	168.27999999999997	2.441100000000001	0.046182939899809976	-0.39607649650501725	9.234768518518518	0.4064351851851853	1.3333333333333333	0.6373180260960284	70.0	8.983127663125442	5.005920796602341	2.2989643894629626	1.0	1.0	2.0	20.23	12.0	12.0	0.0	2.0	2.0	2.0	0.0	2.0	0.0	0.0	0.0	1.0	1.0	1.0	1.0	1.0	13.0	1.0	168.27999999999997	2.0	1.0
C1C[C@@H]([C@@H](C1)O)C/[NH+]=C(\N)/NN	0	173.24	-2.993999999999998	0.3575844978260557	-0.3927144110128588	9.432800453514739	-0.17770880574452064	1.5	0.13301823149135006	70.0	8.974691494688164	2.3291603652713846	2.307414249446513	5.0	2.0	1.0	98.27	12.0	12.0	0.0	1.0	1.0	1.0	0.0	1.0	0.0	0.0	0.0	0.8571428571428571	2.0	5.0	5.0	7.0	12.0	0.8571428571428571	173.24	1.0	2.0
C[C@]1(C[C@@H](CC(C1)(C)C)NC(=O)C2CCCCC2)CNC(=O)C3CCCCC3	0	390.61200000000025	4.964400000000005	0.22282384980247913	-0.355316003930882	12.780129243311858	0.05217092624086672	0.7857142857142857	0.6965414136268926	160.0	20.200459844932887	7.431218501020712	1.5498722614222242	4.0	5.0	3.0	58.2	28.0	28.0	0.0	3.0	3.0	3.0	0.0	3.0	0.0	0.0	0.0	0.9166666666666666	2.0	2.0	4.0	2.0	30.0	0.9166666666666666	390.61200000000025	3.0	5.0
C1C[C@H]([C@](C1)(C#N)N)CC[NH+]2CCCN3CCC[C@@H]3C2	0	277.436	0.15068000000000215	0.10684245569331899	-0.3335878831002694	9.312303708163196	-0.5231318105946079	1.25	0.7720009249121272	112.0	14.001789232183626	5.925078101985049	1.517301199225701	4.0	3.0	3.0	57.49	20.0	20.0	0.0	3.0	3.0	1.0	2.0	3.0	0.0	0.0	0.0	0.9375	3.0	2.0	4.0	3.0	22.0	0.9375	277.436	3.0	3.0
c1cc(oc1)C(=O)NCC(=O)N(Cc2cccs2)[C@H](c3ccc(cc3)F)C(=O)NC4CCCC4	0	483.5650000000003	4.0389000000000035	0.28691080953744125	-0.4592051689426191	13.651956046491096	-0.9756344219786695	1.0588235294117647	0.4806301434226471	178.0	23.915638315627206	5.819085577357893	1.60099219199757	9.0	9.0	4.0	91.65	34.0	34.0	3.0	1.0	1.0	1.0	0.0	1.0	1.0	2.0	3.0	0.32	5.0	2.0	7.0	2.0	37.0	0.32	483.5650000000003	4.0	9.0
CC(C)(C)c1cccc(c1O)CN2CCc3c(nc[nH]3)[C@@H]2c4ccncc4	0	362.477	3.9555000000000025	0.12329389350270316	-0.5073107024177013	10.908699766943815	-0.09538140034735498	1.1851851851851851	0.7402381782884152	140.0	19.018297090128673	5.347647758986032	1.7152273918873875	5.0	3.0	4.0	65.03999999999999	27.0	27.0	3.0	1.0	0.0	0.0	1.0	1.0	1.0	2.0	3.0	0.36363636363636365	4.0	2.0	5.0	2.0	30.0	0.36363636363636365	362.477	4.0	3.0
CC(C)(C)c1ccc(cc1)S(=O)(=O)[O-]	0	213.27799999999996	1.8882	0.12392424219458151	-0.7440357686771883	10.638296012849583	-4.315076530612244	1.0714285714285714	0.6692078468355319	78.0	10.983127663125444	2.0090168146602903	3.141418488563918	4.0	1.0	1.0	57.2	14.0	14.0	1.0	0.0	0.0	0.0	0.0	0.0	1.0	0.0	1.0	0.4	3.0	0.0	3.0	0.0	14.0	0.4	213.27799999999996	1.0	1.0
CCOCCOc1ccc(cc1CN(C)[C@@H]2CC[NH+]([C@@H](C2)C)C)Br	0	400.38100000000003	2.3618000000000006	0.12349296295314488	-0.49085218533006825	5.944000194213488	0.5980198640011051	1.3333333333333333	0.6790319473211198	136.0	17.526733258565955	5.093776125845259	1.9767251513539188	5.0	8.0	2.0	26.140000000000004	24.0	24.0	1.0	1.0	1.0	0.0	1.0	1.0	1.0	0.0	1.0	0.6842105263157895	3.0	1.0	4.0	1.0	25.0	0.6842105263157895	400.38100000000003	2.0	8.0
Cc1c(nn(c1NC(=O)N[C@@H]2C[N@](O[C@H]2c3ccc(c(c3)F)F)CC(F)F)c4ccccc4)c5cnc(nc5)OC	0	571.5350000000001	4.668220000000003	0.32028139511222387	-0.46678644190701574	13.962292050306054	-2.7116583723012067	1.0975609756097562	0.29631572983780025	214.0	29.09528288038878	6.397814282381642	1.4318534640344447	14.0	8.0	5.0	106.43	41.0	41.0	4.0	1.0	1.0	0.0	1.0	1.0	2.0	2.0	4.0	0.25925925925925924	8.0	2.0	10.0	2.0	45.0	0.25925925925925924	571.5350000000001	5.0	8.0
C[C@@H](CCC(C)C)Nc1ccc-2c(c1)Cc3c2cccc3	0	279.42699999999996	5.494400000000005	0.034501745328242274	-0.3825840189344076	3.653718348450491	0.536322541362224	0.9047619047619048	0.65046179728424	110.0	14.819626477379408	4.383776442464222	1.7201090005051776	1.0	5.0	3.0	12.03	21.0	21.0	2.0	1.0	0.0	1.0	0.0	1.0	2.0	0.0	2.0	0.4	1.0	1.0	1.0	1.0	23.0	0.4	279.42699999999996	3.0	5.0
C[C@H](CC(=O)N1CCC(O)(Cn2cnc(\C=C\CN3CC[C@H](N)C3)cc2=O)CC1)c1ccccc1	1	479.62500000000034	1.836800000000001	0.25344974557104094	-0.38788389524025535	12.792592307340517	-1.0285652032986463	1.2285714285714286	0.5987239610246763	188.0	24.838288046437576	7.222609250764472	1.269553603216253	8.0	8.0	4.0	104.69	35.0	35.0	2.0	2.0	2.0	0.0	2.0	2.0	1.0	1.0	2.0	0.5185185185185185	7.0	2.0	8.0	3.0	38.0	0.5185185185185185	479.62500000000034	4.0	8.0
CC(C)(C(=O)N1CCC[C@H]2[C@H]1CCC2)N	0	210.32099999999997	1.5148000000000001	0.2418349603201738	-0.3378618006987692	12.163194444444445	-0.7038888888888888	1.2666666666666666	0.7128902481497373	86.0	11.052041763877792	3.805287378746342	2.1080143202472508	3.0	1.0	2.0	46.33	15.0	15.0	0.0	2.0	2.0	1.0	1.0	2.0	0.0	0.0	0.0	0.9166666666666666	2.0	1.0	3.0	2.0	16.0	0.9166666666666666	210.32099999999997	2.0	1.0
C[C@H]1CC[C@@H](C[C@@H]1C)Nc2ccccc2c3cccs3	0	285.456	5.651700000000004	0.04297572531745	-0.381777825156745	3.79537037037037	0.6271409674981104	1.0	0.7678500523676882	106.0	13.94938298937633	4.671503446065256	1.7804898818874069	2.0	3.0	3.0	12.03	20.0	20.0	2.0	1.0	1.0	1.0	0.0	1.0	1.0	1.0	2.0	0.4444444444444444	2.0	1.0	1.0	1.0	22.0	0.4444444444444444	285.456	3.0	3.0
CCC[C@H]1CSCC(N1)(C)C	0	173.32500000000002	2.2701000000000002	0.02179728300014961	-0.3073997883614465	3.6727777777777777	0.36384259259259255	1.5454545454545454	0.6872796605508993	66.0	8.319990956308912	2.0139397841551925	2.336458567321408	2.0	2.0	1.0	12.03	11.0	11.0	0.0	1.0	1.0	0.0	1.0	1.0	0.0	0.0	0.0	1.0	2.0	1.0	1.0	1.0	11.0	1.0	173.32500000000002	1.0	2.0
CCOc1cc(ccc1OC(F)F)CN2CCC[C@@H](CC2)[NH+]3CCCC3	0	369.47600000000017	2.719900000000001	0.38716154480982695	-0.48997528964448	12.53591085791729	-2.8373299137941466	1.1153846153846154	0.8004612087537677	146.0	18.355160383312143	5.574048418890055	1.594591010397955	6.0	7.0	3.0	26.140000000000004	26.0	26.0	1.0	2.0	2.0	0.0	2.0	2.0	1.0	0.0	1.0	0.7	3.0	1.0	4.0	1.0	28.0	0.7	369.47600000000017	3.0	7.0
C[C@@](CCCCN1CCC[C@@H](C1)C(F)(F)F)(C(=O)OC)N	0	310.36000000000007	2.3214	0.3925380442098446	-0.46765059174589835	12.692497955576233	-4.097832326628998	1.380952380952381	0.6041202635922859	124.0	16.096011838247808	4.040587144506768	2.28204117009654	7.0	6.0	1.0	55.56	21.0	21.0	0.0	1.0	1.0	0.0	1.0	1.0	0.0	0.0	0.0	0.9285714285714286	4.0	1.0	4.0	2.0	21.0	0.9285714285714286	310.36000000000007	1.0	6.0
CC1(CCCC1)[NH2+][C@@H]2CCCNC(=O)C2	0	211.32899999999998	0.5511999999999997	0.22548315267591504	-0.3558972597788336	11.440488945578231	0.24569160997732453	1.3333333333333333	0.6882611021715775	86.0	10.72576835024473	3.905297642759392	1.8879435216830276	3.0	2.0	2.0	45.71	15.0	15.0	0.0	2.0	2.0	1.0	1.0	2.0	0.0	0.0	0.0	0.9166666666666666	1.0	2.0	3.0	3.0	16.0	0.9166666666666666	211.32899999999998	2.0	2.0
Cc1ccc(cc1)CSc2nnc(s2)N3C4=C([C@H](C(=C3N)C#N)c5cccnc5)C(=O)CCC4	0	486.6260000000004	4.838600000000003	0.21854212673532647	-0.38389375171241363	13.131279355362285	-0.5129128039112161	1.2058823529411764	0.5104809191459849	170.0	23.65612529163336	6.001044363644997	1.5087252721233582	9.0	5.0	5.0	108.79000000000002	34.0	34.0	3.0	2.0	0.0	1.0	1.0	2.0	1.0	2.0	3.0	0.24	9.0	1.0	7.0	2.0	38.0	0.24	486.6260000000004	5.0	5.0
Cc1cccc(c1/N=C\c2ccccc2[O-])C	0	224.28300000000002	3.1276400000000013	0.06876416345434082	-0.8720105983467328	11.51904509952129	0.0023030045351475348	0.9411764705882353	0.7216714212557392	86.0	12.25071237662706	2.691240479628989	2.360780245359434	2.0	2.0	2.0	35.42	17.0	17.0	2.0	0.0	0.0	0.0	0.0	0.0	2.0	0.0	2.0	0.13333333333333333	2.0	0.0	2.0	0.0	18.0	0.13333333333333333	224.28300000000002	2.0	2.0
c1cc(sc1)c2cnc([nH]2)CN	0	179.24799999999996	1.596899999999999	0.11981520880278781	-0.3402690871386623	5.42619142101285	0.46366591080876796	1.5833333333333333	0.7352771814899244	62.0	8.388905057061258	1.6084282059825177	2.35432053082916	4.0	2.0	2.0	54.7	12.0	12.0	2.0	0.0	0.0	0.0	0.0	0.0	0.0	2.0	2.0	0.125	3.0	2.0	3.0	3.0	13.0	0.125	179.24799999999996	2.0	2.0
COc1ccc2C(=O)c3nc(C#N)c(nc3-c2c1)C#N	1	262.22799999999995	1.43996	0.21383465542200242	-0.4967436814541281	12.21973828420257	-0.2998677248677246	1.05	0.6574065100620053	94.0	14.27565640300939	3.0491817182725085	2.329695018274716	6.0	1.0	3.0	99.66	20.0	20.0	2.0	1.0	0.0	1.0	0.0	1.0	1.0	1.0	2.0	0.07142857142857142	6.0	0.0	6.0	0.0	22.0	0.07142857142857142	262.22799999999995	3.0	1.0
C[C@H](CC(=O)N1CCC(O)(Cn2cnc3c(-c4ccc(cc4)C4(N)CCC4)n(C)nc3c2=O)CC1)c1ccccc1	1	554.6950000000005	3.6822000000000026	0.28136062306523535	-0.3878838836731753	13.456804556872338	-1.1030194679058312	1.0	0.35976793067009094	214.0	28.777445635192997	9.151841535705069	1.1428309529151324	9.0	7.0	6.0	119.27000000000001	41.0	41.0	4.0	2.0	2.0	1.0	1.0	2.0	2.0	2.0	4.0	0.4375	8.0	2.0	9.0	3.0	46.0	0.4375	554.6950000000005	6.0	7.0
CC(=O)Nc1cccc(c1)-c1cnc(N)c(c1)-c1ccc(O)cc1	1	319.36400000000003	3.6618000000000013	0.2207477355804765	-0.5079662447898698	11.211829304310019	-0.11818203561710017	1.0	0.6871407138482252	120.0	17.10408352775558	3.613095551232479	2.0215856502057035	5.0	3.0	3.0	88.24000000000001	24.0	24.0	3.0	0.0	0.0	0.0	0.0	0.0	2.0	1.0	3.0	0.05263157894736842	4.0	3.0	5.0	4.0	26.0	0.05263157894736842	319.36400000000003	3.0	3.0
Cc1ccc(CNC(=O)Nc2cc3n(c2)ncn(CC2(O)CCN(CC2)C(=O)C2CC2)c3=O)cc1	1	478.55300000000045	1.8896199999999996	0.31905139658121107	-0.38788387460793594	13.04998039038724	-1.0756764553988902	1.1428571428571428	0.49968498084464164	184.0	24.578775022443736	6.824438918085905	1.212161026027651	10.0	6.0	5.0	120.97	35.0	35.0	3.0	2.0	2.0	1.0	1.0	2.0	1.0	2.0	3.0	0.44	7.0	3.0	10.0	3.0	39.0	0.44	478.55300000000045	5.0	6.0
CCc1ccccc1NC(=S)NCCCn2cc(cn2)Cl	0	322.865	3.475600000000002	0.17028660756427605	-0.3623817139776503	5.812731395056765	0.6475904754906079	1.380952380952381	0.6309521398178305	112.0	15.079139501373252	3.09774736055571	1.7207235119187978	6.0	6.0	2.0	41.879999999999995	21.0	21.0	2.0	0.0	0.0	0.0	0.0	0.0	1.0	1.0	2.0	0.3333333333333333	3.0	2.0	4.0	2.0	22.0	0.3333333333333333	322.865	2.0	6.0
CCN[C@H]1C[C@@H](NC(=S)N1)C	0	173.285	0.17830000000000024	0.16722989787925077	-0.3601153462547455	5.011791383219954	0.3506944444444443	1.6363636363636365	0.5206145924912962	64.0	8.267584713501616	1.722598629807299	2.3630688987398587	4.0	2.0	1.0	36.089999999999996	11.0	11.0	0.0	1.0	1.0	0.0	1.0	1.0	0.0	0.0	0.0	0.8571428571428571	2.0	3.0	3.0	3.0	11.0	0.8571428571428571	173.285	1.0	2.0
OC1(Cn2cnc3n(ccc3c2=O)-c2ccccn2)CCN(CC1)C(=O)[C@@H]1CCNC[C@H]1c1ccccc1	1	512.6140000000004	2.3289999999999997	0.2624176720994893	-0.3878838919870783	13.569954702866287	-1.0769181416827518	1.0263157894736843	0.4253676615096622	196.0	26.11430892837647	8.063620337955605	1.1465838801190316	9.0	5.0	6.0	105.28	38.0	38.0	4.0	2.0	2.0	0.0	2.0	2.0	1.0	3.0	4.0	0.3793103448275862	8.0	2.0	9.0	2.0	43.0	0.3793103448275862	512.6140000000004	6.0	5.0
CC[C@@H](c1nnc(s1)[C@H]2COc3ccccc3O2)Br	0	341.23	3.896600000000002	0.1857987282769778	-0.48535584295779305	5.912291430461074	-0.16879062736205608	1.368421052631579	0.7946106134497303	100.0	13.242276208189782	2.866679748670949	1.7937004305219608	6.0	3.0	3.0	44.24000000000001	19.0	19.0	2.0	1.0	0.0	0.0	1.0	1.0	1.0	1.0	2.0	0.38461538461538464	5.0	0.0	4.0	0.0	21.0	0.38461538461538464	341.23	3.0	3.0
CCn1cc(c(n1)N)S(=O)(=O)NC2(CCCC2)C	0	272.374	1.0962	0.24582856954180396	-0.3810880198135667	12.299008408919121	-3.580416666666666	1.5	0.8583647465662321	102.0	13.38890505706126	3.456290681645834	2.2711982590813036	7.0	4.0	2.0	90.01	18.0	18.0	1.0	1.0	1.0	1.0	0.0	1.0	0.0	1.0	1.0	0.7272727272727273	5.0	2.0	6.0	3.0	19.0	0.7272727272727273	272.374	2.0	4.0
OC1(Cn2cnc3n(ccc3c2=O)-c2ccc(F)cc2)CCN(CC1)C(=O)[C@@H]1CCNC[C@H]1c1ccccc1	1	529.6160000000004	3.073100000000002	0.26241689980980654	-0.3878838919870784	13.572898619403492	-1.1086926417337666	1.0512820512820513	0.41473315477687706	202.0	26.984552416379547	8.272316958542199	1.1458410813041275	9.0	5.0	6.0	92.39	39.0	39.0	4.0	2.0	2.0	0.0	2.0	2.0	2.0	2.0	4.0	0.36666666666666664	7.0	2.0	8.0	2.0	44.0	0.36666666666666664	529.6160000000004	6.0	5.0
Cc1ccc(cc1/N=C(/C(F)(F)F)\[O-])F	0	220.14499999999995	2.0867199999999997	0.4191533316693855	-0.8554736842200173	12.641589191232047	-5.029010298563869	1.3333333333333333	0.4051481217761292	82.0	11.637828201504695	1.6356801094048772	3.131594043215674	6.0	1.0	1.0	35.42	15.0	15.0	1.0	0.0	0.0	0.0	0.0	0.0	1.0	0.0	1.0	0.2222222222222222	2.0	0.0	2.0	0.0	15.0	0.2222222222222222	220.14499999999995	1.0	1.0
C1CCC(C1)N2C(=O)[C@H]3CN=N[C@H]3C2=O	0	207.233	0.7484	0.25656090627276024	-0.27717229670144566	11.969490740740742	-0.4878703703703706	1.1333333333333333	0.5954345782110353	80.0	10.413849083443589	3.6004515529499552	1.8704689593713746	5.0	1.0	3.0	62.1	15.0	15.0	0.0	3.0	2.0	1.0	2.0	3.0	0.0	0.0	0.0	0.8	4.0	0.0	5.0	0.0	17.0	0.8	207.233	3.0	1.0
C1CN(CCN1CCCO)N	0	159.233	-1.1398999999999981	0.044272190697651384	-0.3963259461522175	8.587114827412446	0.29448341836734704	1.1818181818181819	0.5111109222438384	66.0	8.104448006685086	2.0393377198313503	2.072387219502386	4.0	3.0	1.0	52.730000000000004	11.0	11.0	0.0	1.0	1.0	0.0	1.0	1.0	0.0	0.0	0.0	1.0	4.0	2.0	4.0	3.0	11.0	1.0	159.233	1.0	3.0
C[C@@H](c1ccc(cc1)C(C)C)Nc2ccc(cc2F)Br	0	336.248	5.884700000000003	0.1469199805285209	-0.3761554783788858	13.803973776277168	-0.2453466973209033	0.95	0.7345241312353027	106.0	14.698306133819765	3.4062744946480126	2.1273936141070395	3.0	4.0	2.0	12.03	20.0	20.0	2.0	0.0	0.0	0.0	0.0	0.0	2.0	0.0	2.0	0.29411764705882354	1.0	1.0	1.0	1.0	21.0	0.29411764705882354	336.248	2.0	4.0
CCc1ccc(cc1)C(=O)COC(=O)CNS(=O)(=O)c2ccc(c(c2)Cl)Cl	0	430.3090000000001	3.260200000000002	0.32096899634548026	-0.45630237258379086	12.132574893250744	-3.97188206135762	1.037037037037037	0.5131062484904456	144.0	20.026733258565955	3.6563034848294707	1.8729317040528535	9.0	8.0	2.0	89.53999999999999	27.0	27.0	2.0	0.0	0.0	0.0	0.0	0.0	2.0	0.0	2.0	0.2222222222222222	5.0	1.0	6.0	1.0	28.0	0.2222222222222222	430.3090000000001	2.0	8.0
C[NH+](C)[C@H]1CCCCN(C1)Cc2cc3c(cc2Cl)OCO3	0	311.8330000000001	1.5676999999999994	0.2308017549559907	-0.453582311589048	6.399441487500349	0.29652116749158597	1.1904761904761905	0.9175285790998781	116.0	14.819626477379408	4.507574840737766	1.729493399942527	5.0	3.0	3.0	26.14	21.0	21.0	1.0	2.0	1.0	0.0	2.0	2.0	1.0	0.0	1.0	0.625	3.0	1.0	4.0	1.0	23.0	0.625	311.8330000000001	3.0	3.0
C[C@H]1CCCC[C@H]1[NH+](C)C[C@@H]2Cc3c([nH]cn3)CN2	0	263.40899999999993	0.5174000000000013	0.09305306285162758	-0.34719623652887077	4.43694105883094	0.5878949357520784	1.368421052631579	0.7442600917714878	106.0	13.242276208189782	5.1276122873897165	1.565312663805159	4.0	3.0	3.0	45.150000000000006	19.0	19.0	1.0	2.0	1.0	1.0	1.0	2.0	0.0	1.0	1.0	0.8	2.0	3.0	4.0	3.0	21.0	0.8	263.40899999999993	3.0	3.0
CCCN(CCC)c1ccc(cc1)/C=N\NC(=O)c2cc(ccc2[O-])Cl	0	372.8760000000001	3.8039000000000023	0.27029318884220227	-0.871916927757225	12.00502137469323	-0.5810769586887912	1.1538461538461537	0.5656457008673763	138.0	18.94094682093905	3.8112372033076443	1.9958167716761526	6.0	8.0	2.0	67.76	26.0	26.0	2.0	0.0	0.0	0.0	0.0	0.0	2.0	0.0	2.0	0.3	4.0	1.0	5.0	1.0	27.0	0.3	372.8760000000001	2.0	8.0
CC(=O)c1cc(c(Sc2cc(Cl)cc(Cl)c2)s1)[N+]([O-])=O	1	348.232	5.316900000000002	0.29428459611521646	-0.29360002242532574	11.330530780213321	-0.5025519652305368	1.25	0.42634470258561374	104.0	14.861442840636295	2.269911455871422	2.4123934169740098	8.0	4.0	2.0	60.21	20.0	20.0	2.0	0.0	0.0	0.0	0.0	0.0	1.0	1.0	2.0	0.08333333333333333	5.0	0.0	4.0	0.0	21.0	0.08333333333333333	348.232	2.0	4.0
Cc1ncc(s1)CN(Cc2cccnc2)C[C@@H]3CCC[NH+](C3)C4CCCCC4	0	399.6280000000004	3.476320000000002	0.08967289401227617	-0.33223821105483387	4.4721492763068555	0.8160799319727888	1.1071428571428572	0.7738738351551723	152.0	19.18358750805833	6.537609174471348	1.398129705277608	5.0	7.0	4.0	33.46	28.0	28.0	2.0	2.0	2.0	1.0	1.0	2.0	0.0	2.0	2.0	0.6521739130434783	4.0	1.0	4.0	1.0	31.0	0.6521739130434783	399.6280000000004	4.0	7.0
CCC(C)(C)c1ccc(cc1)[C@H](c2ccc(s2)Cl)NCC	0	321.9170000000001	5.788000000000005	0.0931451918263035	-0.3058632297891178	6.086702073791118	0.22804516250944773	1.0952380952380953	0.7098696771940773	114.0	15.45781915781361	4.196128667397579	2.2939305563343257	3.0	6.0	2.0	12.03	21.0	21.0	2.0	0.0	0.0	0.0	0.0	0.0	1.0	1.0	2.0	0.4444444444444444	2.0	1.0	1.0	1.0	22.0	0.4444444444444444	321.9170000000001	2.0	6.0
O=C1c2nc(oc2C(=O)c2ccccc12)-c1cccnc1	1	276.25100000000003	2.5120000000000005	0.23095288946792655	-0.4317028601353072	12.407823916603679	-0.31681453136810256	0.9047619047619048	0.5337842234598345	100.0	14.396976746569035	3.3732703209973645	1.9169916619911536	5.0	1.0	4.0	73.06	21.0	21.0	3.0	1.0	0.0	1.0	0.0	1.0	1.0	2.0	3.0	0.0	5.0	0.0	5.0	0.0	24.0	0.0	276.25100000000003	4.0	1.0
CC[C@H]1[C@@H]2C[NH2+]C[C@@H]2CN1C(=O)C3(CCCC3)CC	0	265.42099999999994	1.3869999999999993	0.2285504315306099	-0.3456432606985606	13.11676303854875	0.009693877551020691	1.263157894736842	0.8223660790242531	108.0	13.457819157813608	6.209760076511133	1.7922963068039068	3.0	3.0	3.0	36.92	19.0	19.0	0.0	3.0	3.0	1.0	2.0	3.0	0.0	0.0	0.0	0.9375	1.0	1.0	3.0	2.0	21.0	0.9375	265.42099999999994	3.0	3.0
CCN(CC)c1ccc(cc1)/C=C/2\C(=O)SC(=N2)SCc3ccccc3Cl	0	416.99900000000014	6.089900000000005	0.24402458747779882	-0.3720916579878363	12.267600833832496	-0.009742535903250138	1.0740740740740742	0.5331346879360337	140.0	19.225403871315223	4.234932147995618	1.6880072858469441	6.0	6.0	3.0	32.67	27.0	27.0	2.0	1.0	0.0	0.0	1.0	1.0	2.0	0.0	2.0	0.23809523809523808	5.0	0.0	3.0	0.0	29.0	0.23809523809523808	416.99900000000014	3.0	6.0
c1cc(ccc1F)S(=O)(=O)NNC(=O)c2cc3c(s2)CCCCC3	0	368.4550000000002	2.7794000000000016	0.27581562984557056	-0.2727909880788106	12.867933041068412	-3.932017851893843	1.0833333333333333	0.6436268036442292	128.0	17.156489770562874	3.8932485594372555	1.6776465792929538	8.0	4.0	3.0	75.27000000000001	24.0	24.0	2.0	1.0	0.0	1.0	0.0	1.0	1.0	1.0	2.0	0.3125	4.0	2.0	5.0	2.0	26.0	0.3125	368.4550000000002	3.0	4.0
Cc1ccsc1[C@@H](Cc2ccccc2)NC(=O)c3cc4ccccc4c(=O)[nH]3	0	388.49200000000013	4.611820000000003	0.26783836662949373	-0.3428027093213279	12.971083553791885	-0.2809405706727135	1.0714285714285714	0.5243246004414001	140.0	19.5098609216914	4.8042550301077185	1.6552863660105765	5.0	5.0	4.0	61.96	28.0	28.0	4.0	0.0	0.0	0.0	0.0	0.0	2.0	2.0	4.0	0.13043478260869565	3.0	2.0	4.0	2.0	31.0	0.13043478260869565	388.49200000000013	4.0	5.0
Cc1c(sc(=O)[nH]1)S(=O)(=O)[N-]c2ccc(cc2)CO	0	299.353	1.63122	0.30539181743257393	-0.571964789882553	12.025691531242128	-3.892975363756611	1.3157894736842106	0.8954216853715651	102.0	14.043605595440512	2.359932649478911	2.3038132209271818	8.0	4.0	2.0	101.33	19.0	19.0	2.0	0.0	0.0	0.0	0.0	0.0	1.0	1.0	2.0	0.18181818181818182	5.0	2.0	6.0	2.0	20.0	0.18181818181818182	299.353	2.0	4.0
CC[N@]1C[C@H]([C@@H](O1)c2ccc(c(c2)F)F)NC(=O)Nc3c(c(nn3c4ccccc4)OCCCC(=O)N(C)C)C	0	556.6140000000003	4.204620000000003	0.320282934346163	-0.476344469635859	13.942918863958905	-0.985881842684891	1.125	0.36323436018651145	214.0	28.81082583001261	6.553691976191781	1.5119666668064766	12.0	10.0	4.0	100.96000000000002	40.0	40.0	3.0	1.0	1.0	0.0	1.0	1.0	2.0	1.0	3.0	0.39285714285714285	7.0	2.0	10.0	2.0	43.0	0.39285714285714285	556.6140000000003	4.0	10.0
C[NH+](C)c1ccc(c2c1c(ccc2)N(C)C)C=C	0	241.35799999999998	2.3248000000000006	0.14034719005724067	-0.3769731457115287	3.9096938775510206	1.193240740740741	1.1111111111111112	0.8663395793046265	94.0	13.284092571446669	3.292758426815099	2.915829842061266	2.0	3.0	2.0	7.680000000000001	18.0	18.0	2.0	0.0	0.0	0.0	0.0	0.0	2.0	0.0	2.0	0.25	1.0	1.0	2.0	1.0	19.0	0.25	241.35799999999998	2.0	3.0
Cc1c(ccc2c1O/C(=C\c3cc[nH+]cc3)/C2=O)OCC(=C)C	0	308.35700000000014	3.3802200000000013	0.2314803280622014	-0.4888596456379884	12.474687158814142	-0.10890379608633549	1.3043478260869565	0.6424470078127041	116.0	16.396976746569035	3.552477271542161	1.9166140506244802	4.0	4.0	3.0	49.67	23.0	23.0	2.0	1.0	0.0	0.0	1.0	1.0	1.0	1.0	2.0	0.15789473684210525	3.0	0.0	4.0	1.0	25.0	0.15789473684210525	308.35700000000014	3.0	4.0
[O-][N+](=O)c1nc(sc1Sc1c(Cl)cncc1Cl)C(=O)Nc1ccccc1	1	427.2940000000001	5.156600000000002	0.3891311022866991	-0.3577459759167917	12.331366178158508	-0.6516567460317466	1.1923076923076923	0.4464191728654356	132.0	18.681433796945203	2.982582705732995	1.9132031742177165	11.0	5.0	3.0	98.02000000000001	26.0	26.0	3.0	0.0	0.0	0.0	0.0	0.0	1.0	2.0	3.0	0.0	7.0	1.0	7.0	1.0	28.0	0.0	427.2940000000001	3.0	5.0
C[C@H](CC(=O)N1CCC(O)(Cn2cnc(N)cc2=O)CC1)c1ccccc1	1	370.45300000000015	1.3728	0.25498272544709966	-0.3878838951729077	12.607967178658015	-1.024357124507286	1.2592592592592593	0.8277577194783118	144.0	19.440946820939043	5.26156371861697	1.5567065288468374	7.0	5.0	3.0	101.45000000000002	27.0	27.0	2.0	1.0	1.0	0.0	1.0	1.0	1.0	1.0	2.0	0.45	6.0	2.0	7.0	3.0	29.0	0.45	370.45300000000015	3.0	5.0
C[C@@H]1C[C@H](CN(C1)C2CNC2)C	0	168.284	0.9360999999999999	0.03451162490895076	-0.31351868066726724	3.3465107709750566	0.8566666666666665	1.0833333333333333	0.6265504068848035	70.0	8.55204176387779	3.1734247504856943	1.874577791187255	2.0	1.0	2.0	15.27	12.0	12.0	0.0	2.0	2.0	0.0	2.0	2.0	0.0	0.0	0.0	1.0	2.0	1.0	2.0	1.0	13.0	1.0	168.284	2.0	1.0
COc1cc(ccc1OC(F)F)/C=C\C(=O)OCC(=O)Nc2ccc(c(c2)Cl)F	0	429.7780000000001	4.284200000000003	0.38716154545085796	-0.4928425026219065	13.070457036005378	-3.0024523785633876	1.1724137931034482	0.5004728876867633	154.0	21.38854057813175	3.364483743735112	1.8842640581346615	10.0	8.0	2.0	73.86	29.0	29.0	2.0	0.0	0.0	0.0	0.0	0.0	2.0	0.0	2.0	0.15789473684210525	5.0	1.0	6.0	1.0	30.0	0.15789473684210525	429.7780000000001	2.0	8.0
c1cc2c(cc[nH]2)cc1[C@@H](c3ccncc3)O	0	224.263	2.6446	0.10417852459196655	-0.38365843854625464	10.250839002267574	-0.5997222222222225	1.0	0.7026437616166662	84.0	11.664925939000154	2.9149299706474427	2.0293360468798425	3.0	2.0	3.0	48.91	17.0	17.0	3.0	0.0	0.0	0.0	0.0	0.0	1.0	2.0	3.0	0.07142857142857142	2.0	2.0	3.0	2.0	19.0	0.07142857142857142	224.263	3.0	2.0
CC1(OC[C@H](O1)[C@@H]2[C@H]([C@@H]3[C@H](O2)OC(O3)(C)C)OC(=O)[C@H](Cc4ccccc4)NC(=O)CNC(=O)OCc5ccccc5)C	0	598.6490000000002	2.58	0.4074036955607501	-0.4549431220777899	13.701310311417549	-1.0793905543226885	0.8604651162790697	0.3924148996573849	232.0	30.614308928376463	7.184455289684909	1.2421453348268177	12.0	10.0	5.0	139.88	43.0	43.0	2.0	3.0	3.0	0.0	3.0	3.0	2.0	0.0	2.0	0.5161290322580645	10.0	2.0	12.0	2.0	47.0	0.5161290322580645	598.6490000000002	5.0	10.0
CCC(CC)[NH+](C)C[C@]1(CCC[C@@H](C1)C)CNCCOC	0	299.523	2.1222000000000003	0.08669520298974166	-0.3833702085172746	5.171691956498955	0.4980966553287983	1.3333333333333333	0.6043637702075464	126.0	15.717332181807452	5.504828286436083	2.6213006373868772	3.0	10.0	1.0	25.7	21.0	21.0	0.0	1.0	1.0	1.0	0.0	1.0	0.0	0.0	0.0	1.0	2.0	2.0	3.0	2.0	21.0	1.0	299.523	1.0	10.0
c1cc(ncc1C(F)(F)F)N2CCCC[C@H]2C(=O)[O-]	0	273.234	1.2091999999999996	0.4173915143268715	-0.5478904908973724	12.40899090346015	-4.443270699483495	1.368421052631579	0.8123822205932806	104.0	14.043605595440512	3.1443409721941933	2.2275700679326733	7.0	2.0	2.0	56.260000000000005	19.0	19.0	1.0	1.0	1.0	0.0	1.0	1.0	0.0	1.0	1.0	0.5	4.0	0.0	4.0	0.0	20.0	0.5	273.234	2.0	2.0
C[C@@H]1CN2CCC[C@@H]2CN1Cc3coc4c3cccc4	0	270.376	3.101300000000002	0.13369014091409503	-0.464000803960518	5.675364622700933	0.6370483749055176	1.25	0.8357680884299789	106.0	13.526733258565956	5.001010109267076	1.5572892787399202	3.0	2.0	4.0	19.62	20.0	20.0	2.0	2.0	2.0	0.0	2.0	2.0	1.0	1.0	2.0	0.5294117647058824	3.0	0.0	3.0	0.0	23.0	0.5294117647058824	270.376	4.0	2.0
CCSCc1[nH+]c2c(c(n1)NC)CCC2	0	224.35299999999998	1.6792	0.3085127980704218	-0.3520742263235448	4.612870370370371	0.9845833333333334	1.4666666666666666	0.8454799520118345	82.0	10.673362107437434	2.7253256318391386	2.2629841204569154	4.0	4.0	2.0	39.06	15.0	15.0	1.0	1.0	0.0	1.0	0.0	1.0	0.0	1.0	1.0	0.6363636363636364	3.0	1.0	3.0	2.0	16.0	0.6363636363636364	224.35299999999998	2.0	4.0
CCC(CC)c1ccc(n1CC[S-])C	0	210.36599999999996	3.247020000000002	0.0207078157052427	-0.7909027617975064	5.057463151927437	0.6993055555555555	1.2857142857142858	0.6753979396453758	80.0	10.55204176387779	2.9514928678628536	2.941137161770664	2.0	5.0	1.0	4.93	14.0	14.0	1.0	0.0	0.0	0.0	0.0	0.0	0.0	1.0	1.0	0.6666666666666666	2.0	0.0	1.0	0.0	14.0	0.6666666666666666	210.36599999999996	1.0	5.0
CCN1CCN(CC1)[C@@]2(CN3CCC2CC3)C[NH3+]	0	253.41399999999996	-0.6697999999999964	0.09421130907257982	-0.3559731251625122	4.33271912005543	0.4130272108843539	1.0555555555555556	0.7248228575370795	104.0	12.58757566981053	5.727119403629842	1.7213526277066373	4.0	3.0	4.0	37.36	18.0	18.0	0.0	4.0	4.0	0.0	4.0	4.0	0.0	0.0	0.0	1.0	3.0	1.0	4.0	3.0	20.0	1.0	253.41399999999996	4.0	3.0
Cc1ccc(cc1C)NC[C@H](CO[C@H](C)CC(C)C)O	0	279.424	3.5274400000000026	0.09451044950405778	-0.3888802923008869	9.929897171831696	-0.48035052910052944	1.15	0.7646831424784561	114.0	15.120955864630139	3.425180922679326	2.284744319029877	3.0	8.0	1.0	41.489999999999995	20.0	20.0	1.0	0.0	0.0	0.0	0.0	0.0	1.0	0.0	1.0	0.6470588235294118	3.0	2.0	3.0	2.0	20.0	0.6470588235294118	279.424	1.0	8.0
CCOc1c(ccc(n1)N2CCN(CC2)C(=O)C)NC(=O)c3coc4c3C(=O)N(CC4)CCO	0	471.5140000000003	0.9847000000000004	0.259400701613611	-0.4764376757354312	13.077840510825338	-0.5048388552952037	1.1764705882352942	0.6117677142590985	182.0	24.24191172926027	6.015438112575332	1.5217187657731293	11.0	7.0	4.0	128.45000000000002	34.0	34.0	2.0	2.0	1.0	0.0	2.0	2.0	0.0	2.0	2.0	0.4782608695652174	8.0	2.0	11.0	2.0	37.0	0.4782608695652174	471.5140000000003	4.0	7.0
Cc1ccc(NC(=O)Nc2cc3n(c2)ncn(CC2(O)CCN(CC2)C(=O)C2CC2)c3=O)c(C)c1	1	478.55300000000045	2.520340000000001	0.32323647375818737	-0.38788387460793594	13.079355093191293	-1.0797246521201562	1.1142857142857143	0.520407994871483	184.0	24.74191172926027	6.88087532139795	1.2573443117643803	10.0	5.0	5.0	120.97	35.0	35.0	3.0	2.0	2.0	1.0	1.0	2.0	1.0	2.0	3.0	0.44	7.0	3.0	10.0	3.0	39.0	0.44	478.55300000000045	5.0	5.0
CN1CCCC[C@H](C1)C#N	0	138.214	1.2418799999999999	0.0668781014158448	-0.3050643596870745	8.65712962962963	0.2847222222222221	1.5	0.5033132730110437	56.0	7.397341225498538	2.0570547758628863	2.394843525823148	2.0	0.0	1.0	27.03	10.0	10.0	0.0	1.0	1.0	0.0	1.0	1.0	0.0	0.0	0.0	0.875	2.0	0.0	2.0	0.0	10.0	0.875	138.214	1.0	0.0
c1cc(ncc1C#N)NCc2ccc(s2)S(=O)(=O)N	0	294.36100000000005	1.27428	0.24703995765063605	-0.3651805259960116	11.115812510924897	-3.6348742893877275	1.368421052631579	0.882320900255155	98.0	13.88046888862398	2.2537341928935426	2.0239975367153935	8.0	4.0	2.0	108.86999999999999	19.0	19.0	2.0	0.0	0.0	0.0	0.0	0.0	0.0	2.0	2.0	0.09090909090909091	6.0	2.0	6.0	3.0	20.0	0.09090909090909091	294.36100000000005	2.0	4.0
CCOc1cccc(c1)c2ccc(c(c2)[O-])C#N	0	238.26599999999996	2.6975800000000003	0.11938951638416388	-0.8715524771675105	11.601274014235322	-0.25295096896783376	1.1666666666666667	0.8256076540448648	90.0	12.957819157813608	2.58043846143979	2.395463407921835	3.0	3.0	2.0	56.08	18.0	18.0	2.0	0.0	0.0	0.0	0.0	0.0	2.0	0.0	2.0	0.13333333333333333	3.0	0.0	3.0	0.0	19.0	0.13333333333333333	238.26599999999996	2.0	3.0
CC[N@]1C[C@H]([C@@H](O1)c2ccc(c(c2)F)F)NC(=O)Nc3c(c(nn3c4ccccc4)OCC5CC[NH+](CC5)C)C	0	555.6500000000002	3.2609200000000014	0.320282934346171	-0.47605636071810326	13.973440168665675	-0.9623520287531455	1.125	0.3975734803897233	214.0	28.225039392385703	7.695608917483588	1.3365590925700885	11.0	8.0	5.0	85.09000000000002	40.0	40.0	3.0	2.0	2.0	0.0	2.0	2.0	2.0	1.0	3.0	0.4482758620689655	6.0	3.0	9.0	3.0	44.0	0.4482758620689655	555.6500000000002	5.0	8.0
Cc1cccn2c1nc(c(c2=O)/C=C/3\C(=O)N(C(=S)S3)Cc4ccccc4Cl)NCCO	0	487.00600000000014	3.4619200000000014	0.26683189478158553	-0.39454503392472684	13.24923104190916	-0.3236000170397719	1.25	0.40726341360075324	164.0	22.82769816688717	4.923855704334364	1.7568707461272834	10.0	6.0	4.0	86.94000000000001	32.0	32.0	3.0	1.0	1.0	0.0	1.0	1.0	1.0	2.0	3.0	0.18181818181818182	8.0	2.0	7.0	2.0	35.0	0.18181818181818182	487.00600000000014	4.0	6.0
N#CN1Cc2cnn(c2C1)-c1n[nH]c2ccccc12	1	250.26500000000001	1.54528	0.1825386428698688	-0.30008535881173115	8.97422491683134	0.5902978552532124	1.263157894736842	0.6648040905860589	92.0	12.819626477379408	3.4494798010592334	1.892433501828188	6.0	1.0	4.0	73.53	19.0	19.0	3.0	1.0	0.0	0.0	1.0	1.0	1.0	2.0	3.0	0.15384615384615385	5.0	1.0	6.0	1.0	22.0	0.15384615384615385	250.26500000000001	4.0	1.0
CC(C)C[C@H](CC(=O)O)CNc1ccc(cc1C#N)Cl	0	294.78200000000004	3.760580000000002	0.30319130077904044	-0.48122197584368903	10.872733926827541	-0.7971640894011924	1.45	0.8028103885001674	108.0	15.120955864630139	2.951287861839674	2.7150325011478005	5.0	7.0	1.0	73.12	20.0	20.0	1.0	0.0	0.0	0.0	0.0	0.0	1.0	0.0	1.0	0.4666666666666667	3.0	2.0	4.0	2.0	20.0	0.4666666666666667	294.78200000000004	1.0	7.0
CN(C)CCC(=O)Nc1ccc2c(c1)ncn(CC1(O)CCN(CC1)C(=O)C(CCCNC(=O)c1ccc3c(Cl)ccnc3c1)Cc1ccccc1)c2=O	1	752.3160000000003	4.910900000000004	0.26077348113476506	-0.3878838920550633	13.980354456826563	-1.195295449320624	0.9444444444444444	0.13565845970705914	282.0	38.24370096144387	10.006327128647431	1.0453181834832008	13.0	14.0	6.0	149.76	54.0	54.0	5.0	1.0	1.0	0.0	1.0	1.0	3.0	2.0	5.0	0.36585365853658536	9.0	3.0	12.0	3.0	59.0	0.36585365853658536	752.3160000000003	6.0	14.0
C[C@H]([C@H]1CCC[NH2+]C1)Nc2c3c(ccs3)ncn2	0	263.39000000000004	1.4651	0.14715271175022662	-0.3658194809806206	4.391911611866969	0.47384259259259254	1.5	0.8813860752560828	96.0	12.372032720186704	3.7672490558338727	1.7650499141273492	5.0	3.0	3.0	54.42	18.0	18.0	2.0	1.0	1.0	0.0	1.0	1.0	0.0	2.0	2.0	0.5384615384615384	4.0	2.0	4.0	3.0	20.0	0.5384615384615384	263.39000000000004	3.0	3.0
Cc1cc(nc2c1cccc2)SCC(=O)c3cc(n(c3C)c4ccccc4F)C	0	404.5100000000001	6.064860000000005	0.17446108980386127	-0.3150558966819461	14.262444990214755	-0.30693253772580675	1.0344827586206897	0.29928603661864495	146.0	20.543241116511005	5.075555478174374	1.5851292100506278	5.0	5.0	4.0	34.89	29.0	29.0	4.0	0.0	0.0	0.0	0.0	0.0	2.0	2.0	4.0	0.16666666666666666	4.0	0.0	3.0	0.0	32.0	0.16666666666666666	404.5100000000001	4.0	5.0
CCN1CCC[C@@H](C1)NC(=S)N	0	187.312	0.3039000000000002	0.1634059242831656	-0.3763275408730729	5.411994520030234	0.4286602418745278	1.75	0.6103215671182592	70.0	8.974691494688164	2.2991095734888978	2.300137483909882	4.0	2.0	1.0	41.29	12.0	12.0	0.0	1.0	1.0	0.0	1.0	1.0	0.0	0.0	0.0	0.875	2.0	2.0	3.0	3.0	12.0	0.875	187.312	1.0	2.0
Cc1ccc(cc1/C=C/C(=O)[O-])OC(F)(F)F	0	245.17599999999993	1.6567199999999997	0.5725966442168233	-0.5454669704090956	11.943315906609557	-4.773218340576971	1.411764705882353	0.7606955509275094	92.0	13.05204176387779	1.883255694306862	2.981918208322756	6.0	3.0	1.0	49.36	17.0	17.0	1.0	0.0	0.0	0.0	0.0	0.0	1.0	0.0	1.0	0.18181818181818182	3.0	0.0	3.0	0.0	17.0	0.18181818181818182	245.17599999999993	1.0	3.0
CCn1cc(cn1)C2(C[C@@H](C[C@H](C2)C)C)[NH3+]	0	222.356	1.7962999999999998	0.1236616300506872	-0.34882743166468894	4.4943896447467875	0.10168981481481465	1.4375	0.8145080043003494	90.0	11.759148545064338	3.852747786261216	2.2261310389295503	3.0	2.0	2.0	45.46	16.0	16.0	1.0	1.0	1.0	1.0	0.0	1.0	0.0	1.0	1.0	0.7692307692307693	2.0	1.0	3.0	3.0	17.0	0.7692307692307693	222.356	2.0	2.0
Cn1nc2c(ncn(CC3(O)CCN(CC3)C(=O)C[C@H](c3ccccc3)C(F)(F)F)c2=O)c1-c1ccc(cc1)[C@H](N)C(F)(F)F	1	636.5970000000002	4.448800000000003	0.40719364441695444	-0.38788388367317467	13.756823348650236	-4.615290479333464	0.9333333333333333	0.2896832075258417	240.0	32.73347556082299	8.195080199772043	1.2872608280142572	15.0	7.0	5.0	119.27	45.0	45.0	4.0	1.0	1.0	0.0	1.0	1.0	2.0	2.0	4.0	0.4	8.0	2.0	9.0	3.0	49.0	0.4	636.5970000000002	5.0	7.0
Cn1ccc(n1)c2cc(c(cc2C(F)(F)F)Cl)C(=O)Nc3c(cn[nH]3)c4ccccc4	0	445.8320000000001	5.401700000000003	0.4166183213017259	-0.3063759953867997	13.5923968542483	-4.671274192512209	1.1290322580645162	0.4412415406622322	158.0	22.172997628507918	4.609464671743343	1.7378299618861959	10.0	4.0	4.0	75.6	31.0	31.0	4.0	0.0	0.0	0.0	0.0	0.0	2.0	2.0	4.0	0.09523809523809523	4.0	2.0	6.0	2.0	34.0	0.09523809523809523	445.8320000000001	4.0	4.0
CN1CCC(CC1)NC(=O)c1cc(c(Sc2c(Cl)cccc2Cl)s1)[N+]([O-])=O	1	446.38100000000014	4.9383000000000035	0.2943621701111987	-0.3485078136846499	12.570602289269615	-0.49014723481985367	1.3333333333333333	0.5203687265164595	144.0	19.551677284948287	4.2675721329961425	1.8051811165096876	10.0	5.0	3.0	75.47999999999999	27.0	27.0	2.0	1.0	1.0	0.0	1.0	1.0	1.0	1.0	2.0	0.35294117647058826	6.0	1.0	6.0	1.0	29.0	0.35294117647058826	446.38100000000014	3.0	5.0
Cc1cc(cn(c1=O)C)c2c(c(n(n2)c3ccccc3)NC(=O)N[C@@H]4c5ccccc5C[C@H]4O)C	0	469.5450000000002	3.634640000000002	0.32048963315664614	-0.3902739906349357	13.138321103132611	-0.692201008664892	1.0571428571428572	0.4248225126290967	178.0	24.689505486452973	6.481351700363977	1.5177878632686626	8.0	4.0	5.0	101.18	35.0	35.0	4.0	1.0	0.0	1.0	0.0	1.0	2.0	2.0	4.0	0.2222222222222222	6.0	3.0	8.0	3.0	39.0	0.2222222222222222	469.5450000000002	5.0	4.0
CCNc1c(cc(cn1)C(=O)N[C@@H](C)CCC(C)C)Cl	0	297.8299999999999	3.721300000000003	0.252606721383866	-0.3691179269778433	12.090997653691106	-0.12619945200302318	1.35	0.8062467184163958	112.0	15.120955864630139	3.0021159484887603	2.609755174787133	5.0	7.0	1.0	54.02	20.0	20.0	1.0	0.0	0.0	0.0	0.0	0.0	0.0	1.0	1.0	0.6	3.0	2.0	4.0	2.0	20.0	0.6	297.8299999999999	1.0	7.0
CCOc1ccc(cc1)S(=O)(=O)[N-]/N=C\2/c3ccccc3N(C2=O)CCC(C)C	0	414.5070000000002	3.9447000000000028	0.2753388802303942	-0.4938886917318168	12.868735971435356	-4.037413141954312	1.103448275862069	0.6118793256953468	154.0	21.018297090128673	4.5086629815156565	1.8444749107287475	8.0	8.0	3.0	90.14000000000001	29.0	29.0	2.0	1.0	0.0	0.0	1.0	1.0	2.0	0.0	2.0	0.3333333333333333	5.0	0.0	7.0	0.0	31.0	0.3333333333333333	414.5070000000002	3.0	8.0
CCCOC[C@H](CO)N	0	133.19099999999997	-0.26739999999999997	0.0639472351033774	-0.3946710044831687	8.429105253212397	-0.2115277777777782	1.6666666666666667	0.5076142809661802	56.0	7.112884175122364	0.914897718002318	2.8766225950797444	3.0	5.0	0.0	55.480000000000004	9.0	9.0	0.0	0.0	0.0	0.0	0.0	0.0	0.0	0.0	0.0	1.0	3.0	2.0	3.0	3.0	8.0	1.0	133.19099999999997	0.0	5.0
c1cc(c2c(c1)oc(n2)c3cccs3)N	0	216.265	3.1385000000000014	0.2370679899975364	-0.4352293405097107	5.8038303099017385	0.6369444444444445	1.2	0.635605367011159	74.0	10.250712376627058	2.1821541222955614	2.2715097086697615	4.0	1.0	3.0	52.05	15.0	15.0	3.0	0.0	0.0	0.0	0.0	0.0	1.0	2.0	3.0	0.0	4.0	1.0	3.0	2.0	17.0	0.0	216.265	3.0	1.0
C1C[C@@H]2[C@H](C1)[C@H]3C[C@@H]2C[C@H]3OC(=S)[S-]	0	227.37400000000002	2.6595000000000013	0.09969499117218135	-0.5100512112575627	5.599537037037036	0.3306453136810281	1.1428571428571428	0.5033273137426274	78.0	9.706742302257041	4.615414277678832	1.7349911600288161	3.0	1.0	3.0	9.23	14.0	14.0	0.0	3.0	3.0	3.0	0.0	3.0	0.0	0.0	0.0	0.9090909090909091	3.0	0.0	1.0	0.0	16.0	0.9090909090909091	227.37400000000002	3.0	1.0
c1cc2c(cc1C[NH2+]Cc3cc(ccc3F)F)OCO2	0	278.278	1.9570999999999996	0.23080040532506657	-0.45359542810765185	13.452100092000887	-0.4186300717613849	0.9	0.9275366014117363	104.0	13.949382989376328	3.189034790678613	1.6102834074319279	5.0	4.0	3.0	35.07	20.0	20.0	2.0	1.0	0.0	0.0	1.0	1.0	2.0	0.0	2.0	0.2	2.0	1.0	3.0	2.0	22.0	0.2	278.278	3.0	4.0
Cn1ccc(n1)c2cc(c(cc2C(F)(F)F)F)C(=O)Nc3c4c(cc(cn4)C(=O)N)nn3c5ccccc5	0	523.4500000000003	4.330100000000002	0.4166698300215923	-0.36554949069479165	14.96376699899427	-4.895946618135143	1.0263157894736843	0.3324296275231329	192.0	27.189505486452965	5.675431250963066	1.6377463103202938	13.0	5.0	5.0	120.72	38.0	38.0	5.0	0.0	0.0	0.0	0.0	0.0	2.0	3.0	5.0	0.08	7.0	2.0	9.0	3.0	42.0	0.08	523.4500000000003	5.0	5.0
CC[C@@H](c1cccs1)N[C@@H]2CCC[C@@H](CC2)C(C)C	0	279.493	5.393700000000005	0.04137513531977582	-0.30645528038039577	3.917908163265306	0.57	1.263157894736842	0.7121500822267557	108.0	13.664925939000156	4.6879904607598615	1.8805316973868835	2.0	5.0	2.0	12.03	19.0	19.0	1.0	1.0	1.0	1.0	0.0	1.0	0.0	1.0	1.0	0.7647058823529411	2.0	1.0	1.0	1.0	20.0	0.7647058823529411	279.493	2.0	5.0
CC/N=C\1/C[C@@H](CC(=C1)[O-])c2ccc(cc2)C	0	228.315	2.5775200000000007	0.036373955411623506	-0.8753637608947877	11.662573066263542	0.20280092592592602	1.2352941176470589	0.7659017330858016	90.0	12.25071237662706	3.140680564022315	2.2091050386135045	2.0	2.0	2.0	35.42	17.0	17.0	1.0	1.0	0.0	1.0	0.0	1.0	1.0	0.0	1.0	0.4	2.0	0.0	2.0	0.0	18.0	0.4	228.315	2.0	2.0
OC1(Cn2cnc3ccoc3c2=O)CCN(CC1)C(=O)CCc1ccccc1	1	381.4320000000001	1.9757999999999998	0.2965600908376358	-0.45678782931771916	12.478420576270505	-1.039696197636538	1.1428571428571428	0.7300178007720252	146.0	19.562267164498685	5.417639378979046	1.3478424480754339	7.0	5.0	4.0	88.57	28.0	28.0	3.0	1.0	1.0	0.0	1.0	1.0	1.0	2.0	3.0	0.38095238095238093	6.0	1.0	7.0	1.0	31.0	0.38095238095238093	381.4320000000001	4.0	5.0
C[C@H]1CCC[C@H](C1)O[C@@H]2C[C@@H](C23CCCC3)[O-]	0	237.36299999999991	2.643300000000001	0.061428994675668105	-0.8514134956801004	11.974339332955404	-0.3231351568405143	1.0588235294117647	0.7392724520232653	98.0	11.880468888623982	5.490078027560867	1.5818685045159522	2.0	2.0	3.0	32.29	17.0	17.0	0.0	3.0	3.0	3.0	0.0	3.0	0.0	0.0	0.0	1.0	2.0	0.0	2.0	0.0	19.0	1.0	237.36299999999991	3.0	2.0
CCN(C[C@@H](CO)N)C(C)C	0	160.261	0.03630000000000022	0.05945820653823091	-0.394712064963433	8.709296107331822	-0.09967592592592611	1.4545454545454546	0.5966247142161663	68.0	8.85337115112852	1.8400038275628354	3.6783048830403335	3.0	5.0	0.0	49.489999999999995	11.0	11.0	0.0	0.0	0.0	0.0	0.0	0.0	0.0	0.0	0.0	1.0	3.0	2.0	3.0	3.0	10.0	1.0	160.261	0.0	5.0
Cn1nc2c(ncn(CC3(O)CCN(CC3)C(=O)C[C@H](c3ccc(F)cc3)C(F)(F)F)c2=O)c1-c1ccc(CN)cc1	1	586.59	3.4845000000000015	0.3957433853334309	-0.38788388367317467	13.747903280623026	-4.698329635285164	1.0476190476190477	0.3203234009699316	222.0	30.23347556082299	7.832704822369238	1.2816269194435639	13.0	7.0	5.0	119.27	42.0	42.0	4.0	1.0	1.0	0.0	1.0	1.0	2.0	2.0	4.0	0.3793103448275862	8.0	2.0	9.0	3.0	46.0	0.3793103448275862	586.59	5.0	7.0
CN1CCN(CCC(=O)Nc2ccc3c(c2)ncn(CC2(O)CCN(CC2)C(=O)[C@H](CCCNC(=O)c2ccc4c(Cl)c5CCCCc5nc4c2)Cc2ccccc2)c3=O)CC1	1	861.4879999999998	5.475500000000005	0.26077348113476506	-0.3878838920550633	14.134400542160742	-1.1985857706203253	0.8709677419354839	0.12347164449580586	326.0	43.218392456132015	12.97498398515333	0.8446442776616192	14.0	14.0	8.0	153.0	62.0	62.0	5.0	3.0	2.0	1.0	2.0	3.0	3.0	2.0	5.0	0.4583333333333333	10.0	3.0	13.0	3.0	69.0	0.4583333333333333	861.4879999999998	8.0	14.0
COc1cc(cc(c1O)CC=C)/C=C/2\C(=N/C(=N/c3ccccc3)/S2)[O-]	0	365.434	3.6635000000000035	0.19193180598006185	-0.8577567673580545	12.177887534643487	-0.33148736037624915	1.3076923076923077	0.8204345506862473	132.0	18.518297090128673	3.6482949896297625	1.9120754379288092	6.0	5.0	3.0	77.24	26.0	26.0	2.0	1.0	0.0	0.0	1.0	1.0	2.0	0.0	2.0	0.1	5.0	1.0	5.0	1.0	28.0	0.1	365.434	3.0	5.0
C1C2CC3CC1CC(C2)(C3)C(=O)C(=O)[O-]	0	207.24899999999997	0.5218	0.18392155932525056	-0.5416936669271317	11.734398148148149	-1.4611574074074067	0.9333333333333333	0.6202248755972625	82.0	10.629392033067415	4.705303825257136	1.9278299126092222	3.0	2.0	4.0	57.2	15.0	15.0	0.0	4.0	4.0	4.0	0.0	4.0	0.0	0.0	0.0	0.8333333333333334	3.0	0.0	3.0	0.0	17.0	0.8333333333333334	207.24899999999997	4.0	2.0
c1ccc2c(c1)NC(=O)c3cc(ccc3O2)NC(=O)C4(CC4)c5ccc(cc5)F	0	388.39800000000014	4.854000000000003	0.25913014479064955	-0.45433894828914223	13.221623902229304	-0.6433663312981042	0.9655172413793104	0.673748917398306	144.0	20.00986092169139	5.418685968808606	1.409416092836584	6.0	3.0	5.0	67.43	29.0	29.0	3.0	2.0	1.0	1.0	1.0	2.0	3.0	0.0	3.0	0.13043478260869565	3.0	2.0	5.0	2.0	33.0	0.13043478260869565	388.39800000000014	5.0	3.0
C[C@H](CC(=O)N1CCC(O)(Cn2cnc(cc2=O)N(C)CCO)CC1)c1ccccc1	1	428.53300000000024	1.2191000000000003	0.25499762239757323	-0.394535539709392	12.716491913995936	-1.0497522177297598	1.2258064516129032	0.6560344300666777	168.0	22.43251065250176	6.052486947924127	1.5545944328911827	8.0	8.0	3.0	98.9	31.0	31.0	2.0	1.0	1.0	0.0	1.0	1.0	1.0	1.0	2.0	0.5217391304347826	7.0	2.0	8.0	2.0	33.0	0.5217391304347826	428.53300000000024	3.0	8.0
c1ccc(cc1)SCCSc2cn[n-]n2	0	236.345	2.3182	0.09309314379302788	-0.4921981860011441	3.8533837238599142	0.9061682203745698	1.0666666666666667	0.5882943286261023	78.0	10.347088693804373	1.7083080411441574	1.675989360645533	5.0	5.0	2.0	39.88	15.0	15.0	2.0	0.0	0.0	0.0	0.0	0.0	1.0	1.0	2.0	0.2	4.0	0.0	3.0	0.0	16.0	0.2	236.345	2.0	5.0
C[C@H](CC(=O)N1CCC(O)(Cn2cnc3c(C#CC(C)(C)O)n(C)nc3c2=O)CC1)c1ccccc1	1	491.5920000000003	1.7996999999999994	0.28138655531829715	-0.3878838836731227	13.113567184718345	-1.1897985182159405	1.1666666666666667	0.5264661417933063	190.0	26.087211190881014	6.659610870037438	1.4355576522190447	9.0	5.0	4.0	113.48000000000002	36.0	36.0	3.0	1.0	1.0	0.0	1.0	1.0	1.0	2.0	3.0	0.48148148148148145	8.0	2.0	9.0	2.0	39.0	0.48148148148148145	491.5920000000003	4.0	5.0
[H]/N=C/1\NC(=[NH2+])N=[S@@](N1)C	0	146.19900000000004	-2.4242299999999997	0.39776212894093893	-0.2867500029822146	6.633981481481481	-0.35057098765432104	1.8	0.3063062533203004	50.0	7.560477932315068	0.7261311978696976	2.7953688673088335	6.0	0.0	1.0	85.86	10.0	9.0	0.0	1.0	0.0	0.0	1.0	1.0	0.0	0.0	0.0	0.3333333333333333	1.0	4.0	5.0	5.0	10.0	0.3333333333333333	146.19900000000004	1.0	0.0
C=C(CN1CCOC[C@@H]1CC(=O)[O-])Br	0	263.111	-0.2642	0.06258241254298019	-0.5501070946383774	10.471383574263038	-1.0364030612244892	1.7142857142857142	0.7006599012918302	80.0	10.55204176387779	2.126420275252592	2.4932955813352247	5.0	4.0	1.0	52.599999999999994	14.0	14.0	0.0	1.0	1.0	0.0	1.0	1.0	0.0	0.0	0.0	0.6666666666666666	4.0	0.0	4.0	0.0	14.0	0.6666666666666666	263.111	1.0	4.0
Cc1c(c(n(n1)CN2C[C@H](O[C@@H](C2)C)C)C)Br	0	302.216	2.3291399999999998	0.09336754621663419	-0.3729028541512248	5.732653769841269	0.3047740693499619	1.2941176470588236	0.8397747468055713	96.0	12.576985790260121	3.122371761175963	2.0713083936928873	5.0	2.0	2.0	30.290000000000003	17.0	17.0	1.0	1.0	1.0	0.0	1.0	1.0	0.0	1.0	1.0	0.75	4.0	0.0	4.0	0.0	18.0	0.75	302.216	2.0	2.0
COc1cc(=O)n(CC2(O)CCN(CC2)C(=O)C[C@@H](C)c2ccccc2)cn1	1	385.464	1.7991999999999992	0.25671375867668306	-0.48080905508565913	12.641025199696807	-1.0258717928746326	1.25	0.8196550771384715	150.0	20.14805360212559	5.424463201917285	1.5558124537094393	7.0	6.0	3.0	84.66000000000001	28.0	28.0	2.0	1.0	1.0	0.0	1.0	1.0	1.0	1.0	2.0	0.47619047619047616	6.0	1.0	7.0	1.0	30.0	0.47619047619047616	385.464	3.0	6.0
c1ccc(c(c1)CN)CS(=O)(=O)NCCCS(=O)(=O)N	0	321.42400000000004	-0.7566999999999982	0.2152892371828077	-0.3264878560762432	11.859984410430839	-3.562764986344757	1.05	0.5415380327164186	114.0	15.225768350244728	2.611430174998813	2.5743452870223926	9.0	8.0	1.0	132.35	20.0	20.0	1.0	0.0	0.0	0.0	0.0	0.0	1.0	0.0	1.0	0.45454545454545453	5.0	3.0	7.0	5.0	20.0	0.45454545454545453	321.42400000000004	1.0	8.0
CCCc1nc(on1)c2cc(ccc2OC)S(=O)(=O)[N-]c3ccc(cc3)C(C)C	0	414.5070000000002	5.215200000000005	0.26122650418924676	-0.572699905018366	12.837124783185391	-3.9257353998698217	1.1379310344827587	0.5015260682767974	154.0	21.018297090128673	4.426248890969955	1.9219342306505882	8.0	8.0	3.0	96.38999999999999	29.0	29.0	3.0	0.0	0.0	0.0	0.0	0.0	2.0	1.0	3.0	0.3333333333333333	6.0	0.0	7.0	0.0	31.0	0.3333333333333333	414.5070000000002	3.0	8.0
Cc1cc(c(nc1)N)CCCO	0	166.224	0.8971199999999999	0.12603053598005423	-0.3963644338041763	8.626541005291006	0.2017677626606198	1.5833333333333333	0.7009129745362626	66.0	8.974691494688164	1.742402060635317	2.751643040018178	3.0	3.0	1.0	59.14	12.0	12.0	1.0	0.0	0.0	0.0	0.0	0.0	0.0	1.0	1.0	0.4444444444444444	3.0	2.0	3.0	3.0	12.0	0.4444444444444444	166.224	1.0	3.0
c1ccc(cc1)C(=O)/C(=C\c2ccc(cc2)OCc3ccc(cc3)Br)/C#N	0	418.29	5.817980000000004	0.20305021758992287	-0.48891666199684625	12.411686311354561	-0.28364359144075957	0.9629629629629629	0.2880973266684833	132.0	19.062267164498692	3.910917887255687	1.6828739602206695	4.0	6.0	3.0	50.09	27.0	27.0	3.0	0.0	0.0	0.0	0.0	0.0	3.0	0.0	3.0	0.043478260869565216	3.0	0.0	3.0	0.0	29.0	0.043478260869565216	418.29	3.0	6.0
Cc1c(sc(n1)CN2CCC[C@@H]2CC(=O)[O-])C	0	253.34699999999995	0.8643400000000001	0.10713619613570109	-0.5501086898446017	10.66070439132443	-0.9505556605358192	1.588235294117647	0.7985092913654417	94.0	12.41384908344359	3.312534988208341	1.9953785552742547	5.0	4.0	2.0	56.260000000000005	17.0	17.0	1.0	1.0	1.0	0.0	1.0	1.0	0.0	1.0	1.0	0.6666666666666666	5.0	0.0	4.0	0.0	18.0	0.6666666666666666	253.34699999999995	2.0	4.0
c1cc(sc1)c2cnnc(n2)[S-]	0	194.26399999999998	1.5058999999999994	0.10032426856675683	-0.7383188620172002	4.793397581254724	0.2925000000000002	1.4166666666666667	0.6448925103992538	60.0	8.388905057061258	1.3130236361117957	2.4805422904328114	5.0	1.0	2.0	38.67	12.0	12.0	2.0	0.0	0.0	0.0	0.0	0.0	0.0	2.0	2.0	0.0	5.0	0.0	3.0	0.0	13.0	0.0	194.26399999999998	2.0	1.0
C[C@H](CCOC)NC(=O)N[C@H]1[C@@H]2CC[C@@H](C2)[C@@H]1C(=O)[O-]	0	283.348	-0.12479999999999869	0.31474522096611895	-0.5497704576865979	11.940687358276644	-1.0324708755683683	1.35	0.7105463848768435	114.0	14.698306133819765	4.618785768063294	1.85292655367941	6.0	6.0	2.0	90.49000000000001	20.0	20.0	0.0	2.0	2.0	2.0	0.0	2.0	0.0	0.0	0.0	0.8571428571428571	4.0	2.0	6.0	2.0	21.0	0.8571428571428571	283.348	2.0	6.0
CCc1ccc(s1)Cn2cc[nH+]c2C(C)C	0	235.376	3.097800000000001	0.2565827760384291	-0.2473602997154606	3.313823538674729	0.542229439615352	1.3125	0.7754777947151376	86.0	11.543605595440512	2.733949840410246	2.1659433062420663	3.0	4.0	2.0	19.07	16.0	16.0	2.0	0.0	0.0	0.0	0.0	0.0	0.0	2.0	2.0	0.46153846153846156	2.0	0.0	2.0	1.0	17.0	0.46153846153846156	235.376	2.0	4.0
CN(CCCS(=O)(=O)C)c1ccc(cc1N)C(=O)[O-]	0	285.345	-0.49679999999999874	0.14702954320422545	-0.5448137551776485	11.020385871443771	-2.9739555135070557	1.368421052631579	0.7068783216928229	106.0	14.629392033067417	2.683132587014467	2.7204481423302016	7.0	6.0	1.0	103.53	19.0	19.0	1.0	0.0	0.0	0.0	0.0	0.0	1.0	0.0	1.0	0.4166666666666667	6.0	1.0	6.0	2.0	19.0	0.4166666666666667	285.345	1.0	6.0
CC[C@@H]1CCC[C@H](C1)OCC[C@@H]2CCC[C@@]2(C(=O)OC)N	0	297.43899999999996	3.0325000000000006	0.32562268266613154	-0.46763488739163356	11.904876242584576	-0.7811222915091962	1.2857142857142858	0.7654980677628797	122.0	15.294682450997078	5.5688878652495495	1.7603673225427408	4.0	6.0	2.0	61.55	21.0	21.0	0.0	2.0	2.0	2.0	0.0	2.0	0.0	0.0	0.0	0.9411764705882353	4.0	1.0	4.0	2.0	22.0	0.9411764705882353	297.43899999999996	2.0	6.0
c1ccc(c(c1)N2C(=O)/C(=C\c3ccc(o3)Br)/SC2=O)F	0	368.183	4.4221	0.2977596461476545	-0.4499734057056267	13.745906853788346	-0.6233397633744853	1.1904761904761905	0.7366684029838243	106.0	14.982763184195937	2.754413623715653	1.9621652710083028	7.0	2.0	3.0	50.52	21.0	21.0	2.0	1.0	1.0	0.0	1.0	1.0	1.0	1.0	2.0	0.0	4.0	0.0	4.0	0.0	23.0	0.0	368.183	3.0	2.0
CC[N@]1C[C@H]([C@@H](O1)c2ccc(c(c2)F)F)NC(=O)Nc3c(c(nn3c4ccccc4)OCCCC(=O)N5CCN(CC5)C)C	0	611.694	3.8904200000000024	0.320282934346163	-0.4763444696233095	14.004191083453144	-0.9834612531296887	1.0454545454545454	0.3355305129732437	236.0	31.21660322394842	7.910872192247058	1.2617417366195607	13.0	10.0	5.0	104.20000000000002	44.0	44.0	3.0	2.0	2.0	0.0	2.0	2.0	2.0	1.0	3.0	0.45161290322580644	8.0	2.0	11.0	2.0	48.0	0.45161290322580644	611.694	5.0	10.0
C[C@H]1CCC[C@@]1(CCC(C)(C)C)O	0	184.323	3.3638000000000026	0.06729572351707849	-0.3896157824897752	10.32310185185185	-0.3400000000000001	1.3846153846153846	0.69737930952287	78.0	10.112884175122364	3.472058828208638	2.431254022684811	1.0	2.0	1.0	20.23	13.0	13.0	0.0	1.0	1.0	1.0	0.0	1.0	0.0	0.0	0.0	1.0	1.0	1.0	1.0	1.0	13.0	1.0	184.323	1.0	2.0
CCCOc1c(cc(cc1C)[S-])C	0	195.30699999999996	2.9980400000000014	0.1244878371887543	-0.779656138086681	5.625416666666666	0.7762452758881331	1.2307692307692308	0.6856533975737998	72.0	9.844934982691242	1.8843671266290436	2.920679974855697	2.0	3.0	1.0	9.23	13.0	13.0	1.0	0.0	0.0	0.0	0.0	0.0	1.0	0.0	1.0	0.45454545454545453	2.0	0.0	1.0	0.0	13.0	0.45454545454545453	195.30699999999996	1.0	3.0
OC1(Cn2cnc3cc(ccc3c2=O)-c2ccccc2)CCN(CC1)C(=O)c1ccccc1	1	439.51500000000027	3.730800000000003	0.260771560027624	-0.3878838886770462	13.097063245845783	-1.0588983187844567	0.8787878787878788	0.5258065569477384	166.0	22.83828804643758	6.399098434795657	1.321311379053519	6.0	4.0	5.0	75.43	33.0	33.0	4.0	1.0	1.0	0.0	1.0	1.0	3.0	1.0	4.0	0.2222222222222222	5.0	1.0	6.0	1.0	37.0	0.2222222222222222	439.51500000000027	5.0	4.0
Cc1ccc(cc1Cl)n2c(nnc2S)CSCc3ccc(cc3Cl)F	0	414.3580000000001	5.743720000000004	0.19227336796269964	-0.27348381294405355	13.106863605738447	-0.3384643518956427	1.08	0.5401096919265992	130.0	17.97432701575866	3.630443189130575	1.7629793466455435	8.0	5.0	3.0	30.71	25.0	25.0	3.0	0.0	0.0	0.0	0.0	0.0	2.0	1.0	3.0	0.17647058823529413	5.0	1.0	3.0	0.0	27.0	0.17647058823529413	414.3580000000001	3.0	5.0
CC[C@@H]1[C@@H](C[C@@H]1[O-])c2cn(nc2C)C	0	193.26999999999998	0.97092	0.06279493097444212	-0.8517105775915699	11.41953373015873	-0.3429572940287229	1.6428571428571428	0.7019410845958693	78.0	10.292528739883947	3.402914704077028	2.2007803497314717	3.0	2.0	2.0	40.879999999999995	14.0	14.0	1.0	1.0	1.0	1.0	0.0	1.0	0.0	1.0	1.0	0.7272727272727273	3.0	0.0	3.0	0.0	15.0	0.7272727272727273	193.26999999999998	2.0	2.0
Cc1ncc(s1)CN(C)C(=O)[C@@H]2CC[C@H](C2)[NH3+]	0	254.379	0.8205200000000001	0.22549352528944622	-0.3551093963899602	12.184388227513228	0.19122071050642453	1.6470588235294117	0.8678638858615683	94.0	12.41384908344359	3.328845128760876	1.9100848802587957	5.0	3.0	2.0	60.84	17.0	17.0	1.0	1.0	1.0	1.0	0.0	1.0	0.0	1.0	1.0	0.6666666666666666	3.0	1.0	4.0	3.0	18.0	0.6666666666666666	254.379	2.0	3.0
c1ccc(cc1)Nc2ccc(cc2)[N-]C3=NC(=O)[C@H](N=N3)Cc4ccc(cc4)F	0	386.4100000000001	5.534200000000004	0.20499649962156186	-0.35754089375715364	12.98718852124081	-0.7112410751066542	0.896551724137931	0.6250905490597599	144.0	20.05383099606141	4.28299282999633	1.355533924072081	7.0	5.0	4.0	80.28	29.0	29.0	3.0	1.0	0.0	0.0	1.0	1.0	3.0	0.0	3.0	0.09090909090909091	4.0	1.0	6.0	1.0	32.0	0.09090909090909091	386.4100000000001	4.0	5.0
CCn1cc(cn1)[C@@H](C)[NH2+]C2C3CC4CC(C3)CC2C4	0	274.43199999999996	2.352099999999999	0.11195258391758012	-0.3373125953502461	4.4368183631477285	0.5674319727891152	1.2	0.8983663211385828	110.0	13.689869965382487	6.313552018989594	1.4571394836857006	3.0	4.0	5.0	34.43	20.0	20.0	1.0	4.0	4.0	4.0	0.0	4.0	0.0	1.0	1.0	0.8235294117647058	2.0	1.0	3.0	2.0	23.0	0.8235294117647058	274.43199999999996	5.0	4.0
c1cc2c(cc1N)oc(n2)CC(F)(F)F	0	216.16199999999995	2.5148	0.3971890489053857	-0.4402565432751963	12.024396415973797	-4.313074570105821	1.2666666666666666	0.744880898184489	80.0	11.052041763877789	1.8084580363273692	2.390076218099895	6.0	1.0	2.0	52.05	15.0	15.0	2.0	0.0	0.0	0.0	0.0	0.0	1.0	1.0	2.0	0.2222222222222222	3.0	1.0	3.0	2.0	16.0	0.2222222222222222	216.16199999999995	2.0	1.0
CCC[C@H]([C@@H]1C[C@@H](OC1)C)NN	0	172.272	1.0433999999999999	0.05507881796692326	-0.3781444028920537	5.498991874527588	0.41917233560090683	1.6666666666666667	0.491874724508971	72.0	8.974691494688164	2.6122868895575624	2.3283058765000098	3.0	4.0	1.0	47.28	12.0	12.0	0.0	1.0	1.0	0.0	1.0	1.0	0.0	0.0	0.0	1.0	3.0	2.0	3.0	3.0	12.0	1.0	172.272	1.0	4.0
C[C@H](CC(=O)N1CCC(O)(Cn2cnc(NCCCN(C)C)cc2=O)CC1)c1ccccc1	1	455.6030000000003	2.1542000000000003	0.2549902537382367	-0.3878838951728926	12.757567219081714	-1.0198525631365176	1.2121212121212122	0.5337850518509103	180.0	23.846724214874854	6.3286364800443256	1.4876010984340537	8.0	10.0	3.0	90.69999999999999	33.0	33.0	2.0	1.0	1.0	0.0	1.0	1.0	1.0	1.0	2.0	0.56	7.0	2.0	8.0	2.0	35.0	0.56	455.6030000000003	3.0	10.0
c1cc(ccc1[C@@H]2[C@@H]([C@H](N3N2CCC3)C#N)C#N)Br	0	317.18999999999994	2.4584600000000005	0.1288008382624576	-0.23153395291828302	9.44534123834719	-0.3183825821995472	1.0526315789473684	0.7982907366571991	96.0	13.40541291500631	3.9197774767865594	2.010823518653685	5.0	1.0	3.0	54.06	19.0	19.0	1.0	2.0	2.0	0.0	2.0	2.0	1.0	0.0	1.0	0.42857142857142855	4.0	0.0	4.0	0.0	21.0	0.42857142857142855	317.18999999999994	3.0	1.0
c1ccc(cc1)[C@@H]2[C@H]3C(=c4ccccc4=[NH+]3)C[C@@H]5N2C(=O)N(C5=O)c6ccccc6C(=O)NCc7ccco7	0	517.5650000000003	1.4251000000000003	0.332414955329062	-0.4674762730765874	14.162533427754838	-0.6794922670756913	0.9230769230769231	0.39169713181084387	192.0	26.50949644276188	7.775469423875256	1.2952379983186926	8.0	5.0	7.0	96.83	39.0	39.0	4.0	3.0	2.0	0.0	3.0	3.0	3.0	1.0	4.0	0.16129032258064516	4.0	2.0	8.0	2.0	45.0	0.16129032258064516	517.5650000000003	7.0	5.0
C1CSC[C@]1(C[NH3+])NCCO	0	177.29299999999998	-1.3140999999999985	0.09329301813172224	-0.39505406417097644	8.646845238095239	0.22858796296296302	1.6363636363636365	0.4993633388335188	66.0	8.156854249492381	2.1936648214715095	2.3270972235132628	4.0	4.0	1.0	59.900000000000006	11.0	11.0	0.0	1.0	1.0	0.0	1.0	1.0	0.0	0.0	0.0	1.0	3.0	3.0	3.0	5.0	11.0	1.0	177.29299999999998	1.0	4.0
C[C@H](CC(=O)N1CCC(O)(Cn2cnc3c(C#CCO)n(C)nc3c2=O)CC1)c1ccccc1	1	463.5380000000003	1.0211	0.2813865553062519	-0.3878838836731227	12.986204144594888	-1.1157602742275352	1.1764705882352942	0.5465100635582434	178.0	24.29431797206756	6.458654459752471	1.4203552756978972	9.0	5.0	4.0	113.48000000000002	34.0	34.0	3.0	1.0	1.0	0.0	1.0	1.0	1.0	2.0	3.0	0.44	8.0	2.0	9.0	2.0	37.0	0.44	463.5380000000003	4.0	5.0
CC[N@]1C[C@H]([C@@H](O1)c2ccc(c(c2)F)F)NC(=O)Nc3c(c(nn3c4ccccc4)c5cnc(nc5)OC)C	0	535.5550000000002	4.423020000000003	0.3202813949806389	-0.46678644190701574	13.954061597631158	-0.9799272552913421	1.1025641025641026	0.36083291427599506	202.0	27.517932611199157	6.408872369013154	1.4332388451135596	12.0	7.0	5.0	106.43000000000002	39.0	39.0	4.0	1.0	1.0	0.0	1.0	1.0	2.0	2.0	4.0	0.25925925925925924	8.0	2.0	10.0	2.0	43.0	0.25925925925925924	535.5550000000002	5.0	7.0
c1cc(sc1)/C=C/C(=O)N2CCC[C@@H]2c3ccc4c(c3)OCCO4	0	341.43200000000013	3.896200000000003	0.24661610540118453	-0.48614727826741805	12.600810893801963	0.0701750545897375	1.1666666666666667	0.7950345747674413	124.0	16.355160383312146	4.420243512530326	1.5285796959436695	5.0	3.0	4.0	38.77	24.0	24.0	2.0	2.0	1.0	0.0	2.0	2.0	1.0	1.0	2.0	0.3157894736842105	4.0	0.0	4.0	0.0	27.0	0.3157894736842105	341.43200000000013	4.0	3.0
C[C@H](CC(=O)N1CCC(O)(Cn2cnc(Nc3ccc4C5CCC(N5)c4c3)cc2=O)CC1)c1ccccc1	1	513.6420000000004	4.0134000000000025	0.25500312976071926	-0.38788389517286587	12.863436767020962	-1.0470473731773362	1.0789473684210527	0.44154177933737454	198.0	26.277445635193	8.49682550204001	1.043854786298898	8.0	7.0	6.0	99.49000000000001	38.0	38.0	3.0	3.0	2.0	0.0	3.0	3.0	2.0	1.0	3.0	0.43333333333333335	7.0	3.0	8.0	3.0	43.0	0.43333333333333335	513.6420000000004	6.0	7.0
CCC(C)(C)n1c(nnn1)[C@H](c2cc3c(cc(cc3[nH]c2=O)C)C)[NH+](Cc4ccc(cc4)F)Cc5ccco5	0	529.6400000000003	4.383340000000003	0.25764912299758136	-0.4633714256559777	13.807160392317321	-0.5464526643990937	1.1025641025641026	0.2955692029699	202.0	27.733475560822985	7.576935060594079	1.7470156356178224	9.0	9.0	5.0	94.04	39.0	39.0	5.0	0.0	0.0	0.0	0.0	0.0	2.0	3.0	5.0	0.3333333333333333	6.0	2.0	8.0	2.0	43.0	0.3333333333333333	529.6400000000003	5.0	9.0
Cc1c(c(nn1C)N)S(=O)(=O)NC[C@H]2CCC=CC2	0	284.38500000000005	0.9453199999999995	0.24561252536627873	-0.3810791112456619	12.267364417989416	-3.5825949546485263	1.5263157894736843	0.8053220352248819	106.0	14.043605595440512	3.512813645042386	2.116067312807206	7.0	4.0	2.0	90.01	19.0	19.0	1.0	1.0	0.0	1.0	0.0	1.0	0.0	1.0	1.0	0.5833333333333334	5.0	2.0	6.0	3.0	20.0	0.5833333333333334	284.38500000000005	2.0	4.0
CC(C)CN(CC(C)C)c1ccc(c(n1)OC(C)C)N	0	279.428	3.5694000000000017	0.2389037659843985	-0.4734362563728692	5.9343710632401105	0.07286806080456842	1.05	0.8287134549383295	114.0	15.284092571446669	2.717406267594649	2.99789686542006	4.0	7.0	1.0	51.38	20.0	20.0	1.0	0.0	0.0	0.0	0.0	0.0	0.0	1.0	1.0	0.6875	4.0	1.0	4.0	2.0	20.0	0.6875	279.428	1.0	7.0
C[C@H]1CC[C@@H](C[C@@H]1C)OC(=O)[C@@]2(CCC[NH2+]C2)C	0	254.39399999999992	1.7178	0.31731785558827563	-0.4617882816810392	12.334052815570672	-0.24548481198034744	1.2777777777777777	0.7624935104931402	104.0	13.173362107437434	5.0482320670885485	1.8688414169948449	3.0	2.0	2.0	42.91	18.0	18.0	0.0	2.0	2.0	1.0	1.0	2.0	0.0	0.0	0.0	0.9333333333333333	2.0	1.0	3.0	2.0	19.0	0.9333333333333333	254.39399999999992	2.0	2.0
CCC[C@H]1NC[C@H](CS1)C	0	159.29799999999997	2.0850999999999997	0.05317423704404008	-0.305046755499578	3.5327314814814814	0.751111111111111	1.6	0.6618574622710559	60.0	7.397341225498538	1.8267748807082662	2.132172251086123	2.0	2.0	1.0	12.03	10.0	10.0	0.0	1.0	1.0	0.0	1.0	1.0	0.0	0.0	0.0	1.0	2.0	1.0	1.0	1.0	10.0	1.0	159.29799999999997	1.0	2.0
Cc1c(c(n(n1)C)C)[C@H](C)[NH2+][C@H]2CCCC2(C)C	0	250.40999999999994	2.2400399999999996	0.1124917089331246	-0.33731265477062783	4.53926634542706	0.48440322656840507	1.3888888888888888	0.8769392220301772	102.0	13.499635521070495	4.881325882259945	2.147432888803939	3.0	3.0	2.0	34.43	18.0	18.0	1.0	1.0	1.0	1.0	0.0	1.0	0.0	1.0	1.0	0.8	2.0	1.0	3.0	2.0	19.0	0.8	250.40999999999994	2.0	3.0
Cc1c([nH+]c2ccc(cc2c1NC)OC(F)F)C	0	253.27199999999996	2.9138400000000013	0.38703238377913934	-0.4348114995503787	12.20076677584614	-2.809249443604603	1.2777777777777777	0.9124370564868515	96.0	13.284092571446669	2.995209988040813	2.633962151308542	5.0	3.0	2.0	35.400000000000006	18.0	18.0	2.0	0.0	0.0	0.0	0.0	0.0	1.0	1.0	2.0	0.3076923076923077	2.0	1.0	3.0	2.0	19.0	0.3076923076923077	253.27199999999996	2.0	3.0
N#CN1Cc2cnn(c2C1)-c1cnc2ccccc2c1	1	261.288	2.21718	0.17950775548281506	-0.3000865709150099	8.99325499029323	0.6097819035021416	1.15	0.6301394664619602	96.0	13.526733258565956	3.619248607687866	1.8322737954288582	5.0	1.0	4.0	57.74	20.0	20.0	3.0	1.0	0.0	0.0	1.0	1.0	1.0	2.0	3.0	0.13333333333333333	5.0	0.0	5.0	0.0	23.0	0.13333333333333333	261.288	4.0	1.0
CC1(C(=O)Nc2c(c(ncn2)Nc3ccc(cc3)NC(=O)Nc4cccc(c4)F)O1)C	0	422.4200000000002	4.112800000000002	0.32318004922905647	-0.47030915620845337	13.217741171921446	-1.0585805012275507	1.0	0.5026477224668123	158.0	22.00986092169139	4.427787514009264	1.4330866975667211	10.0	4.0	4.0	117.27	31.0	31.0	3.0	1.0	0.0	0.0	1.0	1.0	2.0	1.0	3.0	0.14285714285714285	6.0	4.0	9.0	4.0	34.0	0.14285714285714285	422.4200000000002	4.0	4.0
OC1(Cn2cnc3n(c(Cl)cc3c2=O)-c2ccccc2)CCN(CC1)C(=O)c1cnc(o1)C1CC1	1	493.9510000000004	3.373300000000002	0.29078685635804513	-0.43524026648324465	13.217194091246359	-1.1365667228527983	1.1428571428571428	0.45658058575337407	180.0	24.156125291633362	6.861805277212326	1.1836610313307632	10.0	5.0	6.0	106.39	35.0	35.0	4.0	2.0	2.0	1.0	1.0	2.0	1.0	3.0	4.0	0.36	8.0	1.0	9.0	1.0	40.0	0.36	493.9510000000004	6.0	5.0
OC1(Cn2cnc3n(ccc3c2=O)-c2cccc(Cl)c2)CCN(CC1)C(=O)[C@@H]1CCNC[C@H]1c1ccccc1	1	546.0710000000005	3.5874000000000024	0.26241689983568495	-0.3878838919870784	13.587822947386318	-1.0848846757098918	1.0769230769230769	0.3997657182603612	202.0	26.984552416379547	8.253891475453122	1.1500225206165928	9.0	5.0	6.0	92.39	39.0	39.0	4.0	2.0	2.0	0.0	2.0	2.0	2.0	2.0	4.0	0.36666666666666664	7.0	2.0	8.0	2.0	44.0	0.36666666666666664	546.0710000000005	6.0	5.0
C[C@@H]1CC(CC[C@@]1(C=C(C)C)O)(C)C	0	196.33399999999997	3.5299000000000023	0.08553958272133212	-0.3855105289304047	10.466018518518517	-0.5472685185185187	1.2142857142857142	0.6360552920495823	82.0	10.983127663125442	3.4530136145413795	2.795414475130383	1.0	1.0	1.0	20.23	14.0	14.0	0.0	1.0	1.0	1.0	0.0	1.0	0.0	0.0	0.0	0.8461538461538461	1.0	1.0	1.0	1.0	14.0	0.8461538461538461	196.33399999999997	1.0	1.0
CCCc1nc2c(n1[C@@H](C)CC)CC[NH2+]C2	0	222.35599999999994	1.4261	0.12034654958481693	-0.3408394110378087	4.8412037037037035	0.6073148148148145	1.4375	0.8213580801487256	90.0	11.543605595440512	3.5941581769573965	2.394886753809513	3.0	4.0	2.0	34.43	16.0	16.0	1.0	1.0	0.0	0.0	1.0	1.0	0.0	1.0	1.0	0.7692307692307693	2.0	1.0	3.0	2.0	17.0	0.7692307692307693	222.35599999999994	2.0	4.0
c1c(nc[nH]1)CNCC[NH3+]	0	141.198	-1.2587999999999993	0.09231586861884103	-0.356507766329196	4.0495833333333335	0.8323611111111111	1.7	0.45810592374417375	56.0	7.234204518682007	1.214525546953842	2.153025851523144	4.0	4.0	1.0	68.35	10.0	10.0	1.0	0.0	0.0	0.0	0.0	0.0	0.0	1.0	1.0	0.5	2.0	3.0	4.0	5.0	10.0	0.5	141.198	1.0	4.0
CC(Cc1ccccc1)C(=O)N1CCC(O)(Cn2cnn3cccc3c2=O)CC1	1	394.4750000000001	1.7283	0.2772743840229209	-0.38788387460801826	12.819080968067258	-1.0179652830484813	1.1379310344827587	0.7147616790682095	152.0	20.43251065250177	5.800363116236977	1.3773308250685012	7.0	5.0	4.0	79.84	29.0	29.0	3.0	1.0	1.0	0.0	1.0	1.0	1.0	2.0	3.0	0.4090909090909091	6.0	1.0	7.0	1.0	32.0	0.4090909090909091	394.4750000000001	4.0	5.0
c1cc2c(cc1N)nc(n2C3CCC3)C4CC4	0	227.31099999999995	3.220900000000002	0.11275481769016342	-0.3986638023963663	5.848272549760646	0.693726379440665	1.1764705882352942	0.8004185649432798	88.0	11.40541291500631	4.123171026288235	1.9475952609375615	3.0	2.0	4.0	43.839999999999996	17.0	17.0	2.0	2.0	2.0	2.0	0.0	2.0	1.0	1.0	2.0	0.5	3.0	1.0	3.0	2.0	20.0	0.5	227.31099999999995	4.0	2.0
CC[C@H]1CCCC[C@@H]1OCCCCCCS(=O)(=O)N	0	291.457	2.8207000000000004	0.2085761291291979	-0.37793476652338065	10.748864508950152	-3.275927114003187	1.105263157894737	0.6640708237434276	114.0	14.139981912617825	4.018837954000115	2.006294329286093	5.0	9.0	1.0	69.39	19.0	19.0	0.0	1.0	1.0	1.0	0.0	1.0	0.0	0.0	0.0	1.0	3.0	1.0	4.0	2.0	19.0	1.0	291.457	1.0	9.0
Cc1c(nc(s1)C)[C@H](C)N(CC(=O)[O-])C(C)C	0	255.36299999999997	1.2812399999999997	0.09002852487078	-0.5487521257973437	10.76948467813051	-1.0461531557067267	1.411764705882353	0.7950836944585475	96.0	13.162772227887025	2.807561410344776	2.946442422813055	5.0	5.0	1.0	56.260000000000005	17.0	17.0	1.0	0.0	0.0	0.0	0.0	0.0	0.0	1.0	1.0	0.6666666666666666	5.0	0.0	4.0	0.0	17.0	0.6666666666666666	255.36299999999997	1.0	5.0
O=C(NCc1n[nH]c2CN(Cc12)C#N)c1cc(n[nH]1)-c1ccccc1	1	333.355	1.5264799999999992	0.26913142106589866	-0.3449824543222442	12.322103253338371	-0.24854872658940086	1.24	0.6265830248212108	124.0	17.225403871315223	4.186244417831393	1.4260918561020235	8.0	4.0	4.0	113.49000000000001	25.0	25.0	3.0	1.0	0.0	0.0	1.0	1.0	1.0	2.0	3.0	0.17647058823529413	5.0	3.0	8.0	3.0	28.0	0.17647058823529413	333.355	4.0	4.0
Cc1cc2cc(oc2cc1C)C[NH+]3C[C@@H]4[C@@H](C3)OCCN4C	0	301.4100000000001	1.1473399999999994	0.1590366927798009	-0.45507572443223926	6.070762707860922	0.3913122532963802	1.1818181818181819	0.9023339521601479	118.0	15.267220234572113	5.366813703531086	1.5176040226831304	4.0	2.0	4.0	30.050000000000004	22.0	22.0	2.0	2.0	2.0	0.0	2.0	2.0	1.0	1.0	2.0	0.5555555555555556	3.0	1.0	4.0	1.0	25.0	0.5555555555555556	301.4100000000001	4.0	2.0
Cc1cc(ccc1N2C3=C([C@@H](C(=C2N)C(=O)c4ccc(cc4)OC)c5cc(c(c(c5)OC)OC)OC)C(=O)CCC3)[N+](=O)[O-]	0	599.6400000000002	5.601720000000005	0.2693421109998562	-0.4967677863609855	14.4962014728731	-0.8650812284790466	0.8863636363636364	0.1874423052690068	228.0	31.706013344398023	8.042171990381629	1.8259653993755227	11.0	9.0	5.0	143.46000000000004	44.0	44.0	3.0	2.0	0.0	1.0	1.0	2.0	3.0	0.0	3.0	0.2727272727272727	10.0	1.0	11.0	2.0	48.0	0.2727272727272727	599.6400000000002	5.0	9.0
COC[C@H]1CCCN1CCNc1cc(=O)n(CC2(O)CCN(CC2)C(=O)C[C@@H](C)c2ccccc2)cn1	1	511.66700000000037	2.3133000000000017	0.2549902602890305	-0.3878838951728926	12.826577772655398	-1.033340843712086	1.2162162162162162	0.4776195893054536	202.0	26.25250160881067	7.803675154832901	1.2348961447119393	9.0	11.0	4.0	99.92999999999999	37.0	37.0	2.0	2.0	2.0	0.0	2.0	2.0	1.0	1.0	2.0	0.6071428571428571	8.0	2.0	9.0	2.0	40.0	0.6071428571428571	511.66700000000037	4.0	11.0
CCN(CC)C[C@@](CC(=C)C)(c1ccc(cc1)OC)N	0	276.42400000000004	3.1572000000000005	0.11838012052977082	-0.4967681991356973	6.720528155706727	-0.39868575207860935	1.25	0.741263972059865	112.0	15.173362107437434	3.6823420314146267	3.0429513105357597	3.0	8.0	1.0	38.49	20.0	20.0	1.0	0.0	0.0	0.0	0.0	0.0	1.0	0.0	1.0	0.5294117647058824	3.0	1.0	3.0	2.0	20.0	0.5294117647058824	276.42400000000004	1.0	8.0
C[C@@H]1CCC[C@@H]([C@@H]1C)NC(=O)[C@@]2(CCC[NH2+]2)C	0	239.38299999999992	1.0432000000000008	0.28076499195825233	-0.3476865492917686	12.345165343915344	-0.19404242252456516	1.2941176470588236	0.7430029526550158	98.0	12.466255326250886	5.037142575677306	1.9338308633321133	3.0	2.0	2.0	45.71	17.0	17.0	0.0	2.0	2.0	1.0	1.0	2.0	0.0	0.0	0.0	0.9285714285714286	1.0	2.0	3.0	3.0	18.0	0.9285714285714286	239.38299999999992	2.0	2.0
C[C@H]1CCC[C@](C1)(C[NH+](C)C2CCCC2)C=O	0	238.39499999999995	1.8390999999999997	0.13129195038944974	-0.33412237994050403	11.56446664777022	0.0043055555555555625	1.2352941176470589	0.7415835600731259	98.0	12.303118619434356	5.0595750366776855	1.9498277717490755	2.0	4.0	2.0	21.51	17.0	17.0	0.0	2.0	2.0	2.0	0.0	2.0	0.0	0.0	0.0	0.9333333333333333	1.0	1.0	2.0	1.0	18.0	0.9333333333333333	238.39499999999995	2.0	4.0
C1CS(=O)(=O)C[C@@H]1N=[N+]=[N-]	0	161.18599999999998	0.48380000000000006	0.1502373067345289	-0.22883014418870753	10.732491496598639	-2.882523148148149	1.6	0.31813945185524467	56.0	7.612884175122364	1.4233386715357834	2.682689898269856	6.0	1.0	1.0	82.9	10.0	10.0	0.0	1.0	1.0	0.0	1.0	1.0	0.0	0.0	0.0	1.0	3.0	0.0	5.0	0.0	10.0	1.0	161.18599999999998	1.0	1.0
CCc1csc([nH+]1)N2CCC[C@H](C2)CCl	0	245.79899999999995	2.5798000000000005	0.3334049958767122	-0.2521678375299931	5.932133426415833	0.6675862937767698	1.6666666666666667	0.7487246743973601	84.0	10.673362107437434	2.9856256101143943	2.02659747829545	4.0	3.0	2.0	17.380000000000003	15.0	15.0	1.0	1.0	1.0	0.0	1.0	1.0	0.0	1.0	1.0	0.7272727272727273	2.0	0.0	2.0	1.0	16.0	0.7272727272727273	245.79899999999995	2.0	3.0
c1ccc(cc1)[C@@H]2CCCC[C@H]2Nc3ccc(c(c3)Cl)Cl	0	320.2629999999999	6.131700000000004	0.06123394012024716	-0.3816538903558092	6.1129672190016695	0.4568446082136558	0.8571428571428571	0.7168752697786525	110.0	14.656489770562878	4.265346993995893	1.79487492822778	3.0	3.0	3.0	12.03	21.0	21.0	2.0	1.0	1.0	1.0	0.0	1.0	2.0	0.0	2.0	0.3333333333333333	1.0	1.0	1.0	1.0	23.0	0.3333333333333333	320.2629999999999	3.0	3.0
CC(C)[NH2+][C@@H]1CCN(C1)C[C@@]2(CCCO2)C	0	227.37199999999993	0.6016000000000008	0.10016245775132485	-0.37395233748748613	5.866827522675737	0.14555626417233558	1.5	0.7619507572937056	94.0	11.596011838247808	3.824441936906492	1.7569805994670944	3.0	4.0	2.0	29.080000000000002	16.0	16.0	0.0	2.0	2.0	0.0	2.0	2.0	0.0	0.0	0.0	1.0	2.0	1.0	3.0	2.0	17.0	1.0	227.37199999999993	2.0	4.0
C[C@@]12CC[C@@H]3[C@]([C@@H]1CC[C@H]([C@H]2CC(=O)N4CCC[C@H]4CO)O)(CO[C@H](O3)COc5ccccc5)C	0	487.6370000000002	3.373800000000002	0.22279532501735305	-0.4882982559023396	13.279999117543188	-0.47872427826446007	1.1142857142857143	0.6397400437049933	194.0	24.631181265251026	9.6637881145815	1.267847430024698	7.0	6.0	5.0	88.46000000000002	35.0	35.0	1.0	4.0	4.0	2.0	2.0	4.0	1.0	0.0	1.0	0.75	6.0	2.0	7.0	2.0	39.0	0.75	487.6370000000002	5.0	6.0
C[C@H](CC(=O)N1CCC(O)(Cn2cnc(cc2=O)N2CC3(C2)CCOC3)CC1)c1ccccc1	1	466.5820000000004	2.0172999999999996	0.2549977958686113	-0.3878838951728773	12.80032669852612	-1.0170144550014668	1.1470588235294117	0.7009470652652026	182.0	23.760937777247946	7.787494167737237	1.137447917525433	8.0	6.0	5.0	87.9	34.0	34.0	2.0	3.0	3.0	0.0	3.0	3.0	1.0	1.0	2.0	0.5769230769230769	7.0	1.0	8.0	1.0	38.0	0.5769230769230769	466.5820000000004	5.0	6.0
CN(CCCNC(=O)c1ccc2nc3CCCCc3c(Cl)c2c1)Cc1ccccc1	1	421.9720000000001	5.018900000000005	0.2508042209566384	-0.3519902358782492	12.635903530425534	-0.058889080195898336	1.1333333333333333	0.544639377265369	156.0	20.924074484064484	5.751758958362997	1.334878013322096	5.0	7.0	4.0	45.230000000000004	30.0	30.0	3.0	1.0	0.0	1.0	0.0	1.0	2.0	1.0	3.0	0.36	3.0	1.0	4.0	1.0	33.0	0.36	421.9720000000001	4.0	7.0
OC1(Cn2cnn3cccc3c2=O)CCN(CC1)C(=O)c1ccc(cc1)-c1cscn1	1	435.50900000000007	2.2868000000000004	0.27727438402294313	-0.3878838712299768	12.900607276121345	-1.0538699575203005	1.1290322580645162	0.5309804655049385	158.0	21.424074484064484	5.829555123652181	1.2502957790188236	9.0	4.0	5.0	92.73	31.0	31.0	4.0	1.0	1.0	0.0	1.0	1.0	1.0	3.0	4.0	0.2727272727272727	8.0	1.0	8.0	1.0	35.0	0.2727272727272727	435.50900000000007	5.0	4.0
c1ccc2c(c1)ccc(c2/C=N\NC(=O)CSc3ccc(cc3)Cl)[O-]	0	369.85300000000007	3.8092000000000024	0.249918726218431	-0.8719955976336148	12.02825360820411	-0.2464021688922482	1.12	0.4222771032224628	126.0	17.6480536021256	3.497153469355752	1.620400258563723	6.0	5.0	3.0	64.52	25.0	25.0	3.0	0.0	0.0	0.0	0.0	0.0	3.0	0.0	3.0	0.05263157894736842	4.0	1.0	4.0	1.0	27.0	0.05263157894736842	369.85300000000007	3.0	5.0
C[C@@]12CCCc3coc(c13)C(=O)c1cc3C(=O)C4=C5N(CCS4(=O)=O)[C@@H](O)C[C@@]5(O)c3cc21	1	467.49900000000025	1.5143	0.2283317108171294	-0.46022342384813597	13.52741911270681	-3.9475435210432495	1.1515151515151516	0.5974840909721105	170.0	23.076621311330616	8.285025153065254	1.5537317804172652	9.0	0.0	7.0	125.12	33.0	33.0	2.0	5.0	1.0	3.0	2.0	5.0	1.0	1.0	2.0	0.4166666666666667	8.0	2.0	8.0	2.0	39.0	0.4166666666666667	467.49900000000025	7.0	0.0
C[C@@]12CCCc3coc(c13)C(=O)c1cc3C(=O)C4=C5N(CCS4(=O)=O)[C@H](O)C[C@]5(O)c3cc21	1	467.49900000000025	1.5143	0.2283317108171294	-0.46022342384813597	13.52741911270681	-3.9475435210432495	1.1515151515151516	0.5974840909721105	170.0	23.076621311330616	8.285025153065254	1.5537317804172652	9.0	0.0	7.0	125.12	33.0	33.0	2.0	5.0	1.0	3.0	2.0	5.0	1.0	1.0	2.0	0.4166666666666667	8.0	2.0	8.0	2.0	39.0	0.4166666666666667	467.49900000000025	7.0	0.0
CC1(Cc2c(sc(n2)CCOC)[C@H](C1)[NH3+])C	0	241.37999999999997	1.5873999999999997	0.12167281957885011	-0.3842530762786699	5.096613874716553	0.35319078325774744	1.5625	0.8733564466628267	90.0	11.759148545064338	3.1076788642371245	2.198122070770958	4.0	3.0	2.0	49.760000000000005	16.0	16.0	1.0	1.0	0.0	1.0	0.0	1.0	0.0	1.0	1.0	0.75	3.0	1.0	3.0	3.0	17.0	0.75	241.37999999999997	2.0	3.0
Cc1ccc(c2c1C(CN2)(C)C)C	0	175.275	3.006540000000002	0.04110912592083582	-0.3837068666171911	3.4994907407407405	0.29706018518518507	1.1538461538461537	0.638829901058226	70.0	9.637828201504695	3.0058919444113306	2.6954962672290512	1.0	0.0	2.0	12.03	13.0	13.0	1.0	1.0	0.0	0.0	1.0	1.0	1.0	0.0	1.0	0.5	1.0	1.0	1.0	1.0	14.0	0.5	175.275	2.0	0.0
c1ccc(cc1)CCCOc2cccc(c2)NCCCCO	0	299.41400000000004	3.8826000000000023	0.12084689492101353	-0.4935089079696187	8.762610785930434	0.25619553935287676	0.9090909090909091	0.654135098485689	118.0	15.459972868926739	3.4693934320372746	1.6863554970084809	3.0	10.0	2.0	41.489999999999995	22.0	22.0	2.0	0.0	0.0	0.0	0.0	0.0	2.0	0.0	2.0	0.3684210526315789	3.0	2.0	3.0	2.0	23.0	0.3684210526315789	299.41400000000004	2.0	10.0
Cc1cc(ccc1OC)c2ccc(c(c2)[O-])F	0	231.24599999999998	2.883320000000001	0.12130563150418222	-0.8704783921233378	12.87991940682507	-0.723163317796254	1.0588235294117647	0.7955839390451286	88.0	12.41384908344359	2.659384766940864	2.458429878165609	3.0	2.0	2.0	32.29	17.0	17.0	2.0	0.0	0.0	0.0	0.0	0.0	2.0	0.0	2.0	0.14285714285714285	2.0	0.0	2.0	0.0	18.0	0.14285714285714285	231.24599999999998	2.0	2.0
Cc1csc(n1)[C@@H](C)[NH2+][C@H]2CCCCC[C@@H]2C#N	0	264.4179999999999	2.548400000000001	0.15010506694432743	-0.3348037078417297	9.290992667128581	0.21852702191987894	1.4444444444444444	0.8530092231286703	98.0	12.957819157813608	3.7974044429921885	1.9986403667394093	4.0	3.0	2.0	53.29	18.0	18.0	1.0	1.0	1.0	1.0	0.0	1.0	0.0	1.0	1.0	0.7142857142857143	3.0	1.0	3.0	2.0	19.0	0.7142857142857143	264.4179999999999	2.0	3.0
OCC(O)(CCl)c1cc2nccc(-c3cc(Cl)cc4C[C@@H](Oc34)C(=O)N3CCNCC3)c2s1	1	508.4270000000004	2.7706999999999997	0.2635852921045848	-0.4792974351816729	13.062103864973286	-1.5438620480926484	1.2727272727272727	0.459301304448037	174.0	23.16456146007064	6.143529952170769	1.545581658371963	10.0	5.0	5.0	94.92	33.0	33.0	3.0	2.0	1.0	0.0	2.0	2.0	1.0	2.0	3.0	0.391304347826087	7.0	3.0	7.0	3.0	37.0	0.391304347826087	508.4270000000004	5.0	5.0
c1cc[nH+]c(c1)N(Cc2ccco2)C(=O)c3ccc(cc3)Cl	0	313.764	3.594100000000002	0.34110397305112605	-0.46514943581427937	12.80401455026455	-0.1291512345679009	1.0909090909090908	0.7386548120479072	110.0	15.363596551749426	3.213817906317753	1.9362279312458024	5.0	4.0	3.0	47.59	22.0	22.0	3.0	0.0	0.0	0.0	0.0	0.0	1.0	2.0	3.0	0.058823529411764705	2.0	0.0	4.0	1.0	24.0	0.058823529411764705	313.764	3.0	4.0
Cl.Cl.Cn1nc2c(ncn(CC3(O)CCN(Cc4ccc(cc4Cl)-c4ccc[nH]4)CC3)c2=O)c1-c1ccc(CN)cc1	1	631.008	4.774900000000002	0.28136061794227796	-0.3879233260923115	13.389545938675731	-1.0073236939028254	1.0476190476190477	0.23844042785914565	222.0	27.854795904382627	7.88235652340793	2.024997344253626e-06	12.0	7.0	6.0	117.99	42.0	42.0	5.0	1.0	1.0	0.0	1.0	1.0	2.0	3.0	5.0	0.3	8.0	3.0	9.0	4.0	45.0	0.3	631.008	6.0	7.0
CC(C)(CO)[C@@H](C[NH3+])N	0	133.21499999999997	-1.4258999999999986	0.08993917651345402	-0.3957539161677841	8.787777777777778	-0.17881944444444442	1.6666666666666667	0.4415593155365756	56.0	7.491563831562722	1.7222894141907996	3.8023952699803587	3.0	3.0	0.0	73.89	9.0	9.0	0.0	0.0	0.0	0.0	0.0	0.0	0.0	0.0	0.0	1.0	2.0	3.0	3.0	6.0	8.0	1.0	133.21499999999997	0.0	3.0
c1cc(c(cc1NN)S(=O)(=O)[N-]Cc2[nH]ccn2)[N+](=O)[O-]	0	311.30300000000005	0.8661000000000002	0.28592246408794164	-0.5381542573992878	12.13942649281935	-4.2168518518518505	1.4761904761904763	0.40512051698598966	112.0	15.457819157813606	2.540208306497749	2.3512696225885916	11.0	6.0	2.0	158.10999999999999	21.0	21.0	2.0	0.0	0.0	0.0	0.0	0.0	1.0	1.0	2.0	0.1	7.0	3.0	10.0	4.0	22.0	0.1	311.30300000000005	2.0	6.0
OC1(Cn2cnc3c(csc3c2=O)C2CC2)CCN(CC1)C(=O)CCc1ccccc1	1	437.5650000000002	3.3217000000000025	0.27088300759329137	-0.38788388781328886	12.950909579301676	-0.9940721030913124	1.1612903225806452	0.6419490047186511	162.0	21.424074484064484	6.5726446925847535	1.207641862745139	7.0	6.0	5.0	75.43	31.0	31.0	3.0	2.0	2.0	1.0	1.0	2.0	1.0	2.0	3.0	0.4583333333333333	6.0	1.0	6.0	1.0	35.0	0.4583333333333333	437.5650000000002	5.0	6.0
C[NH+](C)c1cccc2c1c(ccc2C=C)N(C)C	0	241.35799999999998	2.3247999999999998	0.14032555907437932	-0.37697286010443987	3.90969387755102	1.193240740740741	1.1111111111111112	0.8663395793046265	94.0	13.284092571446669	3.292758426815099	2.9158298420612656	2.0	3.0	2.0	7.680000000000001	18.0	18.0	2.0	0.0	0.0	0.0	0.0	0.0	2.0	0.0	2.0	0.25	1.0	1.0	2.0	1.0	19.0	0.25	241.35799999999998	2.0	3.0
C[C@H](CC(=O)N1CCC(O)(Cn2cnc3c(Nc4ccccc4)n(C)nc3c2=O)CC1)c1ccccc1	1	500.6030000000003	3.4209000000000023	0.281424616250369	-0.38788388367303994	13.234634558427087	-1.096321037585016	1.027027027027027	0.40292949767789144	192.0	25.99298858481683	7.20933580624599	1.2502532963313782	9.0	7.0	5.0	105.28	37.0	37.0	4.0	1.0	1.0	0.0	1.0	1.0	2.0	2.0	4.0	0.35714285714285715	8.0	2.0	9.0	2.0	41.0	0.35714285714285715	500.6030000000003	5.0	7.0
CC[C@H](C)C[C@H](CC)Nc1ccccc1c2[nH]nc(n2)C	0	286.42300000000006	4.406820000000003	0.15736036101502285	-0.3817187266471747	4.445144242882338	0.49085034013605433	1.1904761904761905	0.7925140005230329	114.0	15.242276208189782	4.015634926854001	2.194064158669172	4.0	7.0	2.0	53.6	21.0	21.0	2.0	0.0	0.0	0.0	0.0	0.0	1.0	1.0	2.0	0.5294117647058824	3.0	2.0	4.0	2.0	22.0	0.5294117647058824	286.42300000000006	2.0	7.0
CCCc1nnc(n1c2cccc(c2)Cl)[S-]	0	252.75000000000003	2.779000000000001	0.13560895710904838	-0.7399356798686199	5.95534306675345	0.47751543209876557	1.375	0.7874055555845246	84.0	11.543605595440512	2.2403856088951897	2.4957038966291747	5.0	3.0	2.0	30.71	16.0	16.0	2.0	0.0	0.0	0.0	0.0	0.0	1.0	1.0	2.0	0.2727272727272727	4.0	0.0	3.0	0.0	17.0	0.2727272727272727	252.75000000000003	2.0	3.0
C[C@H](CC(=O)N1CCC(O)(Cn2cnc3n(C)c(nc3c2=O)-c2ccccc2)CC1)c1ccccc1	1	485.58800000000025	3.3443000000000014	0.281132812220885	-0.3878838836425815	13.241292406751603	-1.085268009407618	1.0277777777777777	0.45218796764022057	186.0	25.285881803630275	7.240685832052907	1.270440826769379	8.0	6.0	5.0	93.25	36.0	36.0	4.0	1.0	1.0	0.0	1.0	1.0	2.0	2.0	4.0	0.35714285714285715	7.0	1.0	8.0	1.0	40.0	0.35714285714285715	485.58800000000025	5.0	6.0
C1CCN([C@H](C1)C(=O)N)C(=O)CC2(CCCC2)C(=O)[O-]	0	281.33199999999994	-0.4467999999999992	0.23972870882351052	-0.5495418352715371	12.405624999999999	-1.1426070011337865	1.15	0.7534872533589261	112.0	14.750712376627058	4.634857716127942	2.0929836037511587	6.0	4.0	2.0	103.53	20.0	20.0	0.0	2.0	2.0	1.0	1.0	2.0	0.0	0.0	0.0	0.7857142857142857	4.0	1.0	6.0	2.0	21.0	0.7857142857142857	281.33199999999994	2.0	4.0
c1cc(ccc1N)S(=O)(=O)Nc2[nH]c(=O)c(c(n2)[O-])[N+](=O)[O-]	0	326.27000000000004	-0.8653000000000002	0.3442663433352549	-0.8536196973572652	12.004396730914587	-4.143648195389265	1.2727272727272727	0.36750674220916835	116.0	16.491199352633217	2.466948002440206	2.404392495848793	12.0	4.0	2.0	184.13999999999996	22.0	22.0	2.0	0.0	0.0	0.0	0.0	0.0	1.0	1.0	2.0	0.0	8.0	3.0	11.0	4.0	23.0	0.0	326.27000000000004	2.0	4.0
C[C@@H](N1CCC(CC1)C(=O)NCc1cccc(NC(C)=O)c1)c1cccc2ccccc12	1	429.5640000000002	4.887600000000004	0.22297409440271865	-0.3517847390573862	12.75607754410559	-0.10122777731992616	1.0	0.5866197369742943	166.0	22.50142475325411	6.435607574057428	1.3127454923734545	5.0	6.0	4.0	61.440000000000005	32.0	32.0	3.0	1.0	1.0	0.0	1.0	1.0	3.0	0.0	3.0	0.3333333333333333	3.0	2.0	5.0	2.0	35.0	0.3333333333333333	429.5640000000002	4.0	6.0
C[C@H](CC(=O)N1CCC(O)(Cc2cnc(cn2)-c2ccccc2)CC1)c1ccccc1	1	415.53700000000015	4.233400000000004	0.22267273811630303	-0.3893444947623112	12.745332538363883	-0.8424903917030533	0.967741935483871	0.6541679024389959	160.0	21.683587508058327	6.181321375749737	1.304690332922362	5.0	6.0	4.0	66.32000000000001	31.0	31.0	3.0	1.0	1.0	0.0	1.0	1.0	2.0	1.0	3.0	0.34615384615384615	4.0	1.0	5.0	1.0	34.0	0.34615384615384615	415.53700000000015	4.0	6.0
C[C@H]1CCC[C@H]1NC(CO)CO	0	173.256	0.11780000000000007	0.06067212726544706	-0.3946628124675808	8.850120937263794	-0.12912037037037072	1.3333333333333333	0.5656813451779793	72.0	8.974691494688164	2.7520325606564513	2.2802639454555838	3.0	4.0	1.0	52.489999999999995	12.0	12.0	0.0	1.0	1.0	1.0	0.0	1.0	0.0	0.0	0.0	1.0	3.0	3.0	3.0	3.0	12.0	1.0	173.256	1.0	4.0
C[C@@H]1C[C@@H](Nc2c1cccc2)C	0	161.248	2.994200000000001	0.037702370148126836	-0.38233920513493985	3.4902314814814814	0.6202777777777777	1.25	0.6164527070465042	64.0	8.55204176387779	2.6007164545297505	2.402555346443053	1.0	0.0	2.0	12.03	12.0	12.0	1.0	1.0	0.0	0.0	1.0	1.0	1.0	0.0	1.0	0.45454545454545453	1.0	1.0	1.0	1.0	13.0	0.45454545454545453	161.248	2.0	0.0
COc1ccc(cc1OC)[C@H]2c3c(c4ccccc4s3)OC(=C2C#N)N	0	364.4260000000001	4.136680000000003	0.20527446676491726	-0.4928699689323031	9.701703436004031	-0.30467025699168615	1.0769230769230769	0.7557551035448237	130.0	18.258784066134833	4.465114609654679	1.9611371610276296	6.0	3.0	4.0	77.5	26.0	26.0	3.0	1.0	0.0	0.0	1.0	1.0	2.0	1.0	3.0	0.15	6.0	1.0	5.0	2.0	29.0	0.15	364.4260000000001	4.0	3.0
C1C[C@@H](CN(C1)C(=O)c2c(non2)N)C[N-]S(=O)(=O)N	0	303.32400000000007	-0.9187999999999978	0.27953249598633007	-0.5352543679871881	12.138258810468631	-3.846947252666498	1.5	0.7268076813552307	112.0	14.750712376627058	3.0353631124597498	1.9665755226667776	11.0	4.0	2.0	159.51	20.0	20.0	1.0	1.0	1.0	0.0	1.0	1.0	0.0	1.0	1.0	0.6666666666666666	7.0	2.0	10.0	4.0	21.0	0.6666666666666666	303.32400000000007	2.0	4.0
COc1ccc(cc1Br)C1c2c(OC(N)=C1C#N)n[nH]c2-c1ccccn1	1	424.2580000000001	3.46098	0.24419058208799013	-0.4955793099718445	9.737261786659108	-0.4474886621315197	1.2962962962962963	0.6665990515367375	134.0	18.965890847321376	4.369104606308325	1.9423470614291092	8.0	3.0	4.0	109.84000000000002	27.0	27.0	3.0	1.0	0.0	0.0	1.0	1.0	1.0	2.0	3.0	0.10526315789473684	6.0	2.0	7.0	3.0	30.0	0.10526315789473684	424.2580000000001	4.0	3.0
Cc1c(c(n(n1)C)C[C@]2(Cc3ccccc3OC2)C#N)Cl	0	301.77699999999993	3.0695000000000014	0.12211979362575227	-0.4916154510654157	9.714263983371126	-0.5989814814814813	1.4761904761904763	0.8563296649119926	108.0	15.035169427003234	4.010058753612358	1.9478542505773428	5.0	2.0	3.0	50.84	21.0	21.0	2.0	1.0	0.0	0.0	1.0	1.0	1.0	1.0	2.0	0.375	4.0	0.0	4.0	0.0	23.0	0.375	301.77699999999993	3.0	2.0
CCOc1cccc(c1)CN2CCCn3cccc3[C@@H]2c4cccc(c4)C(F)(F)F	0	414.471	5.9009000000000045	0.415920701325932	-0.4938786315087095	13.379464669562974	-4.361720038486553	1.0	0.5171155481433259	158.0	21.13961743368832	5.479096164944842	1.7267600473876794	6.0	5.0	4.0	17.4	30.0	30.0	3.0	1.0	0.0	0.0	1.0	1.0	2.0	1.0	3.0	0.3333333333333333	3.0	0.0	3.0	0.0	33.0	0.3333333333333333	414.471	4.0	5.0
COCCNC1CS(=O)(=O)c2cc(NC(=O)c3cc(c(Sc4c(Cl)cncc4Cl)s3)[N+]([O-])=O)ccc12	1	589.5040000000001	4.826000000000004	0.2943624123231093	-0.3833698355064955	12.918458440419037	-3.546204328385428	1.3055555555555556	0.2040949006536248	190.0	26.03480494807372	5.169360658748135	1.5694983232864501	15.0	9.0	4.0	140.53	36.0	36.0	3.0	1.0	0.0	0.0	1.0	1.0	1.0	2.0	3.0	0.23809523809523808	10.0	2.0	10.0	2.0	39.0	0.23809523809523808	589.5040000000001	4.0	9.0
Cl.Cl.Cn1nc2c(ncn(CC3(O)CCN(Cc4ccc(cc4Cl)-c4ncco4)CC3)c2=O)c1-c1ccc(CN)cc1	1	632.98	4.434800000000002	0.28136061794227796	-0.4445327423626194	13.380657049786842	-1.02385261952266	1.0476190476190477	0.2697217695052422	222.0	27.854795904382627	7.652670243616889	2.024997344253626e-06	13.0	7.0	6.0	128.23000000000002	42.0	42.0	5.0	1.0	1.0	0.0	1.0	1.0	2.0	3.0	5.0	0.3103448275862069	10.0	2.0	10.0	3.0	45.0	0.3103448275862069	632.98	6.0	7.0
CCc1c(cnc(N)c1-c1ccc(O)cc1)-c1ccc(cc1)C(N)=O	1	333.39100000000013	3.364700000000002	0.24819583799579112	-0.5079662447793047	11.25604620403287	-0.4560385223475951	1.0	0.6809117892999993	126.0	17.97432701575866	4.20572680114858	2.164765582178573	5.0	4.0	3.0	102.22999999999999	25.0	25.0	3.0	0.0	0.0	0.0	0.0	0.0	2.0	1.0	3.0	0.1	4.0	3.0	5.0	5.0	27.0	0.1	333.39100000000013	3.0	4.0
COc1cccc(c1)-n1ncc2CN(Cc12)C#N	1	240.26599999999996	1.67758	0.17950775544932476	-0.49668631718538797	8.926431706954794	0.6141300547996976	1.3888888888888888	0.7492896348944625	90.0	12.535169427003234	3.096524516531917	2.017623059568157	5.0	2.0	3.0	54.08	18.0	18.0	2.0	1.0	0.0	0.0	1.0	1.0	1.0	1.0	2.0	0.23076923076923078	5.0	0.0	5.0	0.0	20.0	0.23076923076923078	240.26599999999996	3.0	2.0
c1c(cc(c2c1OCO2)Br)c3ncc(s3)C=O	0	312.144	3.1138000000000012	0.2308639267764664	-0.45352452687426914	10.621761673805324	0.23099552784076582	1.411764705882353	0.7995607397714313	86.0	11.828062645816685	2.313894942157858	2.090300760236628	6.0	2.0	3.0	48.42	17.0	17.0	2.0	1.0	0.0	0.0	1.0	1.0	1.0	1.0	2.0	0.09090909090909091	5.0	0.0	4.0	0.0	19.0	0.09090909090909091	312.144	3.0	2.0
CC(C)Oc1ccc(cn1)-c1n[nH]c2CN(Cc12)C#N	1	269.30799999999994	2.05558	0.21294895749139267	-0.4749410923907631	8.951022496607745	0.10385890357571426	1.4	0.8627832728965911	102.0	14.11251969619286	3.1583864717019594	1.864202203647312	6.0	3.0	3.0	77.83000000000001	20.0	20.0	2.0	1.0	0.0	0.0	1.0	1.0	0.0	2.0	2.0	0.35714285714285715	5.0	1.0	6.0	1.0	22.0	0.35714285714285715	269.30799999999994	3.0	3.0
C[C@H](CC(=O)N1CCC(O)(Cc2cnc3ccccn3c2=O)CC1)c1ccccc1	1	405.4980000000002	2.7843000000000018	0.26061607544220927	-0.38940169344872533	12.732694735968614	-0.9943619667219497	1.1	0.7083439643029673	156.0	21.13961743368831	6.1003062449001515	1.3806737313646007	6.0	5.0	4.0	74.91	30.0	30.0	3.0	1.0	1.0	0.0	1.0	1.0	1.0	2.0	3.0	0.375	5.0	1.0	6.0	1.0	33.0	0.375	405.4980000000002	4.0	5.0
COc1ccc(cc1)[C@H]2c3c(nc(nc3N)SC)CC4=C2C(=O)CCC4	0	367.4740000000003	3.526900000000002	0.18898454031114503	-0.49676820958447365	12.811261757789534	-0.19133125472411194	1.1538461538461537	0.6604481055019178	134.0	18.25878406613483	5.187145942332619	1.9269355021849355	6.0	3.0	4.0	78.1	26.0	26.0	2.0	2.0	0.0	2.0	0.0	2.0	1.0	1.0	2.0	0.35	6.0	1.0	5.0	2.0	29.0	0.35	367.4740000000003	4.0	3.0
C1CCC(C1)C=C2CC[NH2+]CC2	0	166.28799999999995	1.4602	0.07926803658331506	-0.3457221139402002	2.5972222222222223	0.9565740740740739	1.0833333333333333	0.5679567670106072	68.0	8.22576835024473	3.210386385298854	1.8683593855610965	1.0	1.0	2.0	16.61	12.0	12.0	0.0	2.0	2.0	1.0	1.0	2.0	0.0	0.0	0.0	0.8181818181818182	0.0	1.0	1.0	2.0	13.0	0.8181818181818182	166.28799999999995	2.0	1.0
Cc1nnc(n1[C@H]2CC[C@@H]([C@@H]2C)C)[S-]	0	210.32600000000002	2.09942	0.12818536026994246	-0.7403062209636511	5.190402494331066	0.5208333333333333	1.2857142857142858	0.6650403865779004	78.0	10.292528739883947	3.588899549577066	2.316096177311884	4.0	1.0	2.0	30.71	14.0	14.0	1.0	1.0	1.0	1.0	0.0	1.0	0.0	1.0	1.0	0.8	4.0	0.0	3.0	0.0	15.0	0.8	210.32600000000002	2.0	1.0
CC(CC\C=C(\C)CCCC1=CC(=O)[C@H]([C@@H]1O)c1ccoc1)\C=C1/OC(=O)C(C)=C1O	1	426.5090000000002	5.038800000000004	0.34264087445385205	-0.5038825000777755	12.2355978554382	-0.775867953919936	1.2903225806451613	0.42415372533641205	166.0	22.543241116511005	5.9168212166299226	1.4106533078120524	6.0	9.0	3.0	96.97000000000001	31.0	31.0	1.0	2.0	0.0	1.0	1.0	2.0	0.0	1.0	1.0	0.44	6.0	2.0	6.0	2.0	33.0	0.44	426.5090000000002	3.0	9.0
c1cc(ncc1F)N[C@H]2C[C@H]2N	0	167.18699999999998	0.7322	0.14115070838583949	-0.36571816637449955	12.401444082262536	-0.3188468442932728	1.5833333333333333	0.6823907128909918	64.0	8.55204176387779	1.900460590988763	1.9954787586825171	4.0	2.0	2.0	50.94	12.0	12.0	1.0	1.0	1.0	1.0	0.0	1.0	0.0	1.0	1.0	0.375	3.0	2.0	3.0	3.0	13.0	0.375	167.18699999999998	2.0	2.0
[H]/N=C\1/[C@@](N(C(=O)N1)CC=C)(C)CCCCCC	0	237.3469999999999	2.903970000000002	0.3234271356686242	-0.3082160217180877	11.840875299193751	-0.4853524187452758	1.3888888888888888	0.5188981318457031	96.0	13.596011838247808	3.4051801111630904	2.759420905010475	4.0	7.0	1.0	56.190000000000005	18.0	17.0	0.0	1.0	1.0	0.0	1.0	1.0	0.0	0.0	0.0	0.6923076923076923	2.0	2.0	4.0	2.0	18.0	0.6923076923076923	237.3469999999999	1.0	7.0
CCOc1cc(ccc1OCC#C)/C=C/c2nc3ccccc3c(=O)n2c4ccc(cc4)C(=O)[O-]	0	465.4850000000002	3.330300000000002	0.26571930309441216	-0.5448150978970409	13.371942968334356	-1.2912726913960546	1.0571428571428572	0.3707556630736214	174.0	24.78588180363029	5.166324128200605	1.8057789420121024	7.0	8.0	4.0	93.48	35.0	35.0	4.0	0.0	0.0	0.0	0.0	0.0	3.0	1.0	4.0	0.10714285714285714	7.0	0.0	7.0	0.0	38.0	0.10714285714285714	465.4850000000002	4.0	8.0
c1cc(ncc1F)N[C@@H]2C[C@H]2N	0	167.18699999999998	0.7322	0.14115070838583949	-0.36571816637449955	12.401444082262536	-0.3188468442932728	1.5833333333333333	0.6823907128909918	64.0	8.55204176387779	1.900460590988763	1.9954787586825171	4.0	2.0	2.0	50.94	12.0	12.0	1.0	1.0	1.0	1.0	0.0	1.0	0.0	1.0	1.0	0.375	3.0	2.0	3.0	3.0	13.0	0.375	167.18699999999998	2.0	2.0
C=CCN(CC(=O)[O-])C(=O)c1ccc(cc1F)Cl	0	270.667	0.8571999999999995	0.2569506455725867	-0.5482093597427261	13.518112717309146	-1.4309521359984314	1.5	0.7457086218254184	96.0	13.706742302257043	2.1181994535476445	3.00657935537762	6.0	5.0	1.0	60.440000000000005	18.0	18.0	1.0	0.0	0.0	0.0	0.0	0.0	1.0	0.0	1.0	0.16666666666666666	3.0	0.0	4.0	0.0	18.0	0.16666666666666666	270.667	1.0	5.0
c1ccc2c(c1)cccc2/C=C\3/C(=NOC3=O)c4ccco4	0	289.28999999999996	3.777300000000002	0.36773022545649897	-0.4625679854757661	11.97357316074578	-0.4728387188208607	0.9090909090909091	0.5326609061080182	106.0	14.94094682093905	3.5726452353498557	1.867062225113608	4.0	2.0	4.0	51.8	22.0	22.0	3.0	1.0	0.0	0.0	1.0	1.0	2.0	1.0	3.0	0.0	4.0	0.0	4.0	0.0	25.0	0.0	289.28999999999996	4.0	2.0
c1cc(ccc1NC(=O)[C@@H]2[C@H]3C=C[C@@]4([C@@H]2C(=O)N([C@@H]4C(=O)NC5CCCCC5)CCN6CCOCC6)O3)Br	0	587.5150000000006	2.3192999999999993	0.24590573455055711	-0.37879271800095765	14.065993990877647	-1.1317142096035941	1.0263157894736843	0.4756176218387361	204.0	26.277445635192993	8.74916578137751	1.2599031067618673	10.0	7.0	6.0	100.21000000000001	38.0	38.0	1.0	5.0	4.0	1.0	4.0	5.0	1.0	0.0	1.0	0.6071428571428571	6.0	2.0	9.0	2.0	43.0	0.6071428571428571	587.5150000000006	6.0	7.0
c1cc(ccc1c2c(c(=O)c3c(cc(cc3o2)O)[O-])O[C@@H]4[C@H]([C@@H]([C@@H](CO4)O)O)O)O	0	417.34600000000006	-0.237400000000001	0.23425571386975513	-0.8717801282498576	13.082804547745024	-1.6916162236499541	1.0	0.38275025530616974	158.0	21.576621311330612	4.720029189989656	1.8960435342874369	10.0	3.0	4.0	172.88	30.0	30.0	3.0	1.0	1.0	0.0	1.0	1.0	2.0	1.0	3.0	0.25	10.0	5.0	10.0	5.0	33.0	0.25	417.34600000000006	4.0	3.0
COC[C@@H]1CC[NH+](C1)CC2(CCCCCC2)CS	0	272.4779999999999	1.8079999999999994	0.08355691155934994	-0.38416411384555293	5.307110068307158	0.5385974505542958	1.2222222222222223	0.5751828787632606	106.0	12.847088693804373	5.010482203604415	1.8566175094387498	3.0	5.0	2.0	13.670000000000002	18.0	18.0	0.0	2.0	2.0	1.0	1.0	2.0	0.0	0.0	0.0	1.0	2.0	2.0	2.0	1.0	19.0	1.0	272.4779999999999	2.0	5.0
CCc1c(c(n(n1)C)C[C@@H](c2cnn(c2N)C)O)Cl	0	283.76300000000003	1.2276999999999996	0.12668382063206046	-0.38780530644892525	10.265879944570422	-0.7441609977324266	1.4210526315789473	0.8840682789143564	104.0	14.154336059449747	3.263081624164373	2.2626956087986247	7.0	4.0	2.0	81.89	19.0	19.0	2.0	0.0	0.0	0.0	0.0	0.0	0.0	2.0	2.0	0.5	6.0	2.0	6.0	3.0	20.0	0.5	283.76300000000003	2.0	4.0
CC(C)c1nnc(n1C(C)C)[S-]	0	184.288	1.8882	0.13386525044449163	-0.7403064885491274	5.057685185185185	0.3517592592592591	1.1666666666666667	0.6575404308379532	68.0	9.300964908321225	1.7237016837069303	3.124480542740284	4.0	2.0	1.0	30.71	12.0	12.0	1.0	0.0	0.0	0.0	0.0	0.0	0.0	1.0	1.0	0.75	4.0	0.0	3.0	0.0	12.0	0.75	184.288	1.0	2.0
C1CCC(CC1)C2=C[C@H](CCC2)O	0	180.29099999999997	3.037900000000002	0.07232745876499927	-0.3890395457160223	9.533847080498866	-0.13363284202569936	1.0	0.6148732508762889	74.0	9.096011838247808	3.501354101686943	1.9706612413376152	1.0	1.0	2.0	20.23	13.0	13.0	0.0	2.0	1.0	2.0	0.0	2.0	0.0	0.0	0.0	0.8333333333333334	1.0	1.0	1.0	1.0	14.0	0.8333333333333334	180.29099999999997	2.0	1.0
CC[C@]1(CCCN(C1)C(=O)CCSC)C(=O)[O-]	0	258.363	0.5081999999999998	0.2229263574292504	-0.5494854601850206	11.88255007558579	-1.0116976620895268	1.4705882352941178	0.7206102208286813	98.0	12.88890505706126	3.559432659566394	2.6466980697327673	5.0	5.0	1.0	60.44	17.0	17.0	0.0	1.0	1.0	0.0	1.0	1.0	0.0	0.0	0.0	0.8333333333333334	4.0	0.0	4.0	0.0	17.0	0.8333333333333334	258.363	1.0	5.0
c1cc(oc1CN[C@H]2CCC[C@@H]2C#N)S(=O)(=O)N	0	269.32599999999996	0.7088800000000001	0.2709494625739299	-0.44690928224573795	11.025623316845358	-3.7815512408667167	1.5	0.8361592526519905	98.0	13.173362107437432	3.137678857392356	1.950708272663631	7.0	4.0	2.0	109.11999999999999	18.0	18.0	1.0	1.0	1.0	1.0	0.0	1.0	0.0	1.0	1.0	0.5454545454545454	5.0	2.0	6.0	3.0	19.0	0.5454545454545454	269.32599999999996	2.0	4.0
Cn1ccc(n1)c2cc(c(cc2C(F)(F)F)F)C(=O)Nc3cnc(nc3c4ccccc4)CC#N	0	480.4250000000002	5.020380000000004	0.4166698300215027	-0.31870229870995226	14.768796098916049	-4.867467689425195	1.1714285714285715	0.4048289336092859	176.0	25.164561460070637	5.018049035241077	1.7762036527204144	11.0	5.0	4.0	96.49000000000001	35.0	35.0	4.0	0.0	0.0	0.0	0.0	0.0	2.0	2.0	4.0	0.125	6.0	1.0	7.0	1.0	38.0	0.125	480.4250000000002	4.0	5.0
c1csc2c1c(nc(n2)C3CCCCC3)N	0	233.33999999999992	3.321200000000001	0.13543169592471666	-0.38304527732166094	5.963695908919123	0.5301388888888887	1.1875	0.8216542076704466	84.0	10.957819157813606	3.342157384897217	2.0215496605469143	4.0	1.0	3.0	51.8	16.0	16.0	2.0	1.0	1.0	1.0	0.0	1.0	0.0	2.0	2.0	0.5	4.0	1.0	3.0	2.0	18.0	0.5	233.33999999999992	3.0	1.0
C[C@H]1CCC[C@@](C1)(C[NH+](C)CC(C)C)C=O	0	226.384	1.5524999999999998	0.1312917931985019	-0.3363377006602989	11.435368480725623	-0.01722222222222225	1.5	0.7058391882317488	94.0	12.181798275874712	3.787127826473706	2.5500719445965365	2.0	5.0	1.0	21.51	16.0	16.0	0.0	1.0	1.0	1.0	0.0	1.0	0.0	0.0	0.0	0.9285714285714286	1.0	1.0	2.0	1.0	16.0	0.9285714285714286	226.384	1.0	5.0
CC(=O)c1cc(c(Sc2ccc(Cl)cc2)s1)[N+]([O-])=O	1	313.78700000000003	4.663500000000002	0.2942845828719033	-0.29360002242532585	11.291730997878183	-0.47103995198902604	1.368421052631579	0.4675420332312596	98.0	13.991199352633217	2.2474802027217855	2.3518224103815784	7.0	4.0	2.0	60.21	19.0	19.0	2.0	0.0	0.0	0.0	0.0	0.0	1.0	1.0	2.0	0.08333333333333333	5.0	0.0	4.0	0.0	20.0	0.08333333333333333	313.78700000000003	2.0	4.0
CC1CC[NH+](CC1)CCCN2[C@H]([C@@]34C=C[C@@H](O3)[C@@H]([C@@H]4C2=O)C(=O)Nc5ccc(cc5)Cl)C(=O)NC6CCCCC6	0	570.1539999999999	2.5829000000000013	0.24590493366156996	-0.35915877938822044	14.14356934241404	-1.1151624937228752	1.075	0.4197471000549506	216.0	27.854795904382627	9.899057607230304	1.220072083152408	9.0	8.0	6.0	92.18	40.0	40.0	1.0	5.0	4.0	1.0	4.0	5.0	1.0	0.0	1.0	0.6451612903225806	4.0	3.0	8.0	3.0	45.0	0.6451612903225806	570.1539999999999	6.0	8.0
C[C@@]12[C@@](C[C@@H](O1)n3c4ccccc4c5c3c6n2c7ccccc7c6c8c5C(=O)NC8)(C(=O)N)O	0	452.47000000000025	2.9674	0.2541720629221389	-0.37562706340414853	13.178632792246834	-1.9356561397707228	1.0588235294117647	0.3630568805718798	168.0	23.14553541208296	8.241210601105209	1.7670469705512342	8.0	1.0	8.0	111.50999999999999	34.0	34.0	5.0	3.0	1.0	0.0	3.0	3.0	3.0	2.0	5.0	0.23076923076923078	6.0	3.0	8.0	4.0	41.0	0.23076923076923078	452.47000000000025	8.0	1.0
CC[C@H]1CCC(=O)[C@@H](C1)[C@@H]2CCO[C@@]3(C2)CCOC3	0	266.381	2.967500000000001	0.1357768249044956	-0.37833910480074356	12.286269368858655	-0.05321912792894934	1.3157894736842106	0.7705622040282329	108.0	13.294682450997078	5.544416284237554	1.6781434950938836	3.0	2.0	3.0	35.53	19.0	19.0	0.0	3.0	3.0	1.0	2.0	3.0	0.0	0.0	0.0	0.9375	3.0	0.0	3.0	0.0	21.0	0.9375	266.381	3.0	2.0
CCOc1ccc(cc1F)S(=O)(=O)NCCc2csc(n2)c3ccc(cc3)OC	0	436.53000000000014	3.877500000000002	0.24018218089208637	-0.49676779478673716	13.9325304243904	-3.821514367983974	1.1724137931034482	0.5508912349028607	154.0	20.85516038331214	4.075424435438293	1.6031042861461846	9.0	9.0	3.0	77.52000000000001	29.0	29.0	3.0	0.0	0.0	0.0	0.0	0.0	2.0	1.0	3.0	0.25	6.0	1.0	6.0	1.0	31.0	0.25	436.53000000000014	3.0	9.0
CN(C)CC(=O)Nc1ccc2c(c1)ncn(CC1(O)CCN(CC1)C(=O)C(CCCNC(=O)c1ccc3c(Cl)c4CN(CCc4nc3c1)C(C)=O)Cc1ccccc1)c2=O	1	835.4059999999998	4.425400000000003	0.2607734811348617	-0.3878838920550633	14.1003965903646	-1.2133637140681608	0.9333333333333333	0.14545704193393358	314.0	42.55310203820237	11.506297008496066	0.951432730748074	15.0	13.0	7.0	170.06999999999996	60.0	60.0	5.0	2.0	1.0	0.0	2.0	2.0	3.0	2.0	5.0	0.4	10.0	3.0	14.0	3.0	66.0	0.4	835.4059999999998	7.0	13.0
c1cc(ccc1/C=C\c2cc(cc(c2)O[C@H]3[C@@H]([C@@H]([C@@H]([C@@H](O3)C(=O)[O-])O)O)O)O)O	0	403.3630000000001	-0.7954999999999999	0.229000860618175	-0.547195599550092	11.054970624435725	-1.8985444964030267	0.8620689655172413	0.4029304893349187	154.0	21.129027554137913	4.3290729746984775	1.7838563253450455	9.0	5.0	3.0	159.74	29.0	29.0	2.0	1.0	1.0	0.0	1.0	1.0	2.0	0.0	2.0	0.25	9.0	5.0	9.0	5.0	31.0	0.25	403.3630000000001	3.0	5.0
CC[C@@H]1CC[C@@H]([C@@H](C1)[NH+](Cc2ccsc2)C3CC3)C#N	0	289.4680000000001	3.0138800000000012	0.10418042457008375	-0.3252023297570589	9.53629640127656	0.28429232804232774	1.3	0.8865182343299477	108.0	13.94938298937633	5.268403540827787	1.752855579411524	3.0	5.0	3.0	28.23	20.0	20.0	1.0	2.0	2.0	2.0	0.0	2.0	0.0	1.0	1.0	0.7058823529411765	2.0	1.0	2.0	1.0	22.0	0.7058823529411765	289.4680000000001	3.0	5.0
Cc1ccc2nc(cc(=O)n2c1)CSc3nnc(s3)NC(=O)Nc4cc(ccc4OC)OC	0	484.5630000000002	3.807920000000002	0.3251385109346533	-0.49668285063847195	12.390580439496071	-0.49188531973344296	1.121212121212121	0.30019259155429245	170.0	23.37166824125719	4.485823170092353	1.3850848600328773	12.0	7.0	4.0	119.74000000000001	33.0	33.0	4.0	0.0	0.0	0.0	0.0	0.0	1.0	3.0	4.0	0.19047619047619047	10.0	2.0	10.0	2.0	36.0	0.19047619047619047	484.5630000000002	4.0	7.0
CN(C)CCCOc1ccc2c(c1)ncn(CC1(O)CCN(CC1)C(=O)[C@H](CCCNC(=O)c1ccc3c(Cl)c4CC(C)(C)Cc4nc3c1)Cc1ccccc1)c2=O	1	807.4359999999999	6.476000000000007	0.260775553334391	-0.49346736774157646	14.096789948100653	-1.1617900961335854	0.9482758620689655	0.11524218528974434	306.0	41.02815801182004	11.641067493958042	0.943129164773663	12.0	15.0	7.0	129.89000000000001	58.0	58.0	5.0	2.0	1.0	1.0	1.0	2.0	3.0	2.0	5.0	0.45652173913043476	9.0	2.0	11.0	2.0	64.0	0.45652173913043476	807.4359999999999	7.0	15.0
OC1(Cn2cnn3cccc3c2=O)CCN(CC1)C(=O)c1ccc(cc1)-c1ccc2ncccc2c1	1	479.54000000000013	3.3785000000000025	0.27727438402294313	-0.3878838712299768	13.130725610134881	-1.0674398757343249	0.9444444444444444	0.4266950771418885	180.0	24.700095366003374	7.0378043898332825	1.1260681164966324	8.0	4.0	6.0	92.73	36.0	36.0	5.0	1.0	1.0	0.0	1.0	1.0	2.0	3.0	5.0	0.21428571428571427	7.0	1.0	8.0	1.0	41.0	0.21428571428571427	479.54000000000013	6.0	4.0
Cn1cc(cn1)C(=O)N1CCC(O)(Cn2cnc3n(c(Cl)cc3c2=O)-c2ccc(Cl)cc2)CC1	1	501.37400000000025	2.894800000000001	0.2624739632704234	-0.3878838886087957	13.200212863717622	-1.131507270186923	1.1470588235294117	0.46400159121078377	176.0	24.03480494807372	6.223118682208044	1.3592322318093348	11.0	4.0	5.0	98.18	34.0	34.0	4.0	1.0	1.0	0.0	1.0	1.0	1.0	3.0	4.0	0.30434782608695654	8.0	1.0	9.0	1.0	38.0	0.30434782608695654	501.37400000000025	5.0	4.0
Cc1cc(ccc1Cl)O[C@@H]2C[C@@H](C2(C)C)[O-]	0	239.72199999999998	2.554620000000001	0.11961350558621055	-0.8513707595961859	11.45598235281767	-0.5084285679292295	1.4375	0.794652549149946	88.0	11.922285251880869	3.4955890505786047	2.0812847932910947	3.0	2.0	2.0	32.29	16.0	16.0	1.0	1.0	1.0	1.0	0.0	1.0	1.0	0.0	1.0	0.5384615384615384	2.0	0.0	2.0	0.0	17.0	0.5384615384615384	239.72199999999998	2.0	2.0
COc1cc(OC)cc(c1)-c1ccc(cc1)C(=O)N1CCC(O)(Cn2cnn3cccc3c2=O)CC1	1	488.5440000000003	2.847500000000001	0.27727438402294313	-0.4966017026113645	13.125049743726692	-1.0808514224700465	0.9722222222222222	0.4482860395309823	186.0	25.285881803630282	6.786247108115612	1.2512914240143587	9.0	6.0	5.0	98.29999999999998	36.0	36.0	4.0	1.0	1.0	0.0	1.0	1.0	2.0	2.0	4.0	0.2962962962962963	8.0	1.0	9.0	1.0	40.0	0.2962962962962963	488.5440000000003	5.0	6.0
c1cc2c(cc1n3c4ccc(cc4nc3CCl)Br)OCO2	0	365.61400000000003	4.255500000000001	0.23080214732304916	-0.45359302589951256	6.0595159316298535	0.26267165581754925	1.1428571428571428	0.6368591137476354	106.0	14.396976746569033	3.4198599120201605	1.9627697502361128	6.0	2.0	4.0	36.28	21.0	21.0	3.0	1.0	0.0	0.0	1.0	1.0	2.0	1.0	3.0	0.13333333333333333	4.0	0.0	4.0	0.0	24.0	0.13333333333333333	365.61400000000003	4.0	2.0
c1cc(c(cc1Oc2ccc(cn2)F)F)N	0	222.19399999999996	2.7343	0.2188659776111677	-0.43894117146733796	13.060642059292853	-0.5698040018476525	1.125	0.7945168070813515	82.0	11.54360559544051	1.8945861366012853	2.2023006226640756	5.0	2.0	2.0	48.14	16.0	16.0	2.0	0.0	0.0	0.0	0.0	0.0	1.0	1.0	2.0	0.0	3.0	1.0	3.0	2.0	17.0	0.0	222.19399999999996	2.0	2.0
CC(C)(C)c1ccc(cc1)[C@@H]2[C@@H](OCCN2C)C[NH2+]C	0	277.43199999999996	1.549	0.12579462367721198	-0.36900480604883523	5.9803952900604695	0.2123952034517509	1.25	0.9080680850321513	112.0	14.750712376627062	4.189187824942948	2.227161984707015	3.0	3.0	2.0	29.08	20.0	20.0	1.0	1.0	1.0	0.0	1.0	1.0	1.0	0.0	1.0	0.6470588235294118	2.0	1.0	3.0	2.0	21.0	0.6470588235294118	277.43199999999996	2.0	3.0
CCC[C@H]1C[NH2+][C@H](CN1C[C@@H]2CCCO2)C	0	227.37199999999996	0.6016000000000008	0.0959444819859181	-0.3768864726241023	5.765524612622827	0.5182001133786845	1.4375	0.7619507572937058	94.0	11.380468888623982	3.933450381025326	1.8527407546118344	3.0	4.0	2.0	29.080000000000002	16.0	16.0	0.0	2.0	2.0	0.0	2.0	2.0	0.0	0.0	0.0	1.0	2.0	1.0	3.0	2.0	17.0	1.0	227.37199999999996	2.0	4.0
Cc1cc(n2c(cnc2n1)CN3CCCC(CC3)(C)C)C	0	286.42299999999994	3.358240000000002	0.2339086778164409	-0.2974983926425287	4.525167391030486	0.48890507157484964	1.1904761904761905	0.848546069183378	114.0	15.035169427003234	4.681396635990094	1.8204855291074569	4.0	2.0	3.0	33.43	21.0	21.0	2.0	1.0	1.0	0.0	1.0	1.0	0.0	2.0	2.0	0.6470588235294118	4.0	0.0	4.0	0.0	23.0	0.6470588235294118	286.42299999999994	3.0	2.0
c1ccc2c(c1)cc(o2)C(=O)/C=C/c3cnc4n3cc(cc4)Br	0	367.202	4.739100000000002	0.22061911623053507	-0.45260317085210405	12.29304154069035	-0.1748640636810277	1.2173913043478262	0.3882422383082776	112.0	15.811190308942129	3.5719772523058118	1.6632551428391333	5.0	3.0	4.0	47.510000000000005	23.0	23.0	4.0	0.0	0.0	0.0	0.0	0.0	1.0	3.0	4.0	0.0	4.0	0.0	4.0	0.0	26.0	0.0	367.202	4.0	3.0
c1cn2c(c(cn2)C(=O)NCC3CC3)nc1[N@@]4CCC[C@@H]4c5cc(cnc5)F	0	380.4270000000001	2.744700000000001	0.2562803459064551	-0.35159109909977315	13.639560919112686	-0.3350264337290503	1.25	0.7366600564761493	144.0	19.08721119088102	5.50511931805782	1.4466735854833372	8.0	5.0	5.0	75.42000000000002	28.0	28.0	3.0	2.0	2.0	1.0	1.0	2.0	0.0	3.0	3.0	0.4	6.0	1.0	7.0	1.0	32.0	0.4	380.4270000000001	5.0	5.0
C[C@@H]1CCCC[C@H]1NC(=O)[C@@H](C)Sc2nnc(n2CC=C)COc3ccccc3F	0	432.5650000000002	4.357700000000003	0.23304458484383364	-0.48252969414822844	13.794414622357573	-0.42674182878655453	1.4	0.47104864722977646	162.0	21.50986092169139	5.389097794217914	1.637952872788797	8.0	9.0	3.0	69.04	30.0	30.0	2.0	1.0	1.0	1.0	0.0	1.0	1.0	1.0	2.0	0.5	6.0	1.0	6.0	1.0	32.0	0.5	432.5650000000002	3.0	9.0
Cc1cc(ccc1F)-c1cccc(c1)C(=O)N1CCC(O)(Cn2cnn3cccc3c2=O)CC1	1	460.50900000000024	3.277820000000002	0.27727438402294313	-0.3878838712299768	13.636654277767331	-1.0965183540279622	1.0588235294117647	0.5070199697427679	174.0	23.871668241257186	6.570417743332399	1.2849369676892943	8.0	4.0	5.0	79.84	34.0	34.0	4.0	1.0	1.0	0.0	1.0	1.0	2.0	2.0	4.0	0.2692307692307692	6.0	1.0	7.0	1.0	38.0	0.2692307692307692	460.50900000000024	5.0	4.0
OC1(Cn2cnc3n(ncc3c2=O)-c2ccc(F)cc2)CCN(CC1)C(=O)c1ccc(cc1)-c1ccccc1NS(=O)(=O)C=C	1	628.6860000000003	3.940800000000003	0.26406708768913706	-0.38788388857693895	13.345461549502023	-3.695739339111738	1.0222222222222221	0.26542993535397985	230.0	31.76900946675572	7.913281426575311	1.1222113854152567	13.0	8.0	6.0	139.42	45.0	45.0	5.0	1.0	1.0	0.0	1.0	1.0	3.0	2.0	5.0	0.1875	9.0	2.0	11.0	2.0	50.0	0.1875	628.6860000000003	6.0	8.0
c1c(cncc1[O-])CC2CCCCC2	0	190.2659999999999	2.2780000000000005	0.02989806852397666	-0.8714105972784291	11.069451215671453	0.04010133219954648	1.2142857142857142	0.7168733904973735	76.0	9.803118619434354	3.0189106883504024	1.9534150210817456	2.0	2.0	2.0	35.95	14.0	14.0	1.0	1.0	1.0	1.0	0.0	1.0	0.0	1.0	1.0	0.5833333333333334	2.0	0.0	2.0	0.0	15.0	0.5833333333333334	190.2659999999999	2.0	2.0
CC(=C)[C@@H](CC(C)(C)C)O	0	142.24200000000002	2.359600000000001	0.07493400296376057	-0.3887661144854819	9.36252314814815	-0.3333333333333337	1.4	0.5867193349981907	60.0	8.361807319565798	1.3745698515497344	3.799201763630895	1.0	2.0	0.0	20.23	10.0	10.0	0.0	0.0	0.0	0.0	0.0	0.0	0.0	0.0	0.0	0.7777777777777778	1.0	1.0	1.0	1.0	9.0	0.7777777777777778	142.24200000000002	0.0	2.0
CN1CCc2c(sc(n2)SCC(=O)[O-])C1	0	243.33299999999997	-0.027000000000000135	0.15030102218422473	-0.5492458145007407	10.304515778533636	-1.0367685237675313	1.7333333333333334	0.6979945249812933	82.0	10.836498814253964	2.2159716642679412	2.055148991255022	6.0	3.0	2.0	56.260000000000005	15.0	15.0	1.0	1.0	0.0	0.0	1.0	1.0	0.0	1.0	1.0	0.5555555555555556	6.0	0.0	4.0	0.0	16.0	0.5555555555555556	243.33299999999997	2.0	3.0
CC(C)(C)[C@@H]1CC[C@H]([C@@H](C1)N(C)C)C(=O)[O-]	0	226.33999999999995	1.1289	0.04604391096257027	-0.54980184372015	11.087786753590326	-0.8832785336356761	1.25	0.7086633803946089	94.0	12.508071689507775	4.00739015052106	2.767099426274395	3.0	2.0	1.0	43.370000000000005	16.0	16.0	0.0	1.0	1.0	1.0	0.0	1.0	0.0	0.0	0.0	0.9230769230769231	3.0	0.0	3.0	0.0	16.0	0.9230769230769231	226.33999999999995	1.0	2.0
O=C(NCc1ccccn1)c1cccc(c1)-n1ncc2CN(Cc12)C#N	1	344.37800000000016	1.9939799999999999	0.25117649846938445	-0.34638311476432415	12.4520931192725	-0.1667074252540517	1.2307692307692308	0.7315878699122329	128.0	17.932510652501772	4.307758090259962	1.5278453115814146	7.0	4.0	4.0	86.84	26.0	26.0	3.0	1.0	0.0	0.0	1.0	1.0	1.0	2.0	3.0	0.15789473684210525	6.0	1.0	7.0	1.0	29.0	0.15789473684210525	344.37800000000016	4.0	4.0
Cn1cc(cn1)Sc2cnc(cn2)C#N	0	217.257	1.2329799999999997	0.15831801264273568	-0.27464792438274577	8.548917482129063	0.3245709981523477	1.3333333333333333	0.7564883472533397	74.0	10.673362107437434	1.6463060346712393	2.1484808738851573	6.0	2.0	2.0	67.39	15.0	15.0	2.0	0.0	0.0	0.0	0.0	0.0	0.0	2.0	2.0	0.1111111111111111	6.0	0.0	5.0	0.0	16.0	0.1111111111111111	217.257	2.0	2.0
N#CN1Cc2[nH]nc(c2C1)-c1ccc(cc1)N1CCOCC1	1	295.34600000000006	1.70998	0.1795077176635098	-0.3777778199765326	9.024529724231689	0.629657423154447	1.1363636363636365	0.8542804306863366	112.0	14.940946820939052	4.309131205484247	1.5836624752266237	6.0	2.0	4.0	68.18	22.0	22.0	2.0	2.0	1.0	0.0	2.0	2.0	1.0	1.0	2.0	0.375	5.0	1.0	6.0	1.0	25.0	0.375	295.34600000000006	4.0	2.0
C[C@@H]1CC[C@@H](C[C@@H]1C)Oc2cc[nH+]cc2N	0	221.324	2.2864	0.19358193413185162	-0.487780796152017	5.9598148148148145	0.32953703703703696	1.3125	0.8326015970045583	88.0	11.543605595440512	3.6979849535288425	1.9810305128123944	3.0	2.0	2.0	49.39	16.0	16.0	1.0	1.0	1.0	1.0	0.0	1.0	0.0	1.0	1.0	0.6153846153846154	2.0	1.0	3.0	3.0	17.0	0.6153846153846154	221.324	2.0	2.0
CC(C)CCCOC[C@H](CNCc1ccccc1Cl)O	0	299.84200000000004	3.243300000000002	0.08972722554477458	-0.38939377499923655	9.784520502645503	-0.47542800453514755	1.3	0.6517671570349084	114.0	14.794682450997078	3.033638321965189	2.054904484431751	4.0	10.0	1.0	41.489999999999995	20.0	20.0	1.0	0.0	0.0	0.0	0.0	0.0	1.0	0.0	1.0	0.625	3.0	2.0	3.0	2.0	20.0	0.625	299.84200000000004	1.0	10.0
C[C@H]([C@@H](CNS(=O)(=O)c1ccc2c(c1)NC(=O)CO2)N)O	0	315.35100000000006	-0.9960999999999982	0.261909937757603	-0.4815830491413298	12.124723403250188	-3.7877905328798183	1.5238095238095237	0.5513269239187798	116.0	15.620955864630139	3.0228677056710707	2.169714159678741	9.0	5.0	2.0	130.75	21.0	21.0	1.0	1.0	0.0	0.0	1.0	1.0	1.0	0.0	1.0	0.4166666666666667	6.0	4.0	8.0	5.0	22.0	0.4166666666666667	315.35100000000006	2.0	5.0
c1cc(oc1)C[NH+]2CCC(CC2)c3ccc(cc3)F	0	260.332	2.3812000000000006	0.15746866480340857	-0.46337214424694	12.91306978966826	-0.14849044627543884	1.105263157894737	0.896676918662181	100.0	13.079139501373252	4.03844688518157	1.5550650337619003	3.0	3.0	3.0	17.580000000000002	19.0	19.0	2.0	1.0	1.0	0.0	1.0	1.0	1.0	1.0	2.0	0.375	1.0	1.0	2.0	1.0	21.0	0.375	260.332	3.0	3.0
CCN(CC)c1ncc(s1)CNC[C@](C)(CC(C)C)O	0	299.484	2.8760000000000017	0.1850223395692586	-0.3888453358893619	10.249479900010202	-0.6383361284328548	1.4	0.7359442285224279	116.0	15.173362107437434	3.2283862908812666	2.4272538262572145	5.0	9.0	1.0	48.39	20.0	20.0	1.0	0.0	0.0	0.0	0.0	0.0	0.0	1.0	1.0	0.8	5.0	2.0	4.0	2.0	20.0	0.8	299.484	1.0	9.0
CC1(CC1)C(=O)N1CCC(O)(Cn2cnc3n(c(Cl)cc3c2=O)-c2ccc(Cl)cc2)CC1	1	475.3760000000002	3.6476000000000024	0.2624739632704011	-0.38788389197491396	13.161880508427224	-1.066509396037263	1.09375	0.625049191268339	168.0	22.67299762850792	6.787608166343821	1.3841934436474395	9.0	4.0	5.0	80.36000000000001	32.0	32.0	3.0	2.0	2.0	1.0	1.0	2.0	1.0	2.0	3.0	0.43478260869565216	6.0	1.0	7.0	1.0	36.0	0.43478260869565216	475.3760000000002	5.0	4.0
c1cc2c(c(c1)Cl)n(c([nH+]2)CCCl)Cc3cc(cs3)Br	0	391.14099999999996	4.762400000000001	0.2562328928043982	-0.24070111211757778	6.3674464775622175	0.5819205089443187	1.35	0.5716381982906477	104.0	14.112519696192859	3.12848710731075	2.1232308948828855	6.0	4.0	3.0	19.07	20.0	20.0	3.0	0.0	0.0	0.0	0.0	0.0	1.0	2.0	3.0	0.21428571428571427	2.0	0.0	2.0	1.0	22.0	0.21428571428571427	391.14099999999996	3.0	4.0
C#CC[C@@H](CC(=O)[O-])NC(=O)OCC1c2ccccc2-c3c1cccc3	0	348.3780000000001	2.0570000000000004	0.4069190473607564	-0.5500882096640939	12.075199987402367	-1.2738910713504865	1.1153846153846154	0.8106991531701075	132.0	18.518297090128673	4.4429692004306975	1.6874093602886384	5.0	6.0	3.0	78.46	26.0	26.0	2.0	1.0	0.0	1.0	0.0	1.0	2.0	0.0	2.0	0.23809523809523808	4.0	1.0	5.0	1.0	28.0	0.23809523809523808	348.3780000000001	3.0	6.0
CCC[C@@H](CN(CC#N)CC#N)CS	0	211.334	1.68166	0.08738563764078588	-0.27715935320367885	8.558623315066768	0.334873078861174	1.2857142857142858	0.5147001625825612	78.0	10.811554787871634	2.060155046037426	3.9882133553059145	4.0	7.0	0.0	50.82	14.0	14.0	0.0	0.0	0.0	0.0	0.0	0.0	0.0	0.0	0.0	0.8	4.0	1.0	3.0	0.0	13.0	0.8	211.334	0.0	7.0
CCc1c(cnc(N)c1-c1ccc(O)cc1)-c1cccc(CC#N)c1	1	329.40300000000013	4.331880000000003	0.1310410378334377	-0.5079662447793047	9.539814242409529	0.2163780953427421	1.12	0.7459507016421815	124.0	17.811190308942127	4.246472077482723	2.191514395742142	4.0	4.0	3.0	82.93	25.0	25.0	3.0	0.0	0.0	0.0	0.0	0.0	2.0	1.0	3.0	0.14285714285714285	4.0	2.0	4.0	3.0	27.0	0.14285714285714285	329.40300000000013	3.0	4.0
C[C@@]1(CC[NH2+]C1)C(=O)NC2CCC(CC2)(C)C	0	239.38299999999995	1.0447999999999995	0.23158485535230203	-0.35270113618923704	12.265541383219954	-0.11809027777777747	1.1764705882352942	0.7430477266559522	98.0	12.518661569058182	4.717646539704971	1.8358191863333388	3.0	2.0	2.0	45.71	17.0	17.0	0.0	2.0	2.0	1.0	1.0	2.0	0.0	0.0	0.0	0.9285714285714286	1.0	2.0	3.0	3.0	18.0	0.9285714285714286	239.38299999999995	2.0	2.0
Cc1cccn2c1[nH+]c(cc2=O)CN3CCc4c(ccs4)[C@H]3C	0	326.445	2.6028200000000012	0.3420642363998006	-0.28831409463232743	12.358136784034603	0.02623598513479486	1.391304347826087	0.7259949986485419	118.0	15.97432701575866	4.7870865132976	1.686381025375316	5.0	2.0	4.0	38.86000000000001	23.0	23.0	3.0	1.0	0.0	0.0	1.0	1.0	0.0	3.0	3.0	0.3333333333333333	4.0	0.0	4.0	1.0	26.0	0.3333333333333333	326.445	4.0	2.0
Cn1nc2c(ncn(CC3(O)CCN(CC3)C(=O)C3(C)CC3)c2=O)c1-c1ccc(cc1)C(O)=O	1	465.5100000000003	1.6487999999999996	0.33517897869570606	-0.4776392465500914	13.190731390990228	-1.1064559315767468	1.0294117647058822	0.5857871515434374	178.0	24.250347897697548	7.1795045156802875	1.3811127890334494	10.0	5.0	5.0	130.55	34.0	34.0	3.0	2.0	2.0	1.0	1.0	2.0	1.0	2.0	3.0	0.4583333333333333	8.0	2.0	10.0	2.0	38.0	0.4583333333333333	465.5100000000003	5.0	5.0
Cc1nc(on1)C2CN(C2)CC#N	0	178.19499999999996	0.30079999999999996	0.23183638515813784	-0.33896255427672317	8.419537483203158	0.328287037037037	1.6923076923076923	0.6092084156980387	68.0	9.259148545064338	2.144010776355975	1.9055818942940135	5.0	2.0	2.0	65.95	13.0	13.0	1.0	1.0	1.0	0.0	1.0	1.0	0.0	1.0	1.0	0.625	5.0	0.0	5.0	0.0	14.0	0.625	178.19499999999996	2.0	2.0
C[C@@]1(CC[C@H]2[C@@H]1[C@@H](OC=C2C(=O)[O-])O[C@H]3[C@@H]([C@H]([C@@H]([C@H](O3)CO)O)O)O)O	0	375.3500000000001	-3.429799999999996	0.2074267037038801	-0.5450352938688602	11.282527795043126	-1.6317416750650884	1.2692307692307692	0.3332680042454964	148.0	19.223250160202095	5.487300034570539	1.8119566923387516	10.0	4.0	3.0	168.97	26.0	26.0	0.0	3.0	2.0	1.0	2.0	3.0	0.0	0.0	0.0	0.8125	10.0	5.0	10.0	5.0	28.0	0.8125	375.3500000000001	3.0	4.0
C[C@@H]1C[NH2+][C@H](S1)CC(C)(C)C	0	174.333	1.4473999999999998	0.1333785072637338	-0.3343755147547084	2.486689814814815	0.49824074074074076	1.4545454545454546	0.6363237472053224	66.0	8.483127663125442	1.9515589528565662	2.285111841923362	2.0	1.0	1.0	16.61	11.0	11.0	0.0	1.0	1.0	0.0	1.0	1.0	0.0	0.0	0.0	1.0	1.0	1.0	1.0	2.0	11.0	1.0	174.333	1.0	1.0
C[C@@H]1CC[C@@]2(CC[C@]3(C)C(=CC[C@@H]4[C@@]5(C)C[C@@H](O)[C@H](O)[C@@](C)(CO)[C@@H]5CC[C@@]34C)[C@@H]2[C@H]1C)C(O)=O	1	488.7090000000003	5.032700000000005	0.3097527636616839	-0.4808054432074283	12.812140498586864	-0.9068045979360011	0.9428571428571428	0.4086913598374133	198.0	25.767220234572108	13.507049375351395	1.6219323397203285	5.0	2.0	5.0	97.99000000000001	35.0	35.0	0.0	5.0	4.0	5.0	0.0	5.0	0.0	0.0	0.0	0.9	4.0	4.0	5.0	4.0	39.0	0.9	488.7090000000003	5.0	2.0
CC[C@]1(C[C@H](CCO1)[NH2+]CC2(COC2)C)C	0	228.35599999999994	0.9339999999999999	0.09088418722082085	-0.3796636240789062	5.872411422902495	0.12146317554799713	1.3125	0.7768209459914959	94.0	11.648418081055103	4.226071742138619	1.766803076399181	3.0	4.0	2.0	35.07	16.0	16.0	0.0	2.0	2.0	0.0	2.0	2.0	0.0	0.0	0.0	1.0	2.0	1.0	3.0	2.0	17.0	1.0	228.35599999999994	2.0	4.0
Cc1c(nn(c1NC(=O)N[C@@H]2C[N@](O[C@H]2c3ccc(c(c3)F)F)CC(F)F)c4ccccc4)c5cc(c(nc5)OC)C(=O)NC	0	627.599	4.632820000000003	0.32028139508997666	-0.4804197925326683	14.0339674275648	-2.7353366461025574	1.0888888888888888	0.2314365098363649	236.0	32.24998341876803	7.103264424118018	1.4748545915141016	15.0	9.0	5.0	122.64000000000001	45.0	45.0	4.0	1.0	1.0	0.0	1.0	1.0	2.0	2.0	4.0	0.26666666666666666	8.0	3.0	11.0	3.0	49.0	0.26666666666666666	627.599	5.0	9.0
Cc1c(nn(c1NC(=O)N[C@@H]2c3ccccc3C([C@H]([C@H]2O)OC)(C)C)c4ccccc4)C(=O)NC	0	477.5650000000002	3.070220000000001	0.32049113617514446	-0.38786168372983415	13.260986788233811	-0.9748045046250315	1.0571428571428572	0.45059115229895724	184.0	25.327698166887174	6.690608277384308	1.6825745818807554	9.0	5.0	4.0	117.51000000000002	35.0	35.0	3.0	1.0	0.0	1.0	0.0	1.0	2.0	1.0	3.0	0.34615384615384615	6.0	4.0	9.0	4.0	38.0	0.34615384615384615	477.5650000000002	4.0	5.0
Cc1cccc(c1)CN2CCC[C@@]3(C2=O)CCN(C3)c4nc5ccccc5s4	0	391.54	4.623820000000005	0.2304518577970214	-0.3469437899582383	13.47011967750063	-0.23618102796674267	1.1071428571428572	0.6534148464274679	144.0	19.139617433688315	6.187085193823717	1.350964594151524	5.0	3.0	5.0	36.440000000000005	28.0	28.0	3.0	2.0	2.0	0.0	2.0	2.0	2.0	1.0	3.0	0.391304347826087	4.0	0.0	4.0	0.0	32.0	0.391304347826087	391.54	5.0	3.0
CCN(CC)c1ccc(c(c1)[O-])/C=N/c2ccc(cc2)S(=O)(=O)N(CC)CC	0	402.5400000000002	3.387500000000002	0.24254781854176752	-0.8719620607155518	12.50839859480018	-3.483048015882282	0.9285714285714286	0.6026359168607149	152.0	20.7338400397525	4.658354126820906	2.192557686786864	7.0	9.0	2.0	76.03999999999999	28.0	28.0	2.0	0.0	0.0	0.0	0.0	0.0	2.0	0.0	2.0	0.38095238095238093	5.0	0.0	6.0	0.0	29.0	0.38095238095238093	402.5400000000002	2.0	9.0
CCC[C@@H](CCc1ncnn1CC)Cl	0	215.72799999999998	2.6381000000000006	0.13760531911080867	-0.2503897277418497	6.135953483245149	0.2796352985638697	1.4285714285714286	0.6835065191166287	80.0	10.38890505706126	2.278348643966697	2.3685034421314155	4.0	6.0	1.0	30.71	14.0	14.0	1.0	0.0	0.0	0.0	0.0	0.0	0.0	1.0	1.0	0.8	3.0	0.0	3.0	0.0	14.0	0.8	215.72799999999998	1.0	6.0
Cl.Cl.Cn1nc2c(ncn(CC3(O)CCN(Cc4ccc(cc4Cl)-c4ccc(o4)C(O)=O)CC3)c2=O)c1-c1ccc(CN)cc1	1	676.0009999999999	4.738000000000003	0.37130935956880545	-0.47537293176145146	13.407944437917475	-1.1281455067219774	1.0	0.21180621665480165	238.0	30.302389661575333	8.074699346559147	2.3039965117654785e-06	14.0	8.0	6.0	152.64000000000001	45.0	45.0	5.0	1.0	1.0	0.0	1.0	1.0	2.0	3.0	5.0	0.2903225806451613	10.0	3.0	11.0	4.0	48.0	0.2903225806451613	676.0009999999999	6.0	8.0
Cc1nc(cs1)Cc2ncc(s2)[C@H](C)[NH3+]	0	240.37699999999998	1.80172	0.11801290163479247	-0.35088447142854323	4.429638605442177	0.32724077748383285	1.5333333333333334	0.8891592742291868	80.0	10.836498814253964	2.0560650231607553	2.1072952041000574	5.0	3.0	2.0	53.42	15.0	15.0	2.0	0.0	0.0	0.0	0.0	0.0	0.0	2.0	2.0	0.4	4.0	1.0	3.0	3.0	16.0	0.4	240.37699999999998	2.0	3.0
CC(C)(C)CN(C)C(=O)c1cc(ccc1[O-])F	0	238.28199999999998	2.0174	0.2525927958445609	-0.8719164947844606	12.999181901927436	-0.5721215986394557	1.411764705882353	0.7907278118102689	94.0	13.215178470694322	2.2302289162416384	2.9253438308181177	4.0	2.0	1.0	43.370000000000005	17.0	17.0	1.0	0.0	0.0	0.0	0.0	0.0	1.0	0.0	1.0	0.46153846153846156	2.0	0.0	3.0	0.0	17.0	0.46153846153846156	238.28199999999998	1.0	2.0
CC(CC(=O)N1CCC(O)(CN2C=Nc3cc(NCCN(C)C)ccc3C2O)CC1)c1ccccc1	1	493.6520000000003	3.173700000000002	0.22267275325255517	-0.38790081973451557	12.863960587604897	-0.9861062912052017	1.1666666666666667	0.4971225782819425	194.0	25.708531534440656	7.229191871630267	1.296710043957697	8.0	9.0	4.0	91.64	36.0	36.0	2.0	2.0	1.0	0.0	2.0	2.0	2.0	0.0	2.0	0.5	7.0	3.0	8.0	3.0	39.0	0.5	493.6520000000003	4.0	9.0
CC[C@H](N[C@H](CC)O)O	0	133.191	0.03279999999999983	0.10608239749080739	-0.3785538203464147	8.888333333333334	-0.569490740740741	1.1111111111111112	0.4742590062647275	56.0	7.276020881938894	1.1581701210294755	3.223046904490619	3.0	4.0	0.0	52.489999999999995	9.0	9.0	0.0	0.0	0.0	0.0	0.0	0.0	0.0	0.0	0.0	1.0	3.0	3.0	3.0	3.0	8.0	1.0	133.191	0.0	4.0
CCC1([C@H](C[C@@H]1O[C@@H]2CCCC[C@@H]2C)[O-])CC	0	239.37899999999993	2.8893000000000013	0.0614224818206627	-0.8514137300632141	11.951533131771228	-0.38759566326530637	1.1764705882352942	0.7553205238359832	100.0	12.466255326250886	5.398961073070079	1.9448438352662607	2.0	4.0	2.0	32.29	17.0	17.0	0.0	2.0	2.0	2.0	0.0	2.0	0.0	0.0	0.0	1.0	2.0	0.0	2.0	0.0	18.0	1.0	239.37899999999993	2.0	4.0
C[C@]12CC/C(=N\OCC(=O)N[C@H](Cc3ccccc3)C(=O)OC)/C=C1CC[C@@H]4[C@@H]2[C@H](C[C@]5([C@H]4CC[C@@]5(C(=O)CO)O)C)O	0	596.7210000000006	2.485600000000002	0.3282076580287332	-0.4674767435437003	12.627421100708842	-1.607314965062744	1.069767441860465	0.2504671498516524	234.0	30.992988584816832	11.149652032649827	1.2338470738331622	10.0	9.0	5.0	154.75	43.0	43.0	1.0	4.0	3.0	4.0	0.0	4.0	1.0	0.0	1.0	0.6363636363636364	9.0	4.0	10.0	4.0	47.0	0.6363636363636364	596.7210000000006	5.0	9.0
C1Cc2c([nH+]c([nH]2)CN)NC1	0	153.209	-0.35440000000000027	0.2537829673276992	-0.32154691666497176	5.471577853363568	0.5502777777777778	1.5454545454545454	0.5157233662664814	60.0	7.681798275874711	1.9888959693634347	2.323033088849057	4.0	1.0	2.0	67.98	11.0	11.0	1.0	1.0	0.0	0.0	1.0	1.0	0.0	1.0	1.0	0.5714285714285714	2.0	3.0	4.0	5.0	12.0	0.5714285714285714	153.209	2.0	1.0
Cc1cc(c2c(c1)cc([nH]2)C)C	0	159.23199999999997	3.093160000000001	0.048539731763495506	-0.3584400964421335	3.3539351851851853	1.2349074074074076	1.0	0.6076252488729672	62.0	8.71517847069432	2.204540222658695	2.8789469964992307	1.0	0.0	2.0	15.79	12.0	12.0	2.0	0.0	0.0	0.0	0.0	0.0	1.0	1.0	2.0	0.2727272727272727	0.0	1.0	1.0	1.0	13.0	0.2727272727272727	159.23199999999997	2.0	0.0
c1c2c(cc(c1Br)Cl)[nH]cc2O[C@@H]3[C@@H]([C@H]([C@@H]([C@H](O3)C(=O)[O-])O)O)O	0	421.60700000000014	-0.47989999999999944	0.2291164966368543	-0.5471955995499701	10.988054140057205	-1.8335309586797683	1.25	0.5255586691857327	130.0	17.593493648205172	3.7296913487398045	1.8951936669750649	10.0	3.0	3.0	135.07	24.0	24.0	2.0	1.0	1.0	0.0	1.0	1.0	1.0	1.0	2.0	0.35714285714285715	7.0	4.0	8.0	4.0	26.0	0.35714285714285715	421.60700000000014	3.0	3.0
C[C@H](CC(=O)N1CCC(O)(Cn2cnc(NCCN3CCCC3)c(C)c2=O)CC1)c1ccccc1	1	481.6410000000004	2.60672	0.25793335597767464	-0.3878838936836849	12.950312153539207	-1.0233420029895939	1.1142857142857143	0.5722814384253344	190.0	24.83828804643758	7.543180651102032	1.285063112036707	8.0	9.0	4.0	90.69999999999999	35.0	35.0	2.0	2.0	2.0	0.0	2.0	2.0	1.0	1.0	2.0	0.5925925925925926	7.0	2.0	8.0	2.0	38.0	0.5925925925925926	481.6410000000004	4.0	9.0
CC[C@H]1C[C@H](CCO1)[NH+](CC)[C@@H]2CCNC2	0	227.37199999999996	0.21070000000000216	0.10147455201615085	-0.37774242501175637	5.785693972033258	0.5228354119425545	1.25	0.7179118625040649	94.0	11.380468888623982	4.339933805756559	1.9129526414731597	3.0	4.0	2.0	25.700000000000003	16.0	16.0	0.0	2.0	2.0	0.0	2.0	2.0	0.0	0.0	0.0	1.0	2.0	2.0	3.0	2.0	17.0	1.0	227.37199999999996	2.0	4.0
CN(C)S(=O)(=O)c1cccc(c1)-c1n[nH]c2CN(Cc12)C#N	1	317.3740000000001	1.1236800000000002	0.24208111911365884	-0.3000892646180315	12.232305468100922	-3.4873813198118744	1.3636363636363635	0.8564304422331761	114.0	15.905412915006314	3.678206076179537	2.044123530012031	8.0	3.0	3.0	93.09	22.0	22.0	2.0	1.0	0.0	0.0	1.0	1.0	1.0	1.0	2.0	0.2857142857142857	5.0	1.0	7.0	1.0	24.0	0.2857142857142857	317.3740000000001	3.0	3.0
CC[C@@H]1CN(C2(CCCC2)C[NH2+]1)C[C@@H]3CCOC3	0	253.4099999999999	0.9933000000000013	0.09854186700174693	-0.38109875303626933	5.568391203703704	0.549861111111111	1.3333333333333333	0.8126593840243667	104.0	12.424438962994	5.518082492907705	1.6738422457669246	3.0	3.0	3.0	29.080000000000002	18.0	18.0	0.0	3.0	3.0	1.0	2.0	3.0	0.0	0.0	0.0	1.0	2.0	1.0	3.0	2.0	20.0	1.0	253.4099999999999	3.0	3.0
C=C[C@@H]1CC[C@H]2[C@@H](C1)O2	0	124.18299999999998	1.7399	0.08470736388446587	-0.36956884461765427	5.3620833333333335	0.6127314814814813	1.3333333333333333	0.3829212414599932	50.0	6.267584713501616	2.3780154568849072	1.9265304163054906	1.0	1.0	2.0	12.53	9.0	9.0	0.0	2.0	2.0	1.0	1.0	2.0	0.0	0.0	0.0	0.75	1.0	0.0	1.0	0.0	10.0	0.75	124.18299999999998	2.0	1.0
C[C@H]1CCc2c(cc(s2)C(=O)NNS(=O)(=O)c3ccc(cc3)F)C1	0	368.4550000000001	2.635300000000001	0.2758156313132038	-0.2727909880739949	12.866561158982245	-3.9349602387251186	1.2916666666666667	0.8148992623703514	128.0	17.31962647737941	3.975869364013788	1.6808074100998236	8.0	4.0	3.0	75.27000000000001	24.0	24.0	2.0	1.0	0.0	1.0	0.0	1.0	1.0	1.0	2.0	0.3125	4.0	2.0	5.0	2.0	26.0	0.3125	368.4550000000001	3.0	4.0
Cl.Cl.Cn1nc2c(ncn(CC3(O)CCN(Cc4ccc(cc4Cl)-c4n[nH]c(=O)o4)CC3)c2=O)c1-c1ccc(CN)cc1	1	649.9670000000001	3.1231	0.43423270976822215	-0.3879233260923115	13.380006008120176	-1.0590336955691209	1.069767441860465	0.2406134567225357	228.0	28.725039392385707	7.658456981795962	2.1159970943374774e-06	15.0	7.0	6.0	161.09	43.0	43.0	5.0	1.0	1.0	0.0	1.0	1.0	2.0	3.0	5.0	0.32142857142857145	11.0	3.0	12.0	4.0	46.0	0.32142857142857145	649.9670000000001	6.0	7.0
C[C@H](CC(=O)N1CCC(O)(Cn2cnc3c(-c4ccccc4F)n(C)nc3c2=O)CC1)c1ccccc1	1	503.57800000000026	3.4834000000000023	0.28136063896444624	-0.3878838836731753	14.431452866423506	-1.1486527830701703	1.054054054054054	0.43493742525422435	192.0	26.15612529163336	7.301785105028481	1.2880050993930112	9.0	6.0	5.0	93.25	37.0	37.0	4.0	1.0	1.0	0.0	1.0	1.0	2.0	2.0	4.0	0.35714285714285715	7.0	1.0	8.0	1.0	41.0	0.35714285714285715	503.57800000000026	5.0	6.0
Cc1ccc(cc1)-c1ncc2n1ncn(CC1(O)CCN(CC1)C(=O)c1ccc(F)cc1)c2=O	1	461.4970000000003	2.6728199999999998	0.2789788803212012	-0.3878838711969893	13.136955594966139	-1.1495691114357687	1.0294117647058822	0.5045415209017923	174.0	23.871668241257193	6.371370853803255	1.316488255002956	9.0	4.0	5.0	92.73000000000002	34.0	34.0	4.0	1.0	1.0	0.0	1.0	1.0	2.0	2.0	4.0	0.28	7.0	1.0	8.0	1.0	38.0	0.28	461.4970000000003	5.0	4.0
CCOC(=O)c1c(c(sc1NC(=O)c2c(c3cc4c([nH+]c3s2)CCCCCC4)N)C(=O)OCC)C	0	516.6650000000004	4.932220000000004	0.3481671084812757	-0.46230553891896226	13.32844135802469	-0.6068983068788822	1.0	0.44801498561584646	186.0	25.112155217263346	6.097497307237498	1.7001012062033218	10.0	6.0	4.0	121.86	35.0	35.0	3.0	1.0	0.0	1.0	0.0	1.0	0.0	3.0	3.0	0.44	8.0	2.0	8.0	4.0	38.0	0.44	516.6650000000004	4.0	6.0
CCCC1=C([C@@H](NC(=S)N1)c2cccc(c2Cl)Cl)C(=O)OC	0	359.27800000000013	3.7394000000000025	0.33747907438828534	-0.4655390730968464	12.259284297052154	-0.4917129629629633	1.3636363636363635	0.6336726675278754	118.0	16.275656403009393	3.3514239747960812	2.5925404126621667	7.0	4.0	2.0	50.36	22.0	22.0	1.0	1.0	0.0	0.0	1.0	1.0	1.0	0.0	1.0	0.3333333333333333	3.0	2.0	4.0	2.0	23.0	0.3333333333333333	359.27800000000013	2.0	4.0
C[C@H]1CCC[C@H]([NH+](C1)CC(C)(C)CCC#N)C	0	237.41099999999997	2.4097800000000005	0.08458832358250588	-0.33207491889715424	8.717688203367768	0.30891203703703707	1.2941176470588236	0.7988698338545027	98.0	12.88890505706126	4.260829664646871	2.5444264269995234	2.0	4.0	1.0	28.23	17.0	17.0	0.0	1.0	1.0	0.0	1.0	1.0	0.0	0.0	0.0	0.9333333333333333	1.0	1.0	2.0	1.0	17.0	0.9333333333333333	237.41099999999997	1.0	4.0
Cc1cccc(c1)CCn2c(nnc2[S-])C(C)C	0	260.386	2.8584200000000015	0.1336346495669972	-0.7403178598592064	5.222628548332914	0.3534346917779454	1.2777777777777777	0.7920013045734663	96.0	13.120955864630139	2.96842140917084	2.127367236749096	4.0	4.0	2.0	30.71	18.0	18.0	2.0	0.0	0.0	0.0	0.0	0.0	1.0	1.0	2.0	0.42857142857142855	4.0	0.0	3.0	0.0	19.0	0.42857142857142855	260.386	2.0	4.0
C1C[C@@H]([C@@H](C1)O)[C@@H]2CCCC2=O	0	168.236	1.5166	0.13585221900760597	-0.39281701949249836	11.395740740740742	-0.1832870370370372	1.1666666666666667	0.6441525590357791	68.0	8.55204176387779	3.4002664496092034	2.0262611060434144	2.0	1.0	2.0	37.3	12.0	12.0	0.0	2.0	2.0	2.0	0.0	2.0	0.0	0.0	0.0	0.9	2.0	1.0	2.0	1.0	13.0	0.9	168.236	2.0	1.0
C[C@@H]1CCC[C@@]2([C@@H]1C)[NH2+]CCS2	0	186.344	1.4489999999999998	0.14545072506224374	-0.3319546159098832	2.6091203703703703	0.5949074074074074	1.4166666666666667	0.6055983202443332	70.0	8.604448006685086	3.82979427871939	2.114451456842377	2.0	0.0	2.0	16.61	12.0	12.0	0.0	2.0	2.0	1.0	1.0	2.0	0.0	0.0	0.0	1.0	1.0	1.0	1.0	2.0	13.0	1.0	186.344	2.0	0.0
CN(Cc1cnc(s1)c2ccccn2)C[C@@H]3CC[NH+](C3)Cc4ccccc4	0	379.55300000000017	2.741900000000001	0.14158136116105974	-0.33089948025052596	4.55544404377037	0.7887908221394871	1.1111111111111112	0.68530872987132	140.0	18.476480726871785	5.213640807264472	1.2633913864550577	5.0	7.0	4.0	33.46	27.0	27.0	3.0	1.0	1.0	0.0	1.0	1.0	1.0	2.0	3.0	0.36363636363636365	4.0	1.0	4.0	1.0	30.0	0.36363636363636365	379.55300000000017	4.0	7.0
C[C@]1(CCCO1)C#N	0	111.144	1.07908	0.15104739458994512	-0.3604369573806362	8.450277777777778	-0.4583333333333335	1.75	0.46826412896147646	44.0	6.035533905932738	1.4553107182260132	2.5609436359129187	2.0	0.0	1.0	33.019999999999996	8.0	8.0	0.0	1.0	1.0	0.0	1.0	1.0	0.0	0.0	0.0	0.8333333333333334	2.0	0.0	2.0	0.0	8.0	0.8333333333333334	111.144	1.0	0.0
C[C@H]([C@H](C)SCCO)N	0	149.25900000000001	0.44760000000000016	0.0521334921289528	-0.3955183560279208	8.435273053665911	0.22365740740740736	1.5555555555555556	0.6097416091462673	56.0	7.276020881938894	1.2124635413298916	3.1552800835051924	3.0	4.0	0.0	46.25	9.0	9.0	0.0	0.0	0.0	0.0	0.0	0.0	0.0	0.0	0.0	1.0	3.0	2.0	2.0	3.0	8.0	1.0	149.25900000000001	0.0	4.0
CCCCSC1=NC(=O)[C@H]2[C@H](/C(=C(/[O-])\OCC=C)/C(=NC2=N1)C)c3cccs3	0	416.5480000000001	3.5249000000000024	0.25944906431913783	-0.6089966321292776	12.938183264046359	-0.7044849405811708	1.3928571428571428	0.3865195395847131	148.0	20.095647359318296	4.407587225722825	2.036030978686675	8.0	7.0	3.0	86.44	28.0	28.0	1.0	2.0	0.0	0.0	2.0	2.0	0.0	1.0	1.0	0.4	7.0	0.0	6.0	0.0	30.0	0.4	416.5480000000001	3.0	7.0
C[C@@H]1CCCC[C@H]1NC(=O)CSc2nnc(n2CC=C)COc3ccccc3F	0	418.5380000000002	3.9692000000000025	0.23020322159538031	-0.4825296941528232	13.743161178831404	-0.42546610862194556	1.3793103448275863	0.49295033292723406	156.0	20.639617433688315	5.088776375108318	1.5803299784860034	8.0	9.0	3.0	69.04	29.0	29.0	2.0	1.0	1.0	1.0	0.0	1.0	1.0	1.0	2.0	0.47619047619047616	6.0	1.0	6.0	1.0	31.0	0.47619047619047616	418.5380000000002	3.0	9.0
CC[C@]1([C@H](C[C@@H]1Oc2cc(cc(c2)C)C)[O-])C	0	233.33099999999996	2.5997400000000006	0.1197734029966017	-0.8513638110918893	11.721164965986395	-0.46906840513983417	1.2941176470588236	0.8034785031522419	94.0	12.629392033067417	4.134574468494408	2.1171995271654858	2.0	3.0	2.0	32.29	17.0	17.0	1.0	1.0	1.0	1.0	0.0	1.0	1.0	0.0	1.0	0.6	2.0	0.0	2.0	0.0	18.0	0.6	233.33099999999996	2.0	3.0
C[NH2+][C@@H]1CCCC[C@H]1C2CC2	0	154.277	1.1483999999999996	0.0887704240860755	-0.3460231707118563	2.460462962962963	0.9826388888888886	1.0	0.6142200034866441	64.0	7.681798275874712	3.5305179402469955	1.9061148789371825	1.0	2.0	2.0	16.61	11.0	11.0	0.0	2.0	2.0	2.0	0.0	2.0	0.0	0.0	0.0	1.0	0.0	1.0	1.0	2.0	12.0	1.0	154.277	2.0	2.0
c1nc([n-]n1)SCCCl	0	162.625	0.7646999999999998	0.031702468549827105	-0.4198201610907289	5.421639266817838	0.624212962962963	1.7777777777777777	0.48630663251505557	50.0	6.52709773749546	0.6714088674427673	2.3001901243099114	5.0	3.0	1.0	39.88	9.0	9.0	1.0	0.0	0.0	0.0	0.0	0.0	0.0	1.0	1.0	0.5	3.0	0.0	3.0	0.0	9.0	0.5	162.625	1.0	3.0
c1c(nsn1)C(=O)N/N=C(\NCC(F)(F)F)/[S-]	0	284.268	0.23770000000000013	0.40517049924300275	-0.740991243710355	11.77008952690861	-4.400374543335853	1.588235294117647	0.35958330092579327	94.0	12.888905057061258	1.2929946223883548	2.4032982399459835	11.0	3.0	1.0	79.27000000000001	17.0	17.0	1.0	0.0	0.0	0.0	0.0	0.0	0.0	1.0	1.0	0.3333333333333333	6.0	2.0	6.0	2.0	17.0	0.3333333333333333	284.268	1.0	3.0
Cc1ccsc1[C@@H](c2ccc(cc2)SC(F)(F)F)O	0	304.358	4.750120000000003	0.4459223329495632	-0.382804851162716	12.191911208213517	-4.287229229654825	1.1578947368421053	0.8257606556554803	102.0	14.043605595440512	2.5794731547104677	2.167263768480677	6.0	3.0	2.0	20.23	19.0	19.0	2.0	0.0	0.0	0.0	0.0	0.0	1.0	1.0	2.0	0.23076923076923078	3.0	1.0	1.0	1.0	20.0	0.23076923076923078	304.358	2.0	3.0
C/C(=C\c1ccco1)/CN2CCCN(C3(C2)CC[NH+](CC3)C)C	0	318.485	1.3677000000000006	0.12612117142223017	-0.46500949533748737	5.450783010805333	0.3898530801209372	1.3478260869565217	0.9107085766547612	128.0	16.2862462825598	5.734658166316414	1.6749014006784309	4.0	3.0	3.0	24.060000000000006	23.0	23.0	1.0	2.0	2.0	0.0	2.0	2.0	0.0	1.0	1.0	0.6842105263157895	3.0	1.0	4.0	1.0	25.0	0.6842105263157895	318.485	3.0	3.0
CC1(Cc2c(sc3c2c(=O)n4c(n3)CCC4)CS1)C	0	292.429	2.972100000000001	0.2620580135132587	-0.2960511119414902	12.68725529100529	0.20620370370370433	1.368421052631579	0.7485445331577548	100.0	13.198306133819765	4.0518987072932555	2.0377928705447035	5.0	0.0	4.0	34.89	19.0	19.0	2.0	2.0	0.0	0.0	2.0	2.0	0.0	2.0	2.0	0.5714285714285714	5.0	0.0	3.0	0.0	22.0	0.5714285714285714	292.429	4.0	0.0
Cc1ccc(o1)C(=O)C2=C(C(=O)N([C@@H]2c3ccc(cc3)OCC=C)Cc4ccccc4)[O-]	0	428.4640000000002	3.733620000000002	0.23977521391703552	-0.8684249327167182	13.239988224858354	-0.8318828210296474	1.0625	0.40328121864054534	162.0	22.66456146007064	5.253049340617093	1.7471963985470147	6.0	8.0	4.0	82.81	32.0	32.0	3.0	1.0	0.0	0.0	1.0	1.0	2.0	1.0	3.0	0.15384615384615385	5.0	0.0	6.0	0.0	35.0	0.15384615384615385	428.4640000000002	4.0	8.0
c1cc2c3cc1CCn4c(=O)ccc(n4)-c5ccc(c(c5)C(F)(F)F)C(=O)NCCCCn6cc(cn6)-c(c3)cn2	0	558.5640000000002	5.107100000000004	0.41670840039002244	-0.3520251806179015	14.00847452506665	-4.758560041336068	0.8536585365853658	0.28526660122994285	208.0	28.561902685569173	7.156055388295239	1.3962345530040836	11.0	0.0	7.0	94.7	41.0	41.0	5.0	2.0	0.0	0.0	2.0	2.0	2.0	3.0	5.0	0.23333333333333334	7.0	1.0	8.0	1.0	46.0	0.23333333333333334	558.5640000000002	7.0	0.0
CCOCc1nnc(s1)CCCCl	0	220.72499999999997	2.2460000000000004	0.14279358450334495	-0.37448336216127764	5.573584231753273	0.5784143518518519	1.3846153846153846	0.6901900575408715	74.0	9.518661569058182	1.462629967672387	2.344342686301821	5.0	6.0	1.0	35.010000000000005	13.0	13.0	1.0	0.0	0.0	0.0	0.0	0.0	0.0	1.0	1.0	0.75	4.0	0.0	3.0	0.0	13.0	0.75	220.72499999999997	1.0	6.0
CC[C@]1(CCCN(C1)C(=O)C(F)(F)F)C(=O)[O-]	0	252.21199999999996	0.3173999999999999	0.4708830611380652	-0.5494854599989273	12.23631708238851	-4.955601851851852	1.411764705882353	0.7106097878553082	98.0	13.267584713501616	3.2163887061668266	2.8611529815462866	7.0	2.0	1.0	60.44	17.0	17.0	0.0	1.0	1.0	0.0	1.0	1.0	0.0	0.0	0.0	0.8	3.0	0.0	4.0	0.0	17.0	0.8	252.21199999999996	1.0	2.0
Cc1ncc(s1)CN2CC[C@@](C2)(C)C(=O)[O-]	0	239.31999999999996	0.4134199999999999	0.08967289229723774	-0.5495156121552305	10.977924041530192	-0.9347359746367678	1.75	0.7665237286875253	88.0	11.759148545064338	3.0937772576462588	1.9701980327020698	5.0	3.0	2.0	56.260000000000005	16.0	16.0	1.0	1.0	1.0	0.0	1.0	1.0	0.0	1.0	1.0	0.6363636363636364	5.0	0.0	4.0	0.0	17.0	0.6363636363636364	239.31999999999996	2.0	3.0
c1c(cn(n1)[C@H]2CC[C@@H]2C[NH2+]C3CC3)Cl	0	226.73099999999997	1.2133999999999998	0.08633640325560628	-0.34352072517740895	5.879627232580274	0.6041666666666665	1.4	0.8232248802154032	82.0	10.250712376627058	3.6813414979176544	1.5666575892097472	4.0	4.0	3.0	34.43	15.0	15.0	1.0	2.0	2.0	2.0	0.0	2.0	0.0	1.0	1.0	0.7272727272727273	2.0	1.0	3.0	2.0	17.0	0.7272727272727273	226.73099999999997	3.0	4.0
C[C@@H](CO)n1cc(c2c1c(cnc2)F)C(=O)c3cc(cnc3)NC(=O)Cn4cc(nn4)C(F)(F)F	0	491.40500000000014	2.6037	0.4362813290556534	-0.39423218612657734	14.465866967693946	-4.690608586360819	1.1142857142857143	0.30049383059916707	182.0	25.327698166887174	5.0920094327444945	1.569147034868711	14.0	7.0	4.0	127.82	35.0	35.0	4.0	0.0	0.0	0.0	0.0	0.0	0.0	4.0	4.0	0.23809523809523808	9.0	2.0	10.0	2.0	38.0	0.23809523809523808	491.40500000000014	4.0	7.0
Cc1ccc(cc1)S(=O)(=O)NCC2CCC(CC2)C(=O)N[C@H](C)C(=O)N(C)Cc3ccccc3	0	485.6500000000002	3.2430200000000013	0.24440040979573963	-0.3443460289217677	12.736808485031894	-3.534003139441673	1.0	0.5700156098774918	184.0	24.716967702877938	6.478840833424209	1.4194349370953212	8.0	9.0	3.0	95.58	34.0	34.0	2.0	1.0	1.0	1.0	0.0	1.0	2.0	0.0	2.0	0.46153846153846156	4.0	2.0	7.0	2.0	36.0	0.46153846153846156	485.6500000000002	3.0	9.0
CCCN(Cc1cc(ccc1N(C)C)NC(=O)C(C)C)S(=O)(=O)c2ccc(cc2)F	0	435.5650000000001	4.087100000000003	0.24287588994171622	-0.37739634152446994	13.269553033425897	-3.809169934177374	1.0666666666666667	0.6441967678664048	164.0	22.474327015758654	4.62433615430735	2.430841254042262	8.0	9.0	2.0	69.72	30.0	30.0	2.0	0.0	0.0	0.0	0.0	0.0	2.0	0.0	2.0	0.4090909090909091	4.0	1.0	6.0	1.0	31.0	0.4090909090909091	435.5650000000001	2.0	9.0
CC[C@@H]1CO[C@H](CN1[C@@]2(CCOC(C2)(C)C)C[NH3+])C	0	271.42499999999995	1.0554000000000017	0.09286239337592005	-0.37555176223909165	5.923257747543461	-0.03197042705971298	1.368421052631579	0.8347053493936727	112.0	14.096011838247808	4.828583623033696	2.2217340584565797	4.0	3.0	2.0	49.34	19.0	19.0	0.0	2.0	2.0	0.0	2.0	2.0	0.0	0.0	0.0	1.0	3.0	1.0	4.0	3.0	20.0	1.0	271.42499999999995	2.0	3.0
Cc1c(nn(c1NC(=O)N[C@@H]2C[N@@](C[C@H]2c3ccccc3)c4cccnc4OC)c5ccccc5)c6cnn(c6)C	0	548.6510000000002	4.778920000000004	0.3202144078335777	-0.47951869424235183	13.66189200680272	-0.29736055996472643	1.0	0.3036230360713712	208.0	28.346359735945345	7.482412225382663	1.2976622002742482	10.0	7.0	6.0	102.13000000000002	41.0	41.0	5.0	1.0	1.0	0.0	1.0	1.0	2.0	3.0	5.0	0.22580645161290322	8.0	2.0	10.0	2.0	46.0	0.22580645161290322	548.6510000000002	6.0	7.0
CC[C@@H](C)SCCCCS	0	178.36599999999999	3.2281000000000026	0.0016043400270866358	-0.17936338527968443	4.158888687676717	0.8471456916099771	1.4	0.4811538364351551	62.0	7.819990956308912	1.5297353344985378	2.8861627976234385	2.0	6.0	0.0	0.0	10.0	10.0	0.0	0.0	0.0	0.0	0.0	0.0	0.0	0.0	0.0	1.0	2.0	1.0	0.0	0.0	9.0	1.0	178.36599999999999	0.0	6.0
CC[C@@H]1CC[C@H]([C@@H](C1)COC(C)C)C(=O)[O-]	0	227.32399999999998	1.6038	0.05185100225157764	-0.5498526561462763	11.037775415721844	-0.8963803854875281	1.4375	0.7165525199220196	94.0	12.129392033067417	3.6147718009166194	2.5305952404461096	3.0	5.0	1.0	49.36	16.0	16.0	0.0	1.0	1.0	1.0	0.0	1.0	0.0	0.0	0.0	0.9230769230769231	3.0	0.0	3.0	0.0	16.0	0.9230769230769231	227.32399999999998	1.0	5.0
C[C@@H](c1nnc(o1)C23CC4CC(C2)CC(C4)C3)Cl	0	266.77199999999993	3.837200000000003	0.23357325922615932	-0.4230711083475127	6.02784491265642	-0.18040509259259285	1.1111111111111112	0.7637429973622454	98.0	12.328062645816686	5.272831699249142	1.6982341578486178	4.0	2.0	5.0	38.92	18.0	18.0	1.0	4.0	4.0	4.0	0.0	4.0	0.0	1.0	1.0	0.8571428571428571	3.0	0.0	3.0	0.0	21.0	0.8571428571428571	266.77199999999993	5.0	2.0
CC(=O)c1nc(c(Sc2ccc(Cl)cc2Cl)s1)[N+]([O-])=O	1	349.2200000000001	4.711900000000002	0.3890508977453174	-0.3577459826973621	11.270104626136071	-0.615975704067635	1.45	0.4539199921566383	104.0	14.861442840636295	2.1500875996106212	2.4150990287386307	9.0	4.0	2.0	73.1	20.0	20.0	2.0	0.0	0.0	0.0	0.0	0.0	1.0	1.0	2.0	0.09090909090909091	6.0	0.0	5.0	0.0	21.0	0.09090909090909091	349.2200000000001	2.0	4.0
C=CCOc1ccc(cc1)[C@@H]2C(=C(C(=O)N2CCc3ccccc3)[O-])C(=O)c4ccco4	0	428.4640000000001	3.4677000000000024	0.23948348830448093	-0.8684250528743628	13.10957301056327	-0.8011420802889069	1.03125	0.3850205523148179	162.0	22.501424753254113	5.322327670296597	1.6804956303274405	6.0	9.0	4.0	82.80999999999999	32.0	32.0	3.0	1.0	0.0	0.0	1.0	1.0	2.0	1.0	3.0	0.15384615384615385	5.0	0.0	6.0	0.0	35.0	0.15384615384615385	428.4640000000001	4.0	9.0
C1CN2CCN1C[C@@H]2/C(=[NH+]\N)/N	0	170.23999999999998	-3.7022999999999984	0.28166667008227003	-0.298588697171408	5.746435185185185	0.3171296296296293	1.25	0.16384614735459505	68.0	8.552041763877789	2.8044560953045266	2.0845616468031145	5.0	1.0	3.0	72.49	12.0	12.0	0.0	3.0	3.0	0.0	3.0	3.0	0.0	0.0	0.0	0.8571428571428571	3.0	3.0	5.0	5.0	13.0	0.8571428571428571	170.23999999999998	3.0	1.0
CCCCC(=C(C#N)C#N)[O-]	0	149.17299999999997	0.83816	0.11734207240378845	-0.8740616823145354	10.882175925925926	-0.33624999999999994	1.3636363636363635	0.44057736554524873	58.0	8.69023444431199	1.2598377241684582	4.185935125712867	3.0	3.0	0.0	70.64	11.0	11.0	0.0	0.0	0.0	0.0	0.0	0.0	0.0	0.0	0.0	0.5	3.0	0.0	3.0	0.0	10.0	0.5	149.17299999999997	0.0	3.0
CC[C@@H]1CCC[C@H](C1)OCC[C@@H](C)CCS(=O)(=O)N	0	291.457	2.6766000000000005	0.2085865698958961	-0.37820167335631194	10.872513545889788	-3.316193337228014	1.3157894736842106	0.7472004488941792	114.0	14.303118619434356	4.171419177918682	2.1203853086014806	5.0	8.0	1.0	69.39	19.0	19.0	0.0	1.0	1.0	1.0	0.0	1.0	0.0	0.0	0.0	1.0	3.0	1.0	4.0	2.0	19.0	1.0	291.457	1.0	8.0
C[C@H]1C[C@@H](C[NH+]1C2CC2)Nc3ccc4c(c3)COC4	0	259.37300000000005	1.3367999999999993	0.09816369299325461	-0.3765173572057471	5.481843439549067	0.6444179894179892	1.2105263157894737	0.8563701879487754	102.0	12.819626477379408	4.947066079309572	1.4386597327591322	3.0	3.0	4.0	25.7	19.0	19.0	1.0	3.0	2.0	1.0	2.0	3.0	1.0	0.0	1.0	0.625	2.0	2.0	3.0	2.0	22.0	0.625	259.37300000000005	4.0	3.0
Clc1cncc(Cl)c1Sc1nnc(s1)C(=O)Nc1ccc(NCCCN2CCOCC2)cc1	1	525.4870000000004	4.777600000000003	0.2861748942697661	-0.3849957238254574	12.556103941200984	-0.32176617815503206	1.0909090909090908	0.3860786192182808	174.0	23.045394827624122	4.826382784123086	1.2456973089822152	12.0	9.0	4.0	92.27	33.0	33.0	3.0	1.0	1.0	0.0	1.0	1.0	1.0	2.0	3.0	0.3333333333333333	9.0	2.0	8.0	2.0	36.0	0.3333333333333333	525.4870000000004	4.0	9.0
CC1([C@@H]([C@H]2[C@@H]1OCC2)[NH+](C)Cc3c(nc4n3ccs4)Cl)C	0	326.873	1.8774000000000002	0.19500620546928107	-0.3768607292608942	6.338011892514206	0.24620653817082405	1.5238095238095237	0.9333915621706839	114.0	14.77565640300939	5.389876800641664	1.5961044935434134	6.0	3.0	4.0	30.970000000000002	21.0	21.0	2.0	2.0	2.0	1.0	1.0	2.0	0.0	2.0	2.0	0.6666666666666666	4.0	1.0	4.0	1.0	24.0	0.6666666666666666	326.873	4.0	3.0
Cc1ccc(cc1)NC(=S)N/N=C\c2c3ccccc3ccc2OC	0	349.4590000000001	4.477320000000003	0.19094755365905627	-0.49605260236016546	5.45031388011134	0.42991349626270314	1.04	0.4141588004011743	126.0	17.6480536021256	3.8197793134875018	1.742187370109835	5.0	4.0	3.0	45.650000000000006	25.0	25.0	3.0	0.0	0.0	0.0	0.0	0.0	3.0	0.0	3.0	0.1	3.0	2.0	4.0	2.0	27.0	0.1	349.4590000000001	3.0	4.0
CC[C@@H]1[C@@H]2CCC[C@@H]2[C@@H]1[NH2+]C	0	154.277	1.0043000000000002	0.09190256882816863	-0.345783686918642	2.4589814814814814	0.9930555555555554	1.2727272727272727	0.6109891534970173	64.0	7.8449349826912425	4.019881765284946	1.9987612936481547	1.0	2.0	2.0	16.61	11.0	11.0	0.0	2.0	2.0	2.0	0.0	2.0	0.0	0.0	0.0	1.0	0.0	1.0	1.0	2.0	12.0	1.0	154.277	2.0	2.0
CC1(CCC[C@@]1(C(C)(C)C)O)C	0	170.296	2.973700000000002	0.0745896582192278	-0.3887872771569481	10.555555555555555	-0.4722222222222221	1.0833333333333333	0.5923101508072851	72.0	9.621320343559642	3.7007025494789234	2.9824841256482006	1.0	0.0	1.0	20.23	12.0	12.0	0.0	1.0	1.0	1.0	0.0	1.0	0.0	0.0	0.0	1.0	1.0	1.0	1.0	1.0	12.0	1.0	170.296	1.0	0.0
c1cc(ccc1c2nc(cs2)S(=O)(=O)N3CCCCCC3)Br	0	401.35100000000017	4.137300000000003	0.2608976907811831	-0.22308077920108557	12.701360439237423	-3.4573201819307964	1.0454545454545454	0.7770194741390051	118.0	15.57913950137325	3.7435214425461454	1.8689334009575898	7.0	3.0	3.0	50.27	22.0	22.0	2.0	1.0	1.0	0.0	1.0	1.0	1.0	1.0	2.0	0.4	4.0	0.0	4.0	0.0	24.0	0.4	401.35100000000017	3.0	3.0
OC(=O)C(F)(F)F.OC(=O)C(F)(F)F.COC(=O)c1ccc(CN2CCC(O)(Cn3cnc4c(-c5ccc(CN)cc5)n(C)nc4c3=O)CC2)c(Cl)c1	1	779.0909999999998	3.9894000000000025	0.49024031830700304	-0.4745811720256028	13.343348022009065	-5.083333333333333	0.9433962264150944	0.15550042790007804	288.0	39.88817609920221	7.879499050438452	4.5819091866273594e-07	21.0	7.0	5.0	203.10000000000002	53.0	53.0	4.0	1.0	1.0	0.0	1.0	1.0	2.0	2.0	4.0	0.375	12.0	4.0	14.0	5.0	55.0	0.375	779.0909999999998	5.0	7.0
c1ccc2c(c1)C[C@H]2/C(=N/C#N)/[O-]	0	171.17899999999997	0.5661799999999999	0.20422395596480744	-0.8606609413199477	11.198892668178383	-0.31833333333333313	1.5384615384615385	0.35201281769261683	64.0	9.259148545064336	2.312836504992447	2.2806411806011146	3.0	1.0	2.0	59.209999999999994	13.0	13.0	1.0	1.0	0.0	1.0	0.0	1.0	1.0	0.0	1.0	0.2	3.0	0.0	3.0	0.0	14.0	0.2	171.17899999999997	2.0	1.0
CCNS(=O)(=O)c1ccccc1NC[C@@H](C)C(C)C	0	284.42500000000007	2.6888000000000005	0.2421068693962689	-0.3836712939544934	12.080445641219452	-3.421642337490551	1.1578947368421053	0.8090976751549025	108.0	14.466255326250886	3.2634927174905	2.9096084922923677	5.0	7.0	1.0	58.2	19.0	19.0	1.0	0.0	0.0	0.0	0.0	0.0	1.0	0.0	1.0	0.5714285714285714	3.0	2.0	4.0	2.0	19.0	0.5714285714285714	284.42500000000007	1.0	7.0
Oc1ccc(cc1)-c1ncc(o1)C1CCNCC1	1	244.29399999999995	2.5142000000000007	0.22574521093639613	-0.5079661965497911	9.254678046787534	0.2535967492037121	1.1666666666666667	0.8518557186718939	94.0	12.372032720186704	3.3793461761003787	1.8181734257976538	4.0	2.0	3.0	58.290000000000006	18.0	18.0	2.0	1.0	1.0	0.0	1.0	1.0	1.0	1.0	2.0	0.35714285714285715	4.0	2.0	4.0	2.0	20.0	0.35714285714285715	244.29399999999995	3.0	2.0
CC[C@H]1CCC[NH+](CC1)[C@@H]2CC[C@@](C2)(C#N)NC3CC3	0	276.4480000000001	1.64828	0.11237795849378779	-0.33240721446423604	9.62325652638874	-0.18522285997732424	1.2	0.8194841489341307	112.0	14.001789232183626	5.924884305635237	1.5674634414186055	3.0	4.0	3.0	40.26	20.0	20.0	0.0	3.0	3.0	2.0	1.0	3.0	0.0	0.0	0.0	0.9411764705882353	2.0	2.0	3.0	2.0	22.0	0.9411764705882353	276.4480000000001	3.0	4.0
CCCCN(c1nc(c(s1)CN)CCC)[C@@H](C)CC	0	283.485	3.9593000000000034	0.18556621339157675	-0.34538877438268145	5.855031651549509	0.5535194633408916	1.263157894736842	0.7456492502902288	110.0	14.25071237662706	3.5603099940034526	2.9352564519850057	4.0	9.0	1.0	42.150000000000006	19.0	19.0	1.0	0.0	0.0	0.0	0.0	0.0	0.0	1.0	1.0	0.8	4.0	1.0	3.0	2.0	19.0	0.8	283.485	1.0	9.0
Nc1cc(ccn1)-c1cc(Cl)cc2CC(Oc12)C(=O)N1CCNCC1	1	358.8290000000002	1.7194999999999991	0.2635852920612729	-0.47929832736233896	12.765911018728477	-0.4958325459813562	1.32	0.8540222412066178	130.0	17.388540578131753	4.592235678925886	1.6441975779549212	7.0	2.0	4.0	80.48	25.0	25.0	2.0	2.0	1.0	0.0	2.0	2.0	1.0	1.0	2.0	0.3333333333333333	5.0	2.0	6.0	3.0	28.0	0.3333333333333333	358.8290000000002	4.0	2.0
FC1(F)CCN(CC1)c1nc2-c3ccccc3C(=O)c2nc1C#N	1	326.3060000000001	2.795180000000001	0.2510658253337435	-0.35373761991519515	13.371525029420502	-2.6844955541075204	1.0833333333333333	0.6875787152214656	120.0	16.896976746569035	4.419702165202815	1.811855292596434	7.0	1.0	4.0	69.88	24.0	24.0	2.0	2.0	1.0	1.0	1.0	2.0	1.0	1.0	2.0	0.29411764705882354	5.0	0.0	5.0	0.0	27.0	0.29411764705882354	326.3060000000001	4.0	1.0
CC(C)c1c2NCN(CC3(O)CCN(CC3)C(=O)C[C@@H](C)c3ccccc3)C(=O)c2nn1C	1	453.58700000000016	2.9160000000000013	0.27753661794007295	-0.3879001097734425	13.083823270949132	-1.0076113289668487	1.1515151515151516	0.7019236541799226	178.0	23.750347897697548	6.95639357588735	1.339561432493329	8.0	6.0	4.0	90.69999999999999	33.0	33.0	2.0	2.0	1.0	0.0	2.0	2.0	1.0	1.0	2.0	0.56	6.0	2.0	8.0	2.0	36.0	0.56	453.58700000000016	4.0	6.0
CC1(CC2=C([C@H](C(=C(N2c3nnc(s3)SCc4ccccc4Cl)N)C#N)c5cccc(c5)[N+](=O)[O-])C(=O)C1)C	0	579.1070000000001	6.332880000000006	0.2692331985149263	-0.38389375606450094	13.647726169130529	-0.8132043176601054	1.205128205128205	0.20160927486406383	198.0	27.89661226763952	6.691420510363452	1.5891624740985895	12.0	6.0	5.0	139.04000000000002	39.0	39.0	3.0	2.0	0.0	1.0	1.0	2.0	2.0	1.0	3.0	0.25925925925925924	10.0	1.0	9.0	2.0	43.0	0.25925925925925924	579.1070000000001	5.0	6.0
CC(=O)N1CCC(O)(Cn2cnc(NCCN3CCCC3)cc2=O)CC1	1	363.4620000000002	0.12440000000000118	0.25499026028901933	-0.387883895184904	12.34476967330142	-0.9700841793137522	1.2307692307692308	0.7463524156290844	144.0	18.57070333293597	5.416453008209054	1.5217335566465777	8.0	6.0	3.0	90.69999999999999	26.0	26.0	1.0	2.0	2.0	0.0	2.0	2.0	0.0	1.0	1.0	0.7222222222222222	7.0	2.0	8.0	2.0	28.0	0.7222222222222222	363.4620000000002	3.0	6.0
Cn1nc2c(ncn(CC3(O)CCN(Cc4ccc(cc4Cl)-c4ccco4)CC3)c2=O)c1-c1ccc(CO)cc1	1	560.0540000000003	4.229800000000003	0.281360617942278	-0.4643745550807633	13.368572568611452	-1.0274224762393702	1.05	0.306968388947809	206.0	27.854795904382627	7.725965313696829	1.1449146194266042	10.0	7.0	6.0	109.55	40.0	40.0	5.0	1.0	1.0	0.0	1.0	1.0	2.0	3.0	5.0	0.3	9.0	2.0	9.0	2.0	45.0	0.3	560.0540000000003	6.0	7.0
c1cc(c(cc1F)F)S(=O)(=O)Nc2cc(cc(c2)N)c3cc4c(c[nH]c4nc3)c5ccncc5	0	477.49600000000015	4.953100000000003	0.26431764834569077	-0.39864904670566065	14.068870643065317	-4.318699124521738	0.8823529411764706	0.30996703000802456	170.0	23.871668241257183	5.2467479752185415	1.5397932370479321	10.0	5.0	5.0	113.75999999999999	34.0	34.0	5.0	0.0	0.0	0.0	0.0	0.0	2.0	3.0	5.0	0.0	5.0	3.0	7.0	4.0	38.0	0.0	477.49600000000015	5.0	5.0
CC(C)(CCl)C(=O)NCCN	0	178.66299999999998	0.3262999999999999	0.22640664010673317	-0.3543346863297287	11.203611111111112	-0.48935956790123436	1.6363636363636365	0.6099476828887822	66.0	8.905777393935818	1.3786525275139119	3.8169303256560934	4.0	4.0	0.0	55.120000000000005	11.0	11.0	0.0	0.0	0.0	0.0	0.0	0.0	0.0	0.0	0.0	0.8571428571428571	2.0	2.0	3.0	3.0	10.0	0.8571428571428571	178.66299999999998	0.0	4.0
CCC(=C)CC1(CCCCC1)C(=O)[O-]	0	195.28199999999995	2.0430999999999995	0.0478927947203698	-0.5495452770914292	11.175513038548754	-0.8687037037037035	1.3571428571428572	0.6439566489246981	80.0	10.604448006685086	3.332061221320359	2.7003076799408765	2.0	4.0	1.0	40.129999999999995	14.0	14.0	0.0	1.0	1.0	1.0	0.0	1.0	0.0	0.0	0.0	0.75	2.0	0.0	2.0	0.0	14.0	0.75	195.28199999999995	1.0	4.0
CC[C@]1(C[C@](CCO1)(CC(=O)[O-])C(C)C)C	0	227.32399999999998	1.7478999999999998	0.06570093723417889	-0.5501494039978541	10.924603174603174	-0.9360619803476935	1.5	0.7348310456689745	94.0	12.397341225498538	4.2455198364088975	2.884516176857538	3.0	4.0	1.0	49.36	16.0	16.0	0.0	1.0	1.0	0.0	1.0	1.0	0.0	0.0	0.0	0.9230769230769231	3.0	0.0	3.0	0.0	16.0	0.9230769230769231	227.32399999999998	1.0	4.0
c1cc(cnc1)CN(Cc2cccnc2)C[C@H]3CCC[NH+](C3)C4CCCCC4	0	379.5720000000003	3.1064000000000007	0.087426878607601	-0.3322382110697808	4.321686313343892	0.8046475812547237	0.8571428571428571	0.8025126598066997	150.0	19.0204508012418	6.617993166072852	1.400119281178556	4.0	7.0	4.0	33.46	28.0	28.0	2.0	2.0	2.0	1.0	1.0	2.0	0.0	2.0	2.0	0.5833333333333334	3.0	1.0	4.0	1.0	31.0	0.5833333333333334	379.5720000000003	4.0	7.0
CCc1nccn1c2c(cnc(n2)Cl)Br	0	287.548	2.640600000000001	0.2238836282610558	-0.28683197260842414	5.752465828924161	0.22588246409675028	1.4666666666666666	0.7976309109673811	78.0	10.836498814253964	1.957987622011671	2.5762829689169777	6.0	2.0	2.0	43.6	15.0	15.0	2.0	0.0	0.0	0.0	0.0	0.0	0.0	2.0	2.0	0.2222222222222222	4.0	0.0	4.0	0.0	16.0	0.2222222222222222	287.548	2.0	2.0
c1ccc(c(c1)Cn2cc(c(n2)N)Cl)F	0	225.65399999999997	2.3061	0.16380760043467246	-0.3809785814934276	13.277276549508695	-0.2613945578231289	1.4	0.8525065473263479	78.0	10.836498814253963	2.03342288992744	2.2568758329082343	5.0	2.0	2.0	43.84	15.0	15.0	2.0	0.0	0.0	0.0	0.0	0.0	1.0	1.0	2.0	0.1	3.0	1.0	3.0	2.0	16.0	0.1	225.65399999999997	2.0	2.0
C[C@@H](C(=O)NCC=C)Nc1ccc(c(c1)Cl)OC(C)C	0	296.79800000000006	3.229800000000002	0.2419489949381883	-0.48945068872302816	11.724562932457953	-0.35844093810363686	1.45	0.7596201947371501	110.0	15.120955864630139	2.4916367755523225	2.662842532170497	5.0	7.0	1.0	50.36	20.0	20.0	1.0	0.0	0.0	0.0	0.0	0.0	1.0	0.0	1.0	0.4	3.0	2.0	4.0	2.0	20.0	0.4	296.79800000000006	1.0	7.0
Cc1c(c(n[nH]1)C)S(=O)(=O)[N-]c2c(cn[nH]2)/C(=N/O)/N	0	298.30800000000005	0.23823999999999979	0.20557756662561283	-0.4091526766851738	12.247833994708994	-3.997676681783824	1.4	0.272975139584484	108.0	14.91384908344359	2.5328416821920445	2.4252148642446114	11.0	4.0	2.0	164.21	20.0	20.0	2.0	0.0	0.0	0.0	0.0	0.0	0.0	2.0	2.0	0.2222222222222222	6.0	4.0	10.0	5.0	21.0	0.2222222222222222	298.30800000000005	2.0	4.0
Cc1c(cc(n1C)C#N)CN2CCC3(C2)CCCCC3	0	271.40799999999996	3.3614000000000024	0.1199790862810645	-0.33961440020589106	9.131344608473938	0.6240016376921139	1.25	0.8257838654932891	108.0	14.164925939000156	5.580232211583799	1.6907211054395608	3.0	2.0	3.0	31.96	20.0	20.0	1.0	2.0	2.0	1.0	1.0	2.0	0.0	1.0	1.0	0.7058823529411765	3.0	0.0	3.0	0.0	22.0	0.7058823529411765	271.40799999999996	3.0	2.0
c1ccn2c(c1)c(nc2SCc3c(cccc3Cl)Cl)C(=O)C(F)(F)F	0	405.228	5.678400000000002	0.45611421212623154	-0.29404645745985813	12.788165771601468	-4.98743277066081	1.08	0.4139654819679476	130.0	18.189869965382485	3.395864312784861	1.9882018560231067	9.0	4.0	3.0	34.370000000000005	25.0	25.0	3.0	0.0	0.0	0.0	0.0	0.0	1.0	2.0	3.0	0.125	4.0	0.0	3.0	0.0	27.0	0.125	405.228	3.0	4.0
Oc1ccc-2c(c1)C(=O)c1nc(C#N)c(nc-21)C#N	1	248.201	1.1369599999999997	0.2139677152331157	-0.5079410454310807	12.10203656462585	-0.4079724111866969	1.0	0.6380634009352361	88.0	13.568549621822843	2.82559783272092	2.3609757521237644	6.0	0.0	3.0	110.66	19.0	19.0	2.0	1.0	0.0	1.0	0.0	1.0	1.0	1.0	2.0	0.0	6.0	1.0	6.0	1.0	21.0	0.0	248.201	3.0	0.0
CC(C)[C@@H]1CN2CCC[C@@H]2CN1[C@@H]3CN4CCC3CC4	0	277.4560000000001	1.8852	0.02560872791574756	-0.30174915557986726	2.9654166666666666	0.7981509826152681	0.9	0.7629927737171472	114.0	13.689869965382487	6.585369067837539	1.5424149651845822	3.0	2.0	5.0	9.72	20.0	20.0	0.0	5.0	5.0	0.0	5.0	5.0	0.0	0.0	0.0	1.0	3.0	0.0	3.0	0.0	23.0	1.0	277.4560000000001	5.0	2.0
c1c(nc(s1)C(=O)[O-])C23CC4CC(C2)CC(C4)C3	0	262.354	1.9744	0.1386834078935305	-0.542204764208259	10.877961545729402	-1.1287237811791389	1.2222222222222223	0.818541651059945	96.0	12.328062645816685	5.26039711243429	1.7185853071954493	4.0	2.0	5.0	53.019999999999996	18.0	18.0	1.0	4.0	4.0	4.0	0.0	4.0	0.0	1.0	1.0	0.7142857142857143	4.0	0.0	3.0	0.0	21.0	0.7142857142857143	262.354	5.0	2.0
C1CC1CS(=O)(=O)N(CCCl)C2CC2	0	237.75199999999995	1.4294	0.2141613801574352	-0.21218954619658306	11.91983024691358	-3.009143518518519	1.2142857142857142	0.6558070622709268	82.0	10.181798275874712	2.7595883681340743	1.987460202022412	5.0	6.0	2.0	37.38	14.0	14.0	0.0	2.0	2.0	2.0	0.0	2.0	0.0	0.0	0.0	1.0	2.0	0.0	3.0	0.0	15.0	1.0	237.75199999999995	2.0	6.0
CC(C)c1nnnn1c2ccc(cc2F)Br	0	285.12	2.6873000000000014	0.1588451288501368	-0.20457150214215628	13.710731292517007	-0.3578009259259256	1.375	0.8516844082146572	84.0	11.706742302257043	2.1479384950943134	2.543692104412095	6.0	2.0	2.0	43.6	16.0	16.0	2.0	0.0	0.0	0.0	0.0	0.0	1.0	1.0	2.0	0.3	4.0	0.0	4.0	0.0	17.0	0.3	285.12	2.0	2.0
CC1(CCC(CC1)C(=O)C=C)C	0	166.26399999999998	2.9579000000000013	0.15766744921345074	-0.29457186187363	11.259822373393803	0.24120370370370403	1.4166666666666667	0.5763041748895591	68.0	9.19023444431199	2.9427053408400363	2.459580080355398	1.0	2.0	1.0	17.07	12.0	12.0	0.0	1.0	1.0	1.0	0.0	1.0	0.0	0.0	0.0	0.7272727272727273	1.0	0.0	1.0	0.0	12.0	0.7272727272727273	166.26399999999998	1.0	2.0
C#CCOc1ccccc1[C@@H]2C3C(=NC4=C2C(=O)CCC4)CCCC3=O	0	347.4140000000002	3.613100000000002	0.16085723714340097	-0.48065080781302977	12.83087962962963	-0.3470965608465615	1.0769230769230769	0.7849877578675328	132.0	18.095647359318303	5.478680089035556	1.8801165365967865	4.0	3.0	4.0	55.73	26.0	26.0	1.0	3.0	1.0	2.0	1.0	3.0	1.0	0.0	1.0	0.4090909090909091	4.0	0.0	4.0	0.0	29.0	0.4090909090909091	347.4140000000002	4.0	3.0
COc1cc(ccc1F)-n1ccc2c1ncn(CC1(O)CCN(CC1)C(=O)[C@@H]1CCN(C[C@H]1c1ccccc1)C(=O)OC(C)(C)C)c2=O	1	659.7590000000004	4.729200000000004	0.4097992214110242	-0.4936057773520217	14.003760594572098	-1.206585822163369	1.0208333333333333	0.3180904791011818	254.0	34.216603223948425	9.362821862495558	1.1385344453738682	12.0	6.0	6.0	119.13000000000002	48.0	48.0	4.0	2.0	2.0	0.0	2.0	2.0	2.0	2.0	4.0	0.4444444444444444	9.0	1.0	11.0	1.0	53.0	0.4444444444444444	659.7590000000004	6.0	6.0
c1ccc(cc1)C(c2ccccc2)[S@@+](CC(=O)N)O	0	274.36499999999995	2.3526	0.27021953174858737	-0.3654757171416374	11.04597190728143	-1.1144135802469137	0.9473684210526315	0.822059540034022	98.0	13.664925939000156	2.7668617193408878	2.3650690421732667	4.0	5.0	2.0	63.32000000000001	19.0	19.0	2.0	0.0	0.0	0.0	0.0	0.0	2.0	0.0	2.0	0.13333333333333333	2.0	2.0	3.0	3.0	20.0	0.13333333333333333	274.36499999999995	2.0	5.0
c1cc2c(cc1n3cc(nn3)CBr)CCC2	0	278.153	2.650900000000001	0.09366331870722196	-0.22044253948976172	4.119418934240363	0.7479570578231293	1.25	0.7905919220993758	82.0	10.957819157813606	3.024367785832461	1.9988588779201157	4.0	2.0	3.0	30.71	16.0	16.0	2.0	1.0	0.0	1.0	0.0	1.0	1.0	1.0	2.0	0.3333333333333333	3.0	0.0	3.0	0.0	18.0	0.3333333333333333	278.153	3.0	2.0
c1cc(oc1)Cn2c(c[nH+]c2SC3CCCC3)c4ccc(cc4)Br	0	404.353	5.407700000000004	0.3164581217654907	-0.46515129244661785	5.59030585999832	0.7261748341311832	1.1666666666666667	0.5698265931309063	124.0	16.355160383312146	4.482845198287019	1.688876496987581	5.0	5.0	4.0	32.21	24.0	24.0	3.0	1.0	1.0	1.0	0.0	1.0	1.0	2.0	3.0	0.3157894736842105	3.0	0.0	3.0	1.0	27.0	0.3157894736842105	404.353	4.0	5.0
Cc1c(c(c(c[nH+]1)CSc2nccc(n2)[O-])CO)[O-]	0	278.313	-0.46908000000000033	0.18670348343590545	-0.8679954817252228	11.80428592424624	-0.3473479885781472	1.4210526315789473	0.598371206985925	100.0	13.828062645816686	2.5880153492508726	2.17817139164829	7.0	4.0	2.0	106.27000000000001	19.0	19.0	2.0	0.0	0.0	0.0	0.0	0.0	0.0	2.0	2.0	0.25	6.0	1.0	6.0	2.0	20.0	0.25	278.313	2.0	4.0
CC[C@H]1CC[C@](C1)(C#N)NC	0	152.241	1.67828	0.10630178034897939	-0.30245439230041915	8.91732709750567	-0.19377314814814794	1.7272727272727273	0.6531028182696392	62.0	8.319990956308912	2.8864186424108698	2.5677346471854796	2.0	2.0	1.0	35.82	11.0	11.0	0.0	1.0	1.0	1.0	0.0	1.0	0.0	0.0	0.0	0.8888888888888888	2.0	1.0	2.0	1.0	11.0	0.8888888888888888	152.241	1.0	2.0
C[C@H](CC(=O)N1CCC(O)(Cn2cnc(NC3CCCC3)cc2=O)CC1)c1ccccc1	1	438.57200000000034	3.145100000000001	0.2549903955933698	-0.38788389517289257	12.756925755185271	-1.006219802448833	1.1875	0.6934795779915542	172.0	22.553830996061404	6.947592208643731	1.2959694786814404	7.0	7.0	4.0	87.46000000000001	32.0	32.0	2.0	2.0	2.0	1.0	1.0	2.0	1.0	1.0	2.0	0.56	6.0	2.0	7.0	2.0	35.0	0.56	438.57200000000034	4.0	7.0
C[C@@](CCCCSc1c2ccccc2ncn1)(CO)NC	0	305.44700000000006	2.8626000000000005	0.11691223376777286	-0.3944683233042268	9.353535857456277	-0.16043605916757064	1.2380952380952381	0.4460457074483883	114.0	15.131545744180547	3.820467238432452	1.8321233544110496	5.0	8.0	2.0	58.040000000000006	21.0	21.0	2.0	0.0	0.0	0.0	0.0	0.0	1.0	1.0	2.0	0.5	5.0	2.0	4.0	2.0	22.0	0.5	305.44700000000006	2.0	8.0
C[C@]12C[C@H]([C@@H]3[C@@H]([C@@H]1CC[C@@]2(C(=O)COC(=O)CCC(=O)NCc4ccc(cc4)OC)O)CCC5=CC(=O)C=C[C@]35C)O	0	579.6900000000003	3.2137000000000016	0.3062452411428752	-0.49676820001960176	13.413883695983852	-1.7271551193315582	1.0714285714285714	0.37926662648317855	226.0	30.28588180363028	10.678272335179344	1.15209235235133	9.0	9.0	5.0	139.23	42.0	42.0	1.0	4.0	3.0	4.0	0.0	4.0	1.0	0.0	1.0	0.5757575757575758	8.0	3.0	9.0	3.0	46.0	0.5757575757575758	579.6900000000003	5.0	9.0
C1CCCC(CC1)O[C@@H]2C[C@@H](C23CCCCC3)[O-]	0	251.3899999999999	3.177500000000002	0.0614287515493094	-0.8514134956801453	12.130685783572687	-0.3253906840513985	0.8333333333333334	0.7060386220130374	104.0	12.424438962994	5.653993384570024	1.5813107358944456	2.0	2.0	3.0	32.29	18.0	18.0	0.0	3.0	3.0	3.0	0.0	3.0	0.0	0.0	0.0	1.0	2.0	0.0	2.0	0.0	20.0	1.0	251.3899999999999	3.0	2.0
CC(CC(=O)N1CCC(O)(CC1)C(C)n1cnc2cc(NC(C)=O)ccc2c1=O)c1ccccc1	1	476.5770000000002	3.4632000000000023	0.2610275373634638	-0.38759465765064693	13.176825286570196	-1.127841777455548	1.0857142857142856	0.5669884274250665	184.0	25.16456146007064	7.130550478882245	1.44015538677477	8.0	6.0	4.0	104.53	35.0	35.0	3.0	1.0	1.0	0.0	1.0	1.0	2.0	1.0	3.0	0.4074074074074074	6.0	2.0	8.0	2.0	38.0	0.4074074074074074	476.5770000000002	4.0	6.0
CC(C)(CC(=O)N(C)[C@H]1CCSC1)C(=O)[O-]	0	244.33599999999996	0.11649999999999983	0.22300625523596074	-0.5495641079746528	11.875671296296295	-1.1712528344671196	1.5	0.7043571487316233	92.0	12.344934982691242	2.9925187224200736	2.539454084671458	5.0	4.0	1.0	60.44	16.0	16.0	0.0	1.0	1.0	0.0	1.0	1.0	0.0	0.0	0.0	0.8181818181818182	4.0	0.0	4.0	0.0	16.0	0.8181818181818182	244.33599999999996	1.0	4.0
C1CC1[NH+]2CC[C@@](C2)(CN)N3CCSCC3	0	242.41199999999995	-0.8162999999999965	0.09746153854659392	-0.3308572934655702	6.120610355253213	0.36002314814814806	1.3125	0.678740250045012	92.0	11.010225400620902	4.684157109520696	1.6731144673503873	4.0	3.0	3.0	33.7	16.0	16.0	0.0	3.0	3.0	1.0	2.0	3.0	0.0	0.0	0.0	1.0	3.0	2.0	3.0	3.0	18.0	1.0	242.41199999999995	3.0	3.0
Cc1cc(Cl)cc(c1CC1CCCNC1)-c1ccnc2cc(CN3C(=O)C4C(C3=O)C4(C)C)sc12	1	508.0870000000003	5.608220000000005	0.2335235596074241	-0.3164449231431225	12.864058862401006	-0.18626344771865488	1.1714285714285715	0.45592555992727013	182.0	24.482398705266434	8.288071398969349	1.3515487308245997	7.0	5.0	6.0	62.300000000000004	35.0	35.0	3.0	3.0	3.0	1.0	2.0	3.0	1.0	2.0	3.0	0.4642857142857143	5.0	1.0	5.0	1.0	40.0	0.4642857142857143	508.0870000000003	6.0	5.0
C[C@@H]1C=C(CC[C@@]1(C)[C@H](CC=C)O)C	0	194.31799999999998	3.305900000000002	0.06332014547872654	-0.39221641819956465	10.089364134542706	-0.25060185185185224	1.7857142857142858	0.683366671499594	80.0	10.767584713501616	3.783901318950986	2.7876794151527466	1.0	3.0	1.0	20.23	14.0	14.0	0.0	1.0	0.0	1.0	0.0	1.0	0.0	0.0	0.0	0.6923076923076923	1.0	1.0	1.0	1.0	14.0	0.6923076923076923	194.31799999999998	1.0	3.0
CC[C@@H](C(C)C)NC(=O)c1cc(c(o1)C)S(=O)(=O)[NH-]	0	287.361	2.4933199999999998	0.2867634564509502	-0.559714850727604	11.950029289493575	-4.120293524817334	1.4736842105263157	0.8985292494333691	108.0	14.792528739883947	2.946591325280952	2.962258004833921	7.0	5.0	1.0	100.17999999999999	19.0	19.0	1.0	0.0	0.0	0.0	0.0	0.0	0.0	1.0	1.0	0.5833333333333334	4.0	1.0	6.0	2.0	19.0	0.5833333333333334	287.361	1.0	5.0
CCCc1c(cnc(N)c1-c1ccc(O)cc1)-c1ccc(O)cc1	1	320.39200000000005	4.361500000000003	0.1310412166039034	-0.5079662448628097	9.53358701662228	0.21945491622574953	0.875	0.6670073739916107	122.0	17.10408352775558	4.050060145524201	2.2205757381867572	4.0	4.0	3.0	79.37	24.0	24.0	3.0	0.0	0.0	0.0	0.0	0.0	2.0	1.0	3.0	0.15	4.0	3.0	4.0	4.0	26.0	0.15	320.39200000000005	3.0	4.0
C[C@@H](C(=O)NCc1ccc2c(c1)OCO2)Oc3ccc4c(c3)c5cc[nH+]c6c5n4c(=O)c7c6ccc(c7OC)OC	0	552.5630000000002	3.840600000000002	0.26737879230392697	-0.49284125900221276	13.935255789380847	-0.752776795513608	1.0	0.29975898349180835	206.0	28.249983418768043	7.510001095094797	1.2309821380468167	10.0	7.0	7.0	110.87	41.0	41.0	6.0	1.0	0.0	0.0	1.0	1.0	3.0	3.0	6.0	0.1935483870967742	8.0	1.0	10.0	2.0	47.0	0.1935483870967742	552.5630000000002	7.0	7.0
C1CC2CCC1C[C@]23CO3	0	138.21	1.9655	0.09466732575127702	-0.36928755654322404	5.57087962962963	0.44560185185185186	1.1	0.4660968516250616	56.0	6.604448006685085	3.740095819795344	1.8971100836340211	1.0	0.0	4.0	12.53	10.0	10.0	0.0	4.0	4.0	3.0	1.0	4.0	0.0	0.0	0.0	1.0	1.0	0.0	1.0	0.0	12.0	1.0	138.21	4.0	0.0
c1cc(c(c(c1)Cl)CO/N=C/Cc2c(cc(cn2)C(F)(F)F)Cl)Cl	0	397.611	5.805700000000002	0.4174416195793759	-0.3911021302498167	12.511843986833581	-4.485525342337437	1.125	0.4714825294721049	128.0	17.74227620818978	2.9489919987782525	1.9282975621203922	9.0	5.0	2.0	34.480000000000004	24.0	24.0	2.0	0.0	0.0	0.0	0.0	0.0	1.0	1.0	2.0	0.2	3.0	0.0	3.0	0.0	25.0	0.2	397.611	2.0	5.0
Cc1ccc(cc1C)Sc2ncc(cn2)N	0	231.324	2.8268400000000007	0.1920036226546183	-0.39622803300358406	5.529775545255343	0.587441368522718	1.0625	0.8074048900144731	82.0	11.543605595440512	2.3356328514144264	2.2023006226640756	4.0	2.0	2.0	51.8	16.0	16.0	2.0	0.0	0.0	0.0	0.0	0.0	1.0	1.0	2.0	0.16666666666666666	4.0	1.0	3.0	2.0	17.0	0.16666666666666666	231.324	2.0	2.0
CCCC1CCC(CC1)n2cncc2[C@]3(CC[NH2+]C3)C	0	276.44800000000004	2.6393000000000013	0.09505204014249583	-0.3454387444187062	4.4915483276643995	0.34401498330813807	1.35	0.9011274284646759	112.0	14.001789232183626	5.686131322956748	1.7103875346557162	3.0	4.0	3.0	34.43	20.0	20.0	1.0	2.0	2.0	1.0	1.0	2.0	0.0	1.0	1.0	0.8235294117647058	2.0	1.0	3.0	2.0	22.0	0.8235294117647058	276.44800000000004	3.0	4.0
c1cc2cccnc2c(c1)n3c(nc4c3nccc4)CCl	0	294.745	3.7075000000000014	0.1642746834418852	-0.27746645865716485	6.073100924526188	0.31902895880574444	0.9047619047619048	0.5293984231114185	102.0	14.233840039752504	3.4573507994285064	2.132667903933418	5.0	2.0	4.0	43.6	21.0	21.0	4.0	0.0	0.0	0.0	0.0	0.0	1.0	3.0	4.0	0.0625	4.0	0.0	4.0	0.0	24.0	0.0625	294.745	4.0	2.0
CC1(CCN(CC1)c2cc(ccn2)C[NH2+]C(C)(C)C)C	0	276.44800000000004	2.5699000000000005	0.12845728883771	-0.3565731404921452	4.567294501133787	0.27637070626383387	1.25	0.9201414374802793	112.0	14.803118619434356	4.201039913444228	1.9939362534106855	3.0	3.0	2.0	32.74	20.0	20.0	1.0	1.0	1.0	0.0	1.0	1.0	0.0	1.0	1.0	0.7058823529411765	2.0	1.0	3.0	2.0	21.0	0.7058823529411765	276.44800000000004	2.0	3.0
C1COCCC1CNC(=O)N[C@@H]2C[C@@H](C=C2)C(=O)[O-]	0	267.305	-0.5931999999999977	0.3147633802701581	-0.549519697827537	11.667789351851852	-1.0942927928619663	1.263157894736842	0.6659087194562037	106.0	13.664925939000156	3.5950020144656767	1.646070937501667	6.0	4.0	2.0	90.49000000000001	19.0	19.0	0.0	2.0	1.0	1.0	1.0	2.0	0.0	0.0	0.0	0.6923076923076923	4.0	2.0	6.0	2.0	20.0	0.6923076923076923	267.305	2.0	4.0
CC[C@@H]1CC[C@H](C1)Nc2ccc-3c(c2)Cc4c3cccc4	0	277.411	5.248400000000005	0.0345115301085181	-0.38229495035811073	3.761635015117158	0.6775725413622239	1.0	0.6892813301779767	108.0	14.233840039752504	5.283049379081521	1.5380135311310612	1.0	3.0	4.0	12.03	21.0	21.0	2.0	2.0	1.0	2.0	0.0	2.0	2.0	0.0	2.0	0.4	1.0	1.0	1.0	1.0	24.0	0.4	277.411	4.0	3.0
CNc1cc(=O)n(CC2(O)CCN(CC2)C(=O)C[C@@H](C)c2ccccc2)cn1	1	384.48	1.8322999999999994	0.2549900749266361	-0.3878838951728926	12.647969644141252	-1.0054636296093267	1.25	0.7934458347570751	150.0	20.14805360212559	5.496554258291536	1.5558124537094393	7.0	6.0	3.0	87.46000000000001	28.0	28.0	2.0	1.0	1.0	0.0	1.0	1.0	1.0	1.0	2.0	0.47619047619047616	6.0	2.0	7.0	2.0	30.0	0.47619047619047616	384.48	3.0	6.0
COc1ccccc1c2ccc(cc2)C[NH+](CC=C)[C@@H]3CCS(=O)(=O)C3	0	372.51000000000016	2.1201999999999996	0.15585572696357422	-0.49611415828703676	11.813024047522882	-2.870551629256987	1.1538461538461537	0.7576491595956324	138.0	18.57070333293597	5.019412696678326	1.758043145113716	5.0	7.0	3.0	47.81	26.0	26.0	2.0	1.0	1.0	0.0	1.0	1.0	2.0	0.0	2.0	0.3333333333333333	3.0	1.0	4.0	1.0	28.0	0.3333333333333333	372.51000000000016	3.0	7.0
CC[NH2+]Cc1csc(n1)N2CCCCC2	0	226.36899999999991	1.2167	0.1852200420252594	-0.34808976809276293	4.6846296296296295	1.0286111111111111	1.4	0.8370430154222241	84.0	10.510225400620904	2.8083570477424447	1.92727068556127	4.0	4.0	2.0	32.74	15.0	15.0	1.0	1.0	1.0	0.0	1.0	1.0	0.0	1.0	1.0	0.7272727272727273	3.0	1.0	3.0	2.0	16.0	0.7272727272727273	226.36899999999991	2.0	4.0
CC(C)CCOc1cccc(c1)[C@H]2C(=C(C(=O)N2c3nccs3)[O-])C(=O)c4cccs4	0	453.5650000000001	4.214700000000004	0.24576184750669905	-0.8684166394693801	13.22022709638646	-0.8524085621903092	1.1612903225806452	0.4772106054960221	160.0	21.957454678884098	4.942024106203643	1.7505458075279712	8.0	8.0	4.0	82.56	31.0	31.0	3.0	1.0	0.0	0.0	1.0	1.0	1.0	2.0	3.0	0.2608695652173913	7.0	0.0	6.0	0.0	34.0	0.2608695652173913	453.5650000000001	4.0	8.0
c1cc(c([nH+]c1)N2CCCC2)N[C@H]3C[C@H]4[C@@H]3C=CC4	0	256.373	2.4774000000000003	0.29756700630472516	-0.3750688313112187	3.7711111111111113	0.6397250566893423	1.263157894736842	0.8419197499007524	100.0	12.656489770562876	4.9602435939208736	1.5241458927836289	3.0	3.0	4.0	29.410000000000004	19.0	19.0	1.0	3.0	2.0	2.0	1.0	3.0	0.0	1.0	1.0	0.5625	2.0	1.0	3.0	2.0	22.0	0.5625	256.373	4.0	3.0
Cc1cc(Cl)cc(c1NC1CCCNC1)-c1ccnc2cc(CN3C(=O)C4C(C3=O)C4(C)C)sc12	1	509.0750000000003	5.230020000000004	0.23352355960742419	-0.3803132571904601	12.85579439959109	-0.1932078921630993	1.2	0.4614953253955626	182.0	24.482398705266434	7.904220138176501	1.3515487308245997	8.0	5.0	6.0	74.33000000000001	35.0	35.0	3.0	3.0	3.0	1.0	2.0	3.0	1.0	2.0	3.0	0.4444444444444444	6.0	2.0	6.0	2.0	40.0	0.4444444444444444	509.0750000000003	6.0	5.0
c1ccn2c(c1)[nH+]cc2c3ccc(cc3)Oc4ncc(cn4)NC(=O)Nc5cc(ccc5n6cccn6)C(F)(F)F	0	557.5160000000003	5.851200000000002	0.4159881680134774	-0.42430667105326497	13.279384839038464	-4.58836583231429	0.926829268292683	0.2668193608776281	204.0	28.398765978752646	6.044729118735023	1.1171700635747166	13.0	6.0	6.0	112.51	41.0	41.0	6.0	0.0	0.0	0.0	0.0	0.0	2.0	4.0	6.0	0.03571428571428571	7.0	2.0	10.0	3.0	46.0	0.03571428571428571	557.5160000000003	6.0	6.0
Cn1cc(cn1)C(=O)N1CCC(O)(Cn2cnc3n(c(Cl)cc3c2=O)-c2cccc(c2)C2CC2)CC1	1	506.99400000000037	3.118800000000001	0.26247396327543887	-0.3878838886087957	13.352375929561244	-1.1152208580861176	1.1944444444444444	0.4482390254788768	186.0	25.02636877963644	7.31545781590403	1.2257096475707085	10.0	5.0	6.0	98.18	36.0	36.0	4.0	2.0	2.0	1.0	1.0	2.0	1.0	3.0	4.0	0.38461538461538464	8.0	1.0	9.0	1.0	41.0	0.38461538461538464	506.99400000000037	6.0	5.0
c1ccc(cc1)/N=N/c2ccc(cc2)N[C@@H](C(Cl)(Cl)Cl)NC(=O)CN3C(=O)c4ccccc4S3(=O)=O	0	566.8540000000002	5.171100000000004	0.2689994013878117	-0.3617970680386896	12.694321231095085	-4.166910492740148	0.8888888888888888	0.2321818211802596	186.0	25.924074484064487	5.047340031453962	1.4292006829443182	13.0	7.0	4.0	120.29999999999998	36.0	36.0	3.0	1.0	0.0	0.0	1.0	1.0	3.0	0.0	3.0	0.13043478260869565	7.0	2.0	9.0	2.0	39.0	0.13043478260869565	566.8540000000002	4.0	7.0
c1cc2c(cc[nH+]c2cc1Cl)NCC[C@H]3CCCO3	0	277.775	3.2883000000000013	0.21388942303900996	-0.38407791582821404	6.0045170941850525	0.4337808904425966	1.368421052631579	0.9307498134069138	100.0	13.07913950137325	3.5663753900100774	1.6950383977884331	4.0	4.0	3.0	35.400000000000006	19.0	19.0	2.0	1.0	1.0	0.0	1.0	1.0	1.0	1.0	2.0	0.4	2.0	1.0	3.0	2.0	21.0	0.4	277.775	3.0	4.0
CCn1c(ccn1)[C@@H]([C@@H]2CSCCS2)[NH3+]	0	244.40899999999996	1.0345999999999997	0.13955072072681926	-0.34914318510614034	4.317777777777778	0.379861111111111	1.6666666666666667	0.863782234738513	84.0	10.673362107437434	2.719325927363456	2.0816160807434025	5.0	3.0	2.0	45.46	15.0	15.0	1.0	1.0	1.0	0.0	1.0	1.0	0.0	1.0	1.0	0.7	4.0	1.0	3.0	3.0	16.0	0.7	244.40899999999996	2.0	3.0
CC[C@@H]1CCC[C@H](C1)CO	0	142.24200000000002	2.1951000000000005	0.04588666689182905	-0.3960879819155608	8.90431783824641	0.4131944444444444	1.3	0.6263235382461175	60.0	7.397341225498538	2.726960696995043	2.2464500510567955	1.0	2.0	1.0	20.23	10.0	10.0	0.0	1.0	1.0	1.0	0.0	1.0	0.0	0.0	0.0	1.0	1.0	1.0	1.0	1.0	10.0	1.0	142.24200000000002	1.0	2.0
Cc1ccc(cc1/N=C\c2ccccc2[O-])F	0	228.246	2.9583200000000005	0.1248773411399959	-0.872010598350424	13.016620527840766	-0.3350383177962539	1.1764705882352942	0.7276461792075258	86.0	12.25071237662706	2.4329152477448366	2.3224287878422074	3.0	2.0	2.0	35.42	17.0	17.0	2.0	0.0	0.0	0.0	0.0	0.0	2.0	0.0	2.0	0.07142857142857142	2.0	0.0	2.0	0.0	18.0	0.07142857142857142	228.246	2.0	2.0
c1ccc(cc1)COc2ccc(cc2)NCCCCO	0	271.35999999999996	3.4500000000000024	0.11946226791377931	-0.48891473992213375	8.708555426555968	0.25788076372707014	0.9	0.7225337473405247	106.0	14.045759306553643	3.0166577788775513	1.7634650332263644	3.0	8.0	2.0	41.489999999999995	20.0	20.0	2.0	0.0	0.0	0.0	0.0	0.0	2.0	0.0	2.0	0.29411764705882354	3.0	2.0	3.0	2.0	21.0	0.29411764705882354	271.35999999999996	2.0	8.0
C[C@H](CC(C)C)n1c(c2ccsc2nc1=S)[O-]	0	267.39900000000006	3.507990000000002	0.2000702076777747	-0.8594863288900803	12.296303854875283	-0.0051851851851849595	1.4705882352941178	0.7990543445209889	92.0	12.576985790260121	2.7505563709977214	2.5596035630376486	5.0	3.0	2.0	40.879999999999995	17.0	17.0	2.0	0.0	0.0	0.0	0.0	0.0	0.0	2.0	2.0	0.5	5.0	0.0	3.0	0.0	18.0	0.5	267.39900000000006	2.0	3.0
CC[C@]1([C@@H](C[C@@H]1[O-])c2c(ccs2)C)C	0	209.334	2.689020000000001	0.010995789971234978	-0.8515213173215429	11.688205782312924	-0.34814814814814876	1.6428571428571428	0.7341296083622376	78.0	10.344934982691242	3.961362623864591	2.263887620032912	2.0	2.0	2.0	23.06	14.0	14.0	1.0	1.0	1.0	1.0	0.0	1.0	0.0	1.0	1.0	0.6666666666666666	2.0	0.0	1.0	0.0	15.0	0.6666666666666666	209.334	2.0	2.0
Cc1ccc2cccc(c2n1)c3ccc(o3)C[NH3+]	0	239.29799999999997	2.54512	0.15828603666557378	-0.4550285381871426	5.76432634164777	0.6639111709498614	1.0555555555555556	0.7467868329650682	90.0	12.535169427003234	3.032992718732916	2.2432983937532285	3.0	2.0	3.0	53.67	18.0	18.0	3.0	0.0	0.0	0.0	0.0	0.0	1.0	2.0	3.0	0.13333333333333333	2.0	1.0	3.0	3.0	20.0	0.13333333333333333	239.29799999999997	3.0	2.0
CC(C)[C@H]1CCC[C@H](CC1)Nc2cc(cc(c2)Cl)Cl	0	300.273	6.010200000000005	0.04408431316777313	-0.38222939721690025	6.040337817667964	0.553966049382716	1.0	0.6739195365750364	106.0	13.828062645816686	4.189575317000464	1.9549588864955203	3.0	3.0	2.0	12.03	19.0	19.0	1.0	1.0	1.0	1.0	0.0	1.0	1.0	0.0	1.0	0.625	1.0	1.0	1.0	1.0	20.0	0.625	300.273	2.0	3.0
C[C@@H]1CC[C@@H](C2=C(CC[C@@H]12)C)/C=C(/C)\C(=O)[O-]	0	233.331	2.4552000000000005	0.06685954333847023	-0.5451898617608135	10.815523274124464	-1.031090797430083	1.3529411764705883	0.542699920361582	94.0	12.576985790260121	4.515143407891822	2.2707077600254224	2.0	2.0	2.0	40.129999999999995	17.0	17.0	0.0	2.0	1.0	2.0	0.0	2.0	0.0	0.0	0.0	0.6666666666666666	2.0	0.0	2.0	0.0	18.0	0.6666666666666666	233.331	2.0	2.0
CN(C)CC(O)COc1ccc(NC(=O)c2nnc(Sc3c(Cl)cncc3Cl)s2)cc1	1	500.4330000000001	3.9447000000000028	0.2861749086509657	-0.4908466099594718	12.472814906379108	-0.5872598156144917	1.1935483870967742	0.45587775941493625	164.0	22.380104409694468	3.73013574301122	1.5572579578278845	12.0	9.0	3.0	100.47	31.0	31.0	3.0	0.0	0.0	0.0	0.0	0.0	1.0	2.0	3.0	0.2631578947368421	9.0	2.0	8.0	2.0	33.0	0.2631578947368421	500.4330000000001	3.0	9.0
Cc1cc(Cl)cc(c1OCC1(F)CNC1)-c1ccnc2cc(CN3C(=O)CCC3=O)sc12	1	473.9570000000003	4.264420000000002	0.22952530171948024	-0.4892158190156336	14.569223504484262	-1.3731990310010551	1.1875	0.5413812518450895	166.0	22.457454678884098	5.820127418382161	1.531858790590444	9.0	6.0	5.0	71.53	32.0	32.0	3.0	2.0	2.0	0.0	2.0	2.0	1.0	2.0	3.0	0.34782608695652173	6.0	1.0	6.0	1.0	36.0	0.34782608695652173	473.9570000000003	5.0	6.0
CCN(c1c(c(cc(n1)C)C)C(=O)N)[C@@H](C)CC(=O)[O-]	0	278.332	0.15214000000000039	0.2522282324545237	-0.5500889237096904	11.645959939531368	-1.138009259259259	1.45	0.7982492167816057	110.0	15.4472292782632	3.1788709775283013	3.332789619157748	6.0	6.0	1.0	99.35	20.0	20.0	1.0	0.0	0.0	0.0	0.0	0.0	0.0	1.0	1.0	0.5	5.0	1.0	6.0	2.0	20.0	0.5	278.332	1.0	6.0
Cc1ccc(C)c(c1)C(=O)Nc1cc2n(c1)ncn(CC1(O)CCN(CC1)C(=O)C1CC1)c2=O	1	463.53800000000047	2.12864	0.27735640852701515	-0.38788387460793594	13.096159171683162	-1.0729009457316394	1.1470588235294117	0.6026079124168258	178.0	24.03480494807372	6.888465436181459	1.3075335748222074	9.0	5.0	5.0	108.94	34.0	34.0	3.0	2.0	2.0	1.0	1.0	2.0	1.0	2.0	3.0	0.44	7.0	2.0	9.0	2.0	38.0	0.44	463.53800000000047	5.0	5.0
Cc1c2C(=O)c3nc(C#N)c(nc3-c2ccc1F)C#N	1	264.21899999999994	1.87888	0.21420354807423708	-0.2867298975212073	13.563634101788864	-0.49451903292181076	1.1	0.6178658519324667	94.0	14.438793109825921	3.2037903602583016	2.395250368853806	6.0	0.0	3.0	90.43	20.0	20.0	2.0	1.0	0.0	1.0	0.0	1.0	1.0	1.0	2.0	0.07142857142857142	5.0	0.0	5.0	0.0	22.0	0.07142857142857142	264.21899999999994	3.0	0.0
COCCn1c2ccccc2nc1SC/C(=N/c3nc4ccc(cc4s3)OC)/[O-]	0	427.5310000000002	3.483600000000002	0.2088186497716205	-0.8610310681217799	12.418971167170572	-0.24410299613672604	1.1724137931034482	0.243137789105077	150.0	20.216967702877945	4.267946832323052	1.522443802818032	9.0	8.0	4.0	84.59	29.0	29.0	4.0	0.0	0.0	0.0	0.0	0.0	2.0	2.0	4.0	0.25	9.0	0.0	7.0	0.0	32.0	0.25	427.5310000000002	4.0	8.0
C[C@H](CC(=O)N1CCC(O)(Cn2cnc(cc2=O)-c2ccn[nH]2)CC1)c1ccccc1	1	421.50100000000015	2.180699999999999	0.25353163316278704	-0.3878838952400809	12.726302267460138	-1.038852274419102	1.1935483870967742	0.6348915457395105	162.0	21.846724214874857	6.017105840453184	1.3414853180418258	8.0	6.0	4.0	104.11000000000001	31.0	31.0	3.0	1.0	1.0	0.0	1.0	1.0	1.0	2.0	3.0	0.391304347826087	6.0	2.0	8.0	2.0	34.0	0.391304347826087	421.50100000000015	4.0	6.0
Cn1ncc2c1ncn(CC1(O)CCN(CC1)C(=O)CCc1ccccc1)c2=O	1	395.46300000000014	1.1162999999999996	0.2640527287594412	-0.3878838919670556	12.644151264864789	-1.030156444235177	1.1724137931034482	0.6987353803050184	152.0	20.432510652501765	5.700028614868359	1.361989010123139	8.0	5.0	4.0	93.25	29.0	29.0	3.0	1.0	1.0	0.0	1.0	1.0	1.0	2.0	3.0	0.42857142857142855	7.0	1.0	8.0	1.0	32.0	0.42857142857142855	395.46300000000014	4.0	5.0
c1c(nc([nH]1)C2(CCC2)NC(=O)C3CC=CC3)C(=O)[O-]	0	274.3	0.2347999999999999	0.2240372852590609	-0.5430572381458607	12.246277872260016	-1.3117658205257412	1.35	0.7680530263553264	106.0	14.164925939000154	4.188533013136694	1.7604507661349615	6.0	4.0	3.0	97.91	20.0	20.0	1.0	2.0	1.0	2.0	0.0	2.0	0.0	1.0	1.0	0.5	4.0	2.0	6.0	2.0	22.0	0.5	274.3	3.0	4.0
C[C@@H](CCc1ccccc1)NC(=O)c2ccc3c(c2)n4c(nc3=O)[C@H](SC4=S)C(=O)NC(C)C	0	494.64200000000017	3.5931000000000015	0.28036637700861206	-0.35255453827557726	12.954295868957216	-0.7060264522842579	1.1176470588235294	0.48784343306016725	176.0	24.405048436076804	5.567588208029751	1.588103215775858	9.0	7.0	4.0	93.09	34.0	34.0	3.0	1.0	0.0	0.0	1.0	1.0	2.0	1.0	3.0	0.32	7.0	2.0	7.0	2.0	37.0	0.32	494.64200000000017	4.0	7.0
CC(C)C[NH+](Cc1cccc2c1nccc2)CC(C)C	0	271.428	2.931700000000001	0.10494770860200177	-0.33069597331496187	4.5791846182917615	0.7284125934324346	0.95	0.854776239454805	108.0	14.535169427003234	3.5505757730190517	2.2304206030305798	2.0	6.0	2.0	17.330000000000002	20.0	20.0	2.0	0.0	0.0	0.0	0.0	0.0	1.0	1.0	2.0	0.5	1.0	1.0	2.0	1.0	21.0	0.5	271.428	2.0	6.0
CCOC[C@@H](C)NC[C@H](COc1ccc(c(c1)Cl)Cl)O	0	322.232	2.7477000000000014	0.12053005082301661	-0.49079202040837866	9.821325489557964	-0.6032128684807259	1.25	0.7339571856267513	114.0	14.957819157813608	2.607365398735452	2.249640140875381	6.0	9.0	1.0	50.72	20.0	20.0	1.0	0.0	0.0	0.0	0.0	0.0	1.0	0.0	1.0	0.5714285714285714	4.0	2.0	4.0	2.0	20.0	0.5714285714285714	322.232	1.0	9.0
C1CC[C@H]([C@H](C1)[C@@H]2CCCC[NH2+]2)NCc3[n-]nnn3	0	264.37699999999995	-0.4068999999999976	0.09021974687658339	-0.34354430832330934	3.895654761904762	0.6172222222222221	1.1578947368421053	0.7726871779305011	106.0	12.91600279455672	4.713023935907597	1.5641969201222317	6.0	4.0	3.0	81.41000000000001	19.0	19.0	1.0	2.0	2.0	1.0	1.0	2.0	0.0	1.0	1.0	0.9230769230769231	4.0	2.0	6.0	3.0	21.0	0.9230769230769231	264.37699999999995	3.0	4.0
C1CO[C@@H](CO1)CN2C(=O)C=CC2=O	0	197.19	-0.6731999999999998	0.2532056836901763	-0.37629141216326567	11.1803054138322	-0.27391345427059677	1.2857142857142858	0.5506330146288225	76.0	9.966255326250886	2.171724627143154	1.8998481680284887	5.0	2.0	2.0	55.84	14.0	14.0	0.0	2.0	1.0	0.0	2.0	2.0	0.0	0.0	0.0	0.5555555555555556	4.0	0.0	5.0	0.0	15.0	0.5555555555555556	197.19	2.0	2.0
CC[C@@H](C)C[C@@H](CC)Nc1cc(ccc1F)Br	0	302.231	5.2149000000000045	0.14586773661567928	-0.3799172123954176	13.602288123582767	-0.18444302721088413	1.2941176470588236	0.7598412544150944	96.0	12.836498814253964	3.164643082084269	2.6944063448920472	3.0	6.0	1.0	12.03	17.0	17.0	1.0	0.0	0.0	0.0	0.0	0.0	1.0	0.0	1.0	0.5714285714285714	1.0	1.0	1.0	1.0	17.0	0.5714285714285714	302.231	1.0	6.0
C[C@H]1CCC[C@H](C1)NC(=O)[C@H](C)N	0	184.283	1.0285	0.23634249440909882	-0.3520231516618667	11.28160052910053	-0.3775623582766443	1.5384615384615385	0.6731346639872933	76.0	9.844934982691242	2.696342462983172	2.3142877473655346	3.0	2.0	1.0	55.120000000000005	13.0	13.0	0.0	1.0	1.0	1.0	0.0	1.0	0.0	0.0	0.0	0.9	2.0	2.0	3.0	3.0	13.0	0.9	184.283	1.0	2.0
COc1ccc(cc1)/C=C\C(=O)c2cc(ccc2[O-])F	0	271.267	2.8040000000000003	0.18483919367177387	-0.8719546878855934	13.025038906338231	-0.6057430789375229	1.2	0.634321294998224	102.0	14.535169427003234	2.750030079958271	2.1728522741556553	4.0	4.0	2.0	49.36	20.0	20.0	2.0	0.0	0.0	0.0	0.0	0.0	2.0	0.0	2.0	0.0625	3.0	0.0	3.0	0.0	21.0	0.0625	271.267	2.0	4.0
C1C[C@H]2[C@@H](C[C@@H]1N2CCF)C(=O)[O-]	0	186.206	-0.44130000000000025	0.10210537186830153	-0.5498007686570177	12.142909108087679	-0.9619831821617535	1.5384615384615385	0.5997732349269883	74.0	9.422285251880867	3.3265942333906615	2.0558699672434053	4.0	3.0	2.0	43.370000000000005	13.0	13.0	0.0	2.0	2.0	0.0	2.0	2.0	0.0	0.0	0.0	0.8888888888888888	3.0	0.0	3.0	0.0	14.0	0.8888888888888888	186.206	2.0	3.0
CC(C)(C)c1c(c(nc(n1)c2cnn(c2)C)Cl)I	0	376.629	3.4326000000000025	0.16386982864371283	-0.2750632110228094	6.19590624212648	-0.06938267668178377	1.2777777777777777	0.565596571346413	96.0	13.499635521070497	2.484276387200128	2.6117739461442326	6.0	1.0	2.0	43.6	18.0	18.0	2.0	0.0	0.0	0.0	0.0	0.0	0.0	2.0	2.0	0.4166666666666667	4.0	0.0	4.0	0.0	19.0	0.4166666666666667	376.629	2.0	1.0
C1C[C@H]2C[C@@H]1C[C@H]2C=O	0	124.18299999999998	1.6215	0.12285594866296118	-0.30307753994412934	10.39699074074074	0.4479166666666665	1.2222222222222223	0.4853423293460464	50.0	6.267584713501615	2.967578718132342	2.089372227979417	1.0	1.0	2.0	17.07	9.0	9.0	0.0	2.0	2.0	2.0	0.0	2.0	0.0	0.0	0.0	0.875	1.0	0.0	1.0	0.0	10.0	0.875	124.18299999999998	2.0	1.0
C[C@@H]1C[C@H](CN(C1)C(=O)c2ccc(c(c2)S(=O)(=O)Nc3cccc(c3)OC)NCCc4ccc(c(c4)OC)OC)C	0	581.7350000000002	5.285900000000004	0.263477346209489	-0.49668739306366355	13.71719036349725	-4.067301697053678	0.9024390243902439	0.31715529714827884	220.0	29.57033885400645	7.1731813750395395	1.6162916708771764	10.0	11.0	4.0	106.20000000000002	41.0	41.0	3.0	1.0	1.0	0.0	1.0	1.0	3.0	0.0	3.0	0.3870967741935484	7.0	2.0	9.0	2.0	44.0	0.3870967741935484	581.7350000000002	4.0	11.0
C[C@@H](CC(C)C)N(C)c1cc(cc[nH+]1)CCl	0	241.78600000000003	3.1103000000000014	0.2740762625253597	-0.26207495767425015	5.835073739886901	0.5294680650037792	1.375	0.7245576008608995	90.0	12.129392033067417	2.8587069748305427	2.742252482204758	3.0	5.0	1.0	17.380000000000003	16.0	16.0	1.0	0.0	0.0	0.0	0.0	0.0	0.0	1.0	1.0	0.6153846153846154	1.0	0.0	2.0	1.0	16.0	0.6153846153846154	241.78600000000003	1.0	5.0
N#CN1Cc2cnn(-c3cc(n[nH]3)-c3ccccc3)c2C1	1	276.3030000000001	2.05908	0.17950776409488617	-0.30008537663490126	8.996888907124262	0.5888131456286216	1.1904761904761905	0.727006724775633	102.0	14.233840039752504	3.6607151273705307	1.7094905728794334	6.0	2.0	4.0	73.53	21.0	21.0	3.0	1.0	0.0	0.0	1.0	1.0	1.0	2.0	3.0	0.13333333333333333	5.0	1.0	6.0	1.0	24.0	0.13333333333333333	276.3030000000001	4.0	2.0
c1cc2ccc3ccc(c4c3c2c(c1)cc4)/C=N/Nc5[n-]nc(n5)SCC#N	0	381.4440000000001	4.392880000000003	0.12628212671813915	-0.3407717298713252	8.605100391029755	0.2888195187389395	1.0	0.21016043332992945	134.0	18.92407448406449	4.628208120392431	1.4963195515150196	7.0	5.0	5.0	88.06	28.0	28.0	5.0	0.0	0.0	0.0	0.0	0.0	4.0	1.0	5.0	0.047619047619047616	6.0	1.0	6.0	1.0	32.0	0.047619047619047616	381.4440000000001	5.0	5.0
CC[C@@H]1CCC[C@H](C1)c2nc(c(s2)CC(=O)[O-])C	0	266.38599999999997	2.42772	0.09616103310699764	-0.5497734333955662	10.672629580783441	-1.0107602933148565	1.5	0.8407117156938361	100.0	13.120955864630139	3.9235017985385414	2.1043826050805188	4.0	4.0	2.0	53.019999999999996	18.0	18.0	1.0	1.0	1.0	1.0	0.0	1.0	0.0	1.0	1.0	0.7142857142857143	4.0	0.0	3.0	0.0	19.0	0.7142857142857143	266.38599999999997	2.0	4.0
CC(CC(=O)N1CCC(O)(Cn2cnc3c(C)cccc3c2=O)CC1)c1ccccc1	1	419.5250000000002	3.252220000000002	0.2607813473406148	-0.38788389206708945	12.872473119777553	-1.022981699337218	1.096774193548387	0.6888635088275347	162.0	22.009860921691388	6.416184483619409	1.3967360366862225	6.0	5.0	4.0	75.43	31.0	31.0	3.0	1.0	1.0	0.0	1.0	1.0	2.0	1.0	3.0	0.4	5.0	1.0	6.0	1.0	34.0	0.4	419.5250000000002	4.0	5.0
CCn1cncc1[C@H]2[C@H](CCCCN2C(C)(C)C)[NH3+]	0	265.4249999999999	1.839	0.10586029084589818	-0.35349125883468524	4.451287792894936	0.17439295162509438	1.368421052631579	0.8867726260381572	108.0	14.043605595440512	4.256096409109936	2.397523039159539	4.0	2.0	2.0	48.7	19.0	19.0	1.0	1.0	1.0	0.0	1.0	1.0	0.0	1.0	1.0	0.8	3.0	1.0	4.0	3.0	20.0	0.8	265.4249999999999	2.0	2.0
CC(C)O[C@H]1C[C@H](C12CCCCCC2)[O-]	0	211.32499999999993	2.2532000000000005	0.0614003067020227	-0.8514134957005816	11.955377928949357	-0.34782407407407434	1.1333333333333333	0.7014441867586684	88.0	10.88890505706126	4.181509980492818	2.013021340610714	2.0	2.0	2.0	32.29	15.0	15.0	0.0	2.0	2.0	2.0	0.0	2.0	0.0	0.0	0.0	1.0	2.0	0.0	2.0	0.0	16.0	1.0	211.32499999999993	2.0	2.0
C[C@H]([C@H]1CCCO1)NC(=O)N[C@@H]2CCC[C@@H](C2)C(=O)[O-]	0	283.348	0.1618000000000006	0.3148041811853293	-0.549863960028258	11.914096749811035	-1.0096001488290447	1.25	0.7688099941346038	114.0	14.535169427003234	4.224108736421978	1.7413662429557546	6.0	4.0	2.0	90.49000000000001	20.0	20.0	0.0	2.0	2.0	1.0	1.0	2.0	0.0	0.0	0.0	0.8571428571428571	4.0	2.0	6.0	2.0	21.0	0.8571428571428571	283.348	2.0	4.0
CC[C@]1([C@@H](C[C@@H]1Oc2ccc(c(c2)C)C(C)C)[O-])C	0	261.385	3.4147200000000018	0.11952901201079433	-0.8513638110919094	11.79765475869462	-0.47357945956160274	1.4210526315789473	0.831588539323755	106.0	14.206742302257043	4.8026467258154915	2.1084400714387415	2.0	4.0	2.0	32.29	19.0	19.0	1.0	1.0	1.0	1.0	0.0	1.0	1.0	0.0	1.0	0.6470588235294118	2.0	0.0	2.0	0.0	20.0	0.6470588235294118	261.385	2.0	4.0
CC(=O)Nc1nc2ccccn2c1-c1ccc(O)cc1	1	267.288	2.6653000000000002	0.22196010076104242	-0.5079662294415813	11.327247627446038	-0.1727458637776098	1.15	0.7497799882260436	100.0	14.11251969619286	2.9650990213090287	2.247018219965877	5.0	2.0	3.0	66.63000000000001	20.0	20.0	3.0	0.0	0.0	0.0	0.0	0.0	1.0	2.0	3.0	0.06666666666666667	4.0	2.0	5.0	2.0	22.0	0.06666666666666667	267.288	3.0	2.0
C[C@H](C1CC1)N(C)C(=O)c2cc(ccc2[O-])Cl	0	252.721	2.2841000000000005	0.2527717012801345	-0.8719175632408728	12.158672839506172	-0.26921579743008284	1.5294117647058822	0.8284490283379224	92.0	12.576985790260121	3.4075007606368084	2.2008735684453367	4.0	3.0	2.0	43.370000000000005	17.0	17.0	1.0	1.0	1.0	1.0	0.0	1.0	1.0	0.0	1.0	0.46153846153846156	2.0	0.0	3.0	0.0	18.0	0.46153846153846156	252.721	2.0	3.0
c1c(cc(cc1F)F)c2c(nco2)CN	0	210.183	2.0785	0.1812230580398441	-0.4431534888612668	12.92223544973545	-0.662619047619047	1.2	0.8250544404725794	78.0	10.836498814253963	1.9592928986463591	2.532832378060121	5.0	2.0	2.0	52.05	15.0	15.0	2.0	0.0	0.0	0.0	0.0	0.0	1.0	1.0	2.0	0.1	3.0	1.0	3.0	2.0	16.0	0.1	210.183	2.0	2.0
Cc1ccccc1C(=O)Oc2ccc(cc2/C=N/NC(=O)C(=O)Nc3nnc(s3)c4ccccc4)Br	0	564.4210000000003	4.584020000000002	0.34331558038826876	-0.4222249021879015	12.598129442637195	-1.0035527517365994	0.9722222222222222	0.11624410778249518	180.0	25.49298858481683	4.781630941670539	1.3872981843952288	11.0	6.0	4.0	122.63999999999999	36.0	36.0	4.0	0.0	0.0	0.0	0.0	0.0	3.0	1.0	4.0	0.04	8.0	2.0	9.0	2.0	39.0	0.04	564.4210000000003	4.0	6.0
CCCN[C@H](c1ccccc1)[C@@H](C)Sc2nc([nH]n2)C	0	290.436	3.334620000000002	0.2082451885397118	-0.30900829134407654	4.375529651675485	0.30551492819349946	1.3	0.7679934973601363	108.0	14.372032720186704	3.110355171563985	2.0899254903053945	5.0	7.0	2.0	53.6	20.0	20.0	2.0	0.0	0.0	0.0	0.0	0.0	1.0	1.0	2.0	0.4666666666666667	4.0	2.0	4.0	2.0	21.0	0.4666666666666667	290.436	2.0	7.0
C[C@@H]1C[C@@H]1C[NH+](C)[C@@H]2CC[C@@](C2)(C#N)NC	0	222.356	0.19138000000000172	0.11192415195264493	-0.33461329933898326	9.230619593516419	-0.23502610071806496	1.5625	0.7128074504057982	90.0	11.759148545064338	4.764236073504206	1.8543543908786644	3.0	4.0	2.0	40.26	16.0	16.0	0.0	2.0	2.0	2.0	0.0	2.0	0.0	0.0	0.0	0.9230769230769231	2.0	2.0	3.0	2.0	17.0	0.9230769230769231	222.356	2.0	4.0
CC1CCC(CC1)(CN(C)[C@@H](C)COC)C=O	0	241.375	2.3485000000000005	0.12692228886454274	-0.3830755145548658	11.446585018266566	-0.10787556689342392	1.4705882352941178	0.668552153068471	100.0	12.88890505706126	4.244666115497295	2.5346487953154746	3.0	6.0	1.0	29.54	17.0	17.0	0.0	1.0	1.0	1.0	0.0	1.0	0.0	0.0	0.0	0.9285714285714286	3.0	0.0	3.0	0.0	17.0	0.9285714285714286	241.375	1.0	6.0
CC(=CCC1(CCC(CC1)(C)C)C(=O)[O-])C	0	223.33599999999998	2.6792000000000007	0.047883443134284706	-0.5495454514924807	11.359505857898714	-0.8606481481481476	1.1875	0.6900682055750623	92.0	12.397341225498538	3.894720443962648	2.7678145698187255	2.0	3.0	1.0	40.129999999999995	16.0	16.0	0.0	1.0	1.0	1.0	0.0	1.0	0.0	0.0	0.0	0.7857142857142857	2.0	0.0	2.0	0.0	16.0	0.7857142857142857	223.33599999999998	1.0	3.0
C[C@@H](c1ccc(c(c1)Cl)OC)[NH+]2CCC3(CC2)OCCO3	0	312.81700000000006	1.8314000000000001	0.1786973096003505	-0.49519934781235436	6.236731567171983	-0.2908996695088266	1.2380952380952381	0.9239861258190196	116.0	14.872032720186704	4.755810013478249	1.6570753405159302	5.0	3.0	3.0	32.13	21.0	21.0	1.0	2.0	2.0	0.0	2.0	2.0	1.0	0.0	1.0	0.625	3.0	1.0	4.0	1.0	23.0	0.625	312.81700000000006	3.0	3.0
c1c(cncc1Br)[C@@H](CC[C@@H]2CCCO2)[NH3+]	0	286.1929999999999	2.0862999999999996	0.11159714063831153	-0.37821546637702597	5.610275415721844	0.31407407407407373	1.5625	0.9209992487885085	88.0	11.38046888862398	3.0585260264254166	1.8451369981145327	4.0	4.0	2.0	49.760000000000005	16.0	16.0	1.0	1.0	1.0	0.0	1.0	1.0	0.0	1.0	1.0	0.5833333333333334	2.0	1.0	3.0	3.0	17.0	0.5833333333333334	286.1929999999999	2.0	4.0
C[C@H](CC(=O)N1CCC(O)(Cn2cnc(NCCNc3nccc(n3)C(F)(F)F)cc2=O)CC1)c1ccccc1	1	559.5930000000003	3.123400000000001	0.43303846870018986	-0.3878838951728926	12.801675840212713	-4.561221683907986	1.075	0.3238419793106431	214.0	28.75250160881067	6.900660746884844	1.2291978875939693	13.0	10.0	4.0	125.27000000000001	40.0	40.0	3.0	1.0	1.0	0.0	1.0	1.0	1.0	2.0	3.0	0.4444444444444444	9.0	3.0	10.0	3.0	43.0	0.4444444444444444	559.5930000000003	4.0	10.0
Cn\1c2ccc(cc2s/c1=N\C(=O)c3ccc(cc3)C#N)Br	0	372.247	3.6150800000000016	0.27915350053054677	-0.3194309123579325	12.244174540186446	-0.314155919312169	1.2727272727272727	0.655277692266925	108.0	15.689869965382487	3.229523302667378	2.0543253737862375	6.0	1.0	3.0	58.15	22.0	22.0	3.0	0.0	0.0	0.0	0.0	0.0	2.0	1.0	3.0	0.0625	4.0	0.0	4.0	0.0	24.0	0.0625	372.247	3.0	1.0
CC(CC(=O)N1CCC(O)(Cn2cnc3cc(NC(=O)CCn4ccnc4)ccc3c2=O)CC1)c1ccccc1	1	542.6400000000004	3.169100000000001	0.26077348113476506	-0.387883892067112	13.191602655773558	-1.1069810326531204	1.075	0.33507678267617064	208.0	28.114308928376463	7.626156852763034	1.1722495828590114	10.0	9.0	5.0	122.35000000000002	40.0	40.0	4.0	1.0	1.0	0.0	1.0	1.0	2.0	2.0	4.0	0.36666666666666664	8.0	2.0	10.0	2.0	44.0	0.36666666666666664	542.6400000000004	5.0	9.0
C[C@@H]1CSCCN1c2cnc(nc2C[NH3+])C(C)C	0	267.422	1.2836	0.13100174632467448	-0.364260623613542	4.678253968253968	0.3737822814310907	1.5555555555555556	0.8962242854637216	100.0	13.120955864630139	3.2945538009524573	2.3130640098847706	5.0	3.0	2.0	56.660000000000004	18.0	18.0	1.0	1.0	1.0	0.0	1.0	1.0	0.0	1.0	1.0	0.6923076923076923	4.0	1.0	4.0	3.0	19.0	0.6923076923076923	267.422	2.0	3.0
CC(C)NCc1cc(cc(c1OC[C@@H](COC)O)Cl)Cl	0	322.23199999999997	2.8775000000000017	0.14211639924872613	-0.488892054821253	9.630220152361357	-0.6966179033341733	1.25	0.7726548828172826	114.0	15.120955864630139	2.5651687592029173	2.803921195634014	6.0	8.0	1.0	50.72	20.0	20.0	1.0	0.0	0.0	0.0	0.0	0.0	1.0	0.0	1.0	0.5714285714285714	4.0	2.0	4.0	2.0	20.0	0.5714285714285714	322.23199999999997	1.0	8.0
c1cc(sc1)c2nc(cs2)C(=O)N3CCC[C@@H]3c4nccs4	0	347.49	4.305400000000002	0.2734441341299471	-0.32781006814879177	12.785823885109597	0.02477418745275939	1.2727272727272727	0.7092618924158995	112.0	14.94094682093905	3.7054060731863805	1.5871586715270087	7.0	3.0	4.0	46.09	22.0	22.0	3.0	1.0	1.0	0.0	1.0	1.0	0.0	3.0	3.0	0.26666666666666666	6.0	0.0	4.0	0.0	25.0	0.26666666666666666	347.49	4.0	3.0
CC(C)n1nc(c2CN(Cc12)C#N)-c1ccccc1	1	252.321	2.9276800000000014	0.1795078681180449	-0.3000790933062867	9.093755983875031	0.310051020408163	1.2105263157894737	0.7718516997287549	96.0	13.405412915006313	3.4858651151416082	2.1341110192642967	4.0	2.0	3.0	44.85	19.0	19.0	2.0	1.0	0.0	0.0	1.0	1.0	1.0	1.0	2.0	0.3333333333333333	4.0	0.0	4.0	0.0	21.0	0.3333333333333333	252.321	3.0	2.0
Cc1ccc2c(c1)ncn(CC1(O)CCN(CC1)C(=O)c1ccc3n(Cc4ccccc4)ccc3c1)c2=O	1	506.6060000000002	4.375220000000003	0.26077115844615867	-0.3878838886770462	13.310899372432665	-1.0701659855859647	0.9473684210526315	0.3838366798356361	192.0	26.277445635193	7.640431141846333	1.1352709690856122	7.0	5.0	6.0	80.36	38.0	38.0	5.0	1.0	1.0	0.0	1.0	1.0	3.0	2.0	5.0	0.25806451612903225	6.0	1.0	7.0	1.0	43.0	0.25806451612903225	506.6060000000002	6.0	5.0
COc1ccc2c(c1)[nH]c3c2CC[NH+]4[C@H]3C[C@H]5[C@@H](C4)C[C@@H]([C@H]([C@H]5C(=O)OC)OC)OC(=O)c6ccc(cc6)N	0	534.6330000000003	2.3104000000000005	0.3379926368074719	-0.4966869792765374	13.261786410721363	-0.5897982641556783	1.0512820512820513	0.33975165471611163	206.0	27.25841958720532	9.18844853918076	1.300181848889928	9.0	5.0	6.0	117.31000000000002	39.0	39.0	3.0	3.0	2.0	1.0	2.0	3.0	2.0	1.0	3.0	0.4666666666666667	7.0	3.0	9.0	4.0	44.0	0.4666666666666667	534.6330000000003	6.0	5.0
CCc1c(cnn1Cc2ccccc2)C(=O)NCCCc3cn(nc3C)c4ccccc4	0	427.5520000000002	4.350520000000003	0.2542586003770637	-0.351920370484235	12.776653612856784	-0.0575330314760325	1.03125	0.4040032621627481	164.0	22.338288046437583	5.633134908208378	1.3235474447175855	6.0	9.0	4.0	64.74000000000001	32.0	32.0	4.0	0.0	0.0	0.0	0.0	0.0	2.0	2.0	4.0	0.2692307692307692	5.0	1.0	6.0	1.0	35.0	0.2692307692307692	427.5520000000002	4.0	9.0
Cn1cc(cn1)-c1cccc(c1)-n1c(Cl)cc2c1ncn(CC1(O)CCN(CC1)C(=O)C1(C)CC1)c2=O	1	521.0210000000004	3.394700000000001	0.2624739632811355	-0.38788389197491396	13.409030735444878	-1.0785416793380702	1.1081081081081081	0.43473581775695674	192.0	25.949018510446816	7.845346444765909	1.263849720990469	10.0	5.0	6.0	98.17999999999998	37.0	37.0	4.0	2.0	2.0	1.0	1.0	2.0	1.0	3.0	4.0	0.4074074074074074	8.0	1.0	9.0	1.0	42.0	0.4074074074074074	521.0210000000004	6.0	5.0
c1cc(ccc1O[C@@H]2C[C@@H](C23CCCC3)[O-])F	0	235.2779999999999	2.2661	0.12297801887573996	-0.851356619990223	12.770884025678173	-0.4625478185101204	1.1764705882352942	0.7872550602846167	92.0	11.88046888862398	4.337057456112274	1.716342916007671	3.0	2.0	3.0	32.29	17.0	17.0	1.0	2.0	2.0	2.0	0.0	2.0	1.0	0.0	1.0	0.5714285714285714	2.0	0.0	2.0	0.0	19.0	0.5714285714285714	235.2779999999999	3.0	2.0
Cc1nc2ncn(CC3(O)CCN(CC3)C(=O)CCc3ccccc3)c(=O)c2s1	1	412.5150000000001	2.1477199999999996	0.27260991674803897	-0.387883887744569	12.667901264864787	-1.018724093517113	1.206896551724138	0.693715559222457	152.0	20.43251065250177	5.472603213989597	1.3612682872394908	8.0	5.0	4.0	88.32	29.0	29.0	3.0	1.0	1.0	0.0	1.0	1.0	1.0	2.0	3.0	0.42857142857142855	7.0	1.0	7.0	1.0	32.0	0.42857142857142855	412.5150000000001	4.0	5.0
C[C@@H](c1cc[nH+]cc1)[C@H](c2ccc(cc2)OC)Cl	0	262.76	3.592900000000002	0.16674682976658078	-0.49676820412039935	6.535714128243889	-0.04323507180650066	1.0	0.7725948614728605	94.0	12.957819157813608	3.1430228025634963	2.1709591552769045	3.0	4.0	2.0	23.37	18.0	18.0	2.0	0.0	0.0	0.0	0.0	0.0	1.0	1.0	2.0	0.26666666666666666	1.0	0.0	2.0	1.0	19.0	0.26666666666666666	262.76	2.0	4.0
CN(Cc1ccccc1)c2nc3c(s2)c(ncn3)SCC(=O)NCCC4=CCCCC4	0	453.63700000000034	4.821500000000004	0.22993206903543734	-0.35505433132697023	12.295505440858213	0.040838995936363975	1.2258064516129032	0.2844790512432007	162.0	21.468044558434503	5.229646661030621	1.3312568012997439	8.0	9.0	4.0	71.01	31.0	31.0	3.0	1.0	0.0	1.0	0.0	1.0	1.0	2.0	3.0	0.391304347826087	7.0	1.0	6.0	1.0	34.0	0.391304347826087	453.63700000000034	4.0	9.0
c1ccc(cc1)S(=O)(=O)N[C@H]2CCCC[C@H]2Nc3ccc(cc3)Cl	0	364.898	4.0416000000000025	0.24038589623271847	-0.38070471052849	12.586707377318849	-3.5029329648526075	0.875	0.8412484212195922	128.0	16.993353063746348	4.322274472005005	1.7352766245029279	6.0	5.0	3.0	58.2	24.0	24.0	2.0	1.0	1.0	1.0	0.0	1.0	2.0	0.0	2.0	0.3333333333333333	3.0	2.0	4.0	2.0	26.0	0.3333333333333333	364.898	3.0	5.0
c1cc(ccc1CSC2=NCCN2C(=O)C34CC5CC(C3)CC(C5)C4)C(F)(F)F	0	422.51600000000013	5.353200000000005	0.4159098449042489	-0.28922606900767944	13.582459877584334	-4.317175302256835	1.0689655172413792	0.6575424890955835	156.0	20.225403871315223	7.187838158638936	1.253881878845601	7.0	3.0	6.0	32.67	29.0	29.0	1.0	5.0	4.0	4.0	1.0	5.0	1.0	0.0	1.0	0.6363636363636364	3.0	0.0	3.0	0.0	33.0	0.6363636363636364	422.51600000000013	6.0	3.0
OC1(Cn2cnc3n(ncc3c2=O)-c2ccc(F)cc2)CCN(Cc2ccc(Br)cc2Cl)CC1	1	546.8280000000001	4.164300000000003	0.26406708256686634	-0.38792333438322835	13.250523248185697	-1.0077924910653988	1.1470588235294117	0.4067951205749662	176.0	23.87166824125719	6.2862010508219734	1.2973928055298305	10.0	5.0	5.0	76.17999999999999	34.0	34.0	4.0	1.0	1.0	0.0	1.0	1.0	2.0	2.0	4.0	0.2916666666666667	7.0	1.0	7.0	1.0	38.0	0.2916666666666667	546.8280000000001	5.0	5.0
CC(C)n1cc(c2c1ccnc2)C(=O)c3cc(cnc3)NC(=O)Cc4cn(nc4C(F)(F)F)C(C)C	0	498.5090000000002	5.220600000000004	0.4349529963283626	-0.34411872070864447	13.406840021184738	-4.686837591907348	1.0277777777777777	0.35269362623043665	188.0	26.197941654890258	5.676085280773553	1.5728712750570688	11.0	7.0	4.0	94.7	36.0	36.0	4.0	0.0	0.0	0.0	0.0	0.0	0.0	4.0	4.0	0.32	7.0	1.0	8.0	1.0	39.0	0.32	498.5090000000002	4.0	7.0
c1cc(ccc1c2cnc(o2)C[NH+](CCC#N)CC(F)(F)F)Br	0	389.19499999999994	2.9649800000000015	0.43767175507481454	-0.4352775402524397	12.584527243719371	-4.299683723638675	1.2608695652173914	0.8268823212435706	122.0	16.872032720186702	3.1243326380271284	2.0814275695397266	8.0	6.0	2.0	54.260000000000005	23.0	23.0	2.0	0.0	0.0	0.0	0.0	0.0	1.0	1.0	2.0	0.3333333333333333	3.0	1.0	4.0	1.0	24.0	0.3333333333333333	389.19499999999994	2.0	6.0
C[C@@H](CC(=O)N1CCC(O)(Cn2cnc3c(-c4ccc(CN)cc4)n(C)nc3c2=O)CC1)c1ccccc1	1	514.6300000000003	2.803	0.2813606230652353	-0.3878838836731753	13.325201021518803	-1.1005214889312036	1.0526315789473684	0.3914807628429398	198.0	26.863232072819905	7.635882516917551	1.2765745364708032	9.0	7.0	5.0	119.27000000000001	38.0	38.0	4.0	1.0	1.0	0.0	1.0	1.0	2.0	2.0	4.0	0.3793103448275862	8.0	2.0	9.0	3.0	42.0	0.3793103448275862	514.6300000000003	5.0	7.0
CC1=N[C@@H]([NH+]=C1)CN2CC[C@@H](Sc3c2cccc3)c4ccccc4C(F)(F)F	0	404.48100000000005	3.7009000000000016	0.41621582751610564	-0.36178943396348734	13.538575012087541	-4.348704150195177	1.1428571428571428	0.8454708648957138	146.0	19.725403871315226	4.986849579376699	1.6511064114896754	7.0	3.0	4.0	29.57	28.0	28.0	2.0	2.0	0.0	0.0	2.0	2.0	2.0	0.0	2.0	0.3333333333333333	3.0	1.0	3.0	1.0	31.0	0.3333333333333333	404.48100000000005	4.0	3.0
Cc1c(nc(nc1C)S[C@H]2CC[C@@H](C2)[NH2+]C)C	0	252.40699999999995	1.6082599999999996	0.1877757637492081	-0.3462266783841544	4.589551681783825	0.7062093726379439	1.1176470588235294	0.8311278583158952	94.0	12.41384908344359	3.780661824645288	2.044785423828339	4.0	3.0	2.0	42.39	17.0	17.0	1.0	1.0	1.0	1.0	0.0	1.0	0.0	1.0	1.0	0.6923076923076923	3.0	1.0	3.0	2.0	18.0	0.6923076923076923	252.40699999999995	2.0	3.0
Cc1cc2cc-3c(=O)nc(cc3n(c2cc1C)C[C@@H]([C@H]([C@@H](CO)O)O)O)[O-]	0	373.38500000000005	-0.7332600000000007	0.2780111957178357	-0.858461213205132	12.212138182050701	-1.597562463256908	1.037037037037037	0.43234367512064736	144.0	19.877950698581348	4.8478743487004765	2.25891679990153	8.0	5.0	3.0	138.87	27.0	27.0	1.0	2.0	0.0	0.0	2.0	2.0	1.0	0.0	1.0	0.3684210526315789	8.0	4.0	8.0	4.0	29.0	0.3684210526315789	373.38500000000005	3.0	5.0
C[C@H](CC[C@H]1[C@H](C[C@H](CC1(C)C)O)CO[C@H]2[C@@H]([C@H]([C@@H]([C@H](O2)CO)O)O)O)O	0	392.4890000000001	-0.6227999999999989	0.18614238931299995	-0.39356651509977236	10.26456582787436	-1.4719235829790038	1.1111111111111112	0.3367933615729989	160.0	20.353006672199015	6.127817976909363	2.0341484400918315	8.0	7.0	2.0	139.84	27.0	27.0	0.0	2.0	2.0	1.0	1.0	2.0	0.0	0.0	0.0	1.0	8.0	6.0	8.0	6.0	28.0	1.0	392.4890000000001	2.0	7.0
CS(=O)(=O)c1ccccc1NC(=O)c1cc(c(Sc2c(Cl)cncc2Cl)s1)[N+]([O-])=O	1	504.3980000000001	5.165100000000002	0.2943624123402045	-0.32007665268770874	12.67822180929985	-3.586809727042516	1.2333333333333334	0.3635617103991307	156.0	22.051677284948283	3.639178401238675	1.9576913414662689	13.0	6.0	3.0	119.27000000000001	30.0	30.0	3.0	0.0	0.0	0.0	0.0	0.0	1.0	2.0	3.0	0.058823529411764705	8.0	1.0	8.0	1.0	32.0	0.058823529411764705	504.3980000000001	3.0	6.0
[O-][N+](=O)c1cc(sc1Sc1c(Cl)cncc1Cl)C(=O)Nc1ccc2C=CS(=O)(=O)c2c1	1	514.3930000000003	5.519600000000002	0.2943624123231094	-0.32125008023624635	12.690327818370147	-3.5371348603204242	1.1935483870967742	0.3517588644663823	158.0	22.336134335324456	4.109156233063904	1.6274547288864212	13.0	5.0	4.0	119.26999999999998	31.0	31.0	3.0	1.0	0.0	0.0	1.0	1.0	1.0	2.0	3.0	0.0	8.0	1.0	8.0	1.0	34.0	0.0	514.3930000000003	4.0	5.0
Cc1ccc(cc1C)Sc2ccc(cc2)NC(=O)c3cc(c[nH]3)C(=O)C	0	364.47000000000014	5.237640000000004	0.27159174389867746	-0.35648007300966583	12.236470167437497	-0.27123848600760536	0.9230769230769231	0.6088438145708245	132.0	18.681433796945207	4.160424969271015	1.6554160860786906	5.0	5.0	3.0	61.96	26.0	26.0	3.0	0.0	0.0	0.0	0.0	0.0	2.0	1.0	3.0	0.14285714285714285	3.0	2.0	4.0	2.0	28.0	0.14285714285714285	364.47000000000014	3.0	5.0
C[C@@H](c1ccccc1)NC(=O)CSc2nnc(n2CC=C)Cc3ccc(cc3)OC	0	422.5540000000002	4.033000000000003	0.23044924474655676	-0.4967682156021671	12.406090709148657	-0.04539070556570457	1.2	0.39456709323916506	156.0	21.34672421487486	4.635848038474154	1.6219896807886731	7.0	10.0	3.0	69.04	30.0	30.0	3.0	0.0	0.0	0.0	0.0	0.0	2.0	1.0	3.0	0.2608695652173913	6.0	1.0	6.0	1.0	32.0	0.2608695652173913	422.5540000000002	3.0	10.0
CCc1c(noc1N)c2c(cccc2F)F	0	224.20999999999998	2.7644	0.22541372734573656	-0.36733731938709413	13.499266817838247	-0.6777777777777778	1.3125	0.8527969253683284	84.0	11.706742302257043	2.3716755529498807	2.672323966612818	5.0	2.0	2.0	52.05	16.0	16.0	2.0	0.0	0.0	0.0	0.0	0.0	1.0	1.0	2.0	0.18181818181818182	3.0	1.0	3.0	2.0	17.0	0.18181818181818182	224.20999999999998	2.0	2.0
c1cc(ccc1C#N)C2OCC3(C[C@H]4C[C@@H]3C=C4)CO2	0	267.328	3.1860800000000022	0.1833483062699744	-0.3477026979275737	8.819687458197073	-0.28104261148904053	1.1	0.7338005966497301	102.0	13.57913950137325	4.983828453377741	1.468038425774406	3.0	1.0	4.0	42.25	20.0	20.0	1.0	3.0	2.0	2.0	1.0	3.0	1.0	0.0	1.0	0.47058823529411764	3.0	0.0	3.0	0.0	23.0	0.47058823529411764	267.328	4.0	1.0
CCC(C)(C)n1c(nnn1)[C@H](c2cc3cc(c(cc3[nH]c2=O)C)C)[NH+]4CCN(CC4)c5cc(ccc5C)Cl	0	535.1160000000003	3.732860000000003	0.2576484560051066	-0.35997705650406714	13.635353476573263	-0.2979699616472111	1.0526315789473684	0.39361026961112544	200.0	27.189505486452973	8.314471655749243	1.5805290845730167	9.0	6.0	5.0	84.14	38.0	38.0	4.0	1.0	1.0	0.0	1.0	1.0	2.0	2.0	4.0	0.4482758620689655	6.0	2.0	8.0	2.0	42.0	0.4482758620689655	535.1160000000003	5.0	6.0
CCc1c(cnc(N)c1-c1ccc(O)cc1)-c1ccc(nc1)C(=O)NC	1	348.4060000000001	3.0204000000000013	0.2691150624305667	-0.5079662447793047	11.672712870699538	-0.22918667049574304	1.0384615384615385	0.6726444747252311	132.0	18.681433796945207	4.2594915020095	2.124306803547106	6.0	4.0	3.0	101.13	26.0	26.0	3.0	0.0	0.0	0.0	0.0	0.0	1.0	2.0	3.0	0.15	5.0	3.0	6.0	4.0	28.0	0.15	348.4060000000001	3.0	4.0
C[C@@H]1CCc2c(sc(n2)CO)C1	0	183.27599999999998	1.7601999999999998	0.11863411432324959	-0.38917451423669636	8.900639644746787	0.10322184429327286	1.6666666666666667	0.7193593636929847	66.0	8.55204176387779	2.3655983156137292	2.278935059661805	3.0	1.0	2.0	33.120000000000005	12.0	12.0	1.0	1.0	0.0	1.0	0.0	1.0	0.0	1.0	1.0	0.6666666666666666	3.0	1.0	2.0	1.0	13.0	0.6666666666666666	183.27599999999998	2.0	1.0
CCc1cc(cc(c1)n2cc([nH+]c2)C)NC(=O)c3ccc4c(c3)C[C@@H](C4)N(C)c5cncnc5	0	453.5700000000002	3.8081200000000024	0.2551708052552829	-0.36845058514490553	13.151341620006843	-0.09211462504346701	1.1470588235294117	0.48168083975080717	172.0	23.656125291633362	6.5873303625743	1.333676986839252	7.0	6.0	5.0	77.19000000000001	34.0	34.0	4.0	1.0	0.0	1.0	0.0	1.0	2.0	2.0	4.0	0.25925925925925924	5.0	1.0	7.0	2.0	38.0	0.25925925925925924	453.5700000000002	5.0	6.0
CC[C@@H](C)[C@H](c1ccccc1)C(=O)O[C@@H](C)C(=O)Nc2ccc(cc2)N3CCOCC3	0	424.5410000000002	4.223300000000003	0.3139625425171226	-0.4520723913339784	12.913100098908874	-0.8873257952298361	1.032258064516129	0.6427650394541548	166.0	22.216967702877934	5.798841024995882	1.5912316283177745	6.0	8.0	3.0	67.87	31.0	31.0	2.0	1.0	1.0	0.0	1.0	1.0	2.0	0.0	2.0	0.44	5.0	1.0	6.0	1.0	33.0	0.44	424.5410000000002	3.0	8.0
CC(=O)c1cc(c(Sc2ccc(Cl)cc2Cl)s1)[N+]([O-])=O	1	348.232	5.316900000000002	0.2942854430054253	-0.29360002242528044	11.332604626136071	-0.5048645929565243	1.35	0.42634470258561374	104.0	14.861442840636295	2.3198753493389948	2.4150990287386307	8.0	4.0	2.0	60.21	20.0	20.0	2.0	0.0	0.0	0.0	0.0	0.0	1.0	1.0	2.0	0.08333333333333333	5.0	0.0	4.0	0.0	21.0	0.08333333333333333	348.232	2.0	4.0
CC(=O)c1ccc(cc1)NC(=O)CSc2nnc(n2CC=C)Cc3ccc(cc3)Cl	0	440.95600000000013	4.641700000000004	0.23435161596659304	-0.32536503551128976	12.314496429479743	-0.1639080477870163	1.1333333333333333	0.29769487496558994	154.0	21.50986092169139	4.288168087693652	1.6291777051891214	8.0	9.0	3.0	76.88	30.0	30.0	3.0	0.0	0.0	0.0	0.0	0.0	2.0	1.0	3.0	0.18181818181818182	6.0	1.0	6.0	1.0	32.0	0.18181818181818182	440.95600000000013	3.0	9.0
c1cn(c(n1)C#N)c2nncs2	0	177.192	0.59548	0.2187028623297932	-0.26524363086107083	8.629246031746032	0.32569444444444473	1.5833333333333333	0.6391093457104631	58.0	8.388905057061258	1.2953634142157127	2.5548552054617826	6.0	1.0	2.0	67.39	12.0	12.0	2.0	0.0	0.0	0.0	0.0	0.0	0.0	2.0	2.0	0.0	6.0	0.0	5.0	0.0	13.0	0.0	177.192	2.0	1.0
C[C@H](CC(=O)N1CCC(O)(Cn2cnc(cc2=O)N(CCN2CCCC2)c2ccccc2)CC1)c1ccccc1	1	543.7120000000004	4.024500000000003	0.25501073046037315	-0.38788389517285043	13.190983292365107	-1.0518652036495628	0.975	0.41604017180363795	212.0	27.95117222155993	8.408912121570287	1.2031121861939336	8.0	10.0	5.0	81.91	40.0	40.0	3.0	2.0	2.0	0.0	2.0	2.0	2.0	1.0	3.0	0.46875	7.0	1.0	8.0	1.0	44.0	0.46875	543.7120000000004	5.0	10.0
C1CC[C@@H]([C@H](CC1)N[C@@H]2CCCC[C@@H]2O)C#N	0	236.35899999999995	2.3519800000000006	0.06928073460865639	-0.39150689194463567	9.98345852229781	-0.20245748299319755	0.8823529411764706	0.7235967538608514	96.0	12.087575669810528	4.339415348501984	1.9209161281970664	3.0	2.0	2.0	56.05	17.0	17.0	0.0	2.0	2.0	2.0	0.0	2.0	0.0	0.0	0.0	0.9285714285714286	3.0	2.0	3.0	2.0	18.0	0.9285714285714286	236.35899999999995	2.0	2.0
OC1(Cn2cnn3cccc3c2=O)CCN(CC1)C(=O)c1ccc(CN2CCCCC2)cc1Cl	1	484.00000000000034	2.802600000000001	0.27727438402294313	-0.38788387122986906	13.143640136852618	-1.0740896740076553	1.0588235294117647	0.6030436581845902	180.0	23.708531534440656	7.088387962570815	1.2162286776957947	9.0	5.0	5.0	83.08	34.0	34.0	3.0	2.0	2.0	0.0	2.0	2.0	1.0	2.0	3.0	0.48	7.0	1.0	8.0	1.0	38.0	0.48	484.00000000000034	5.0	5.0
CC(=O)NCc1ccc(cc1)-c1n(C)nc2c1ncn(CC1(O)CCN(Cc3ccc(cc3Cl)-c3ccco3)CC1)c2=O	1	601.1070000000003	4.373600000000004	0.28136061794227796	-0.4643745550807633	13.464121024299768	-1.037727156296798	1.069767441860465	0.2714026187643143	222.0	30.139252954758796	8.084849099687359	1.1272086689761327	11.0	8.0	6.0	118.42000000000002	43.0	43.0	5.0	1.0	1.0	0.0	1.0	1.0	2.0	3.0	5.0	0.3125	9.0	2.0	10.0	2.0	48.0	0.3125	601.1070000000003	6.0	8.0
Cc1c2ccc3c(c2oc(=O)c1c4ccc(cc4)Cl)C[NH+](CO3)CCc5ccc(cc5)F	0	450.9170000000002	4.538420000000005	0.34397071711503135	-0.44466866092454643	13.147921824146277	-0.37114990578620666	1.03125	0.4642022048359309	162.0	22.24191172926027	6.067363551324601	1.4730297724003714	6.0	4.0	5.0	43.879999999999995	32.0	32.0	4.0	1.0	0.0	0.0	1.0	1.0	3.0	1.0	4.0	0.19230769230769232	3.0	1.0	4.0	1.0	36.0	0.19230769230769232	450.9170000000002	5.0	4.0
CC(C)[C@]1(CCC[NH2+]1)C(=C)C	0	154.277	1.3144999999999998	0.11956920568572155	-0.3377101134149516	4.0993055555555555	0.375	1.5454545454545454	0.5776107084792942	64.0	8.483127663125442	3.127997046047309	2.7859543835022698	1.0	2.0	1.0	16.61	11.0	11.0	0.0	1.0	1.0	0.0	1.0	1.0	0.0	0.0	0.0	0.8	0.0	1.0	1.0	2.0	11.0	0.8	154.277	1.0	2.0
C1CSC[C@@H](N1C(=O)C2CC=CC2)CC(=O)[O-]	0	254.33099999999996	0.036599999999999966	0.22612237365927887	-0.5500881706029113	12.255601851851852	-1.069586167800453	1.3529411764705883	0.6670485692237818	94.0	12.250712376627058	3.2700154482197608	1.9923727937108158	5.0	3.0	2.0	60.44	17.0	17.0	0.0	2.0	1.0	1.0	1.0	2.0	0.0	0.0	0.0	0.6666666666666666	4.0	0.0	4.0	0.0	18.0	0.6666666666666666	254.33099999999996	2.0	3.0
C1COC[C@H]1[C@H]2CC(=CC(=O)C2)[O-]	0	181.21099999999996	0.24619999999999997	0.15456294387610217	-0.8753324168314769	11.123395691609979	-0.0063425925925924	1.3846153846153846	0.5821469039546987	72.0	9.259148545064336	2.880295078803084	2.0087052194281196	3.0	1.0	2.0	49.36	13.0	13.0	0.0	2.0	1.0	1.0	1.0	2.0	0.0	0.0	0.0	0.7	3.0	0.0	3.0	0.0	14.0	0.7	181.21099999999996	2.0	1.0
CC(Cc1ccccc1)C(=O)N1CCC(O)(Cn2cnn3cc(C)cc3c2=O)CC1	1	408.5020000000001	2.03672	0.27728495671746983	-0.38788387460800744	12.850981581698642	-1.0228813119600457	1.2	0.7006786805530287	158.0	21.302754140504845	6.0093097764852255	1.388555220327129	7.0	5.0	4.0	79.84	30.0	30.0	3.0	1.0	1.0	0.0	1.0	1.0	1.0	2.0	3.0	0.43478260869565216	6.0	1.0	7.0	1.0	33.0	0.43478260869565216	408.5020000000001	4.0	5.0
Cc1cc(c2cc(c(=O)[nH]c2c1)[C@@H](c3nnnn3C4CCCCC4)[NH+]5CCN(CC5)c6ccc(cc6)OC)C	0	528.6810000000005	3.1397400000000015	0.2576487794709954	-0.4967658898683823	13.699849606226007	-0.2418546490119371	1.0256410256410255	0.39952759926661235	204.0	26.932146173572253	8.600952116058219	1.377693906482131	9.0	6.0	6.0	93.37	39.0	39.0	4.0	2.0	2.0	1.0	1.0	2.0	2.0	2.0	4.0	0.4666666666666667	7.0	2.0	9.0	2.0	44.0	0.4666666666666667	528.6810000000005	6.0	6.0
CCC1(CNc2c1cccc2)CC	0	175.27499999999995	3.169900000000002	0.03789053875031082	-0.3839082107463078	3.4928703703703703	0.3993981481481481	1.2307692307692308	0.7276358595822842	70.0	9.311554787871634	3.4691972017521073	2.4692860798468628	1.0	2.0	2.0	12.03	13.0	13.0	1.0	1.0	0.0	0.0	1.0	1.0	1.0	0.0	1.0	0.5	1.0	1.0	1.0	1.0	14.0	0.5	175.27499999999995	2.0	2.0
CCCc1c([nH+]c2ccccc2c1SCCC#N)C	0	271.409	3.920600000000002	0.21164572602920884	-0.20835942936854804	8.715300532249938	0.5994194066515495	1.3157894736842106	0.6103434351706901	98.0	13.664925939000156	3.180877925463616	2.52274278490685	3.0	5.0	2.0	37.93	19.0	19.0	2.0	0.0	0.0	0.0	0.0	0.0	1.0	1.0	2.0	0.375	2.0	0.0	2.0	1.0	20.0	0.375	271.409	2.0	5.0
CC1=C(S[C@H](C1)[C@H]2c3c([nH]cn3)CCN2)C	0	235.356	2.3959	0.09254704150305523	-0.3481670325094081	4.482945956160242	0.4235185185185184	1.4375	0.7850231311267353	86.0	11.120955864630139	3.593757996009068	1.8393265599365693	4.0	1.0	3.0	40.71	16.0	16.0	1.0	2.0	0.0	0.0	2.0	2.0	0.0	1.0	1.0	0.5833333333333334	3.0	2.0	3.0	2.0	18.0	0.5833333333333334	235.356	3.0	1.0
Cc1ccsc1C[NH2+]Cc2ccnn2C	0	222.33700000000002	1.0536199999999996	0.11839915464448696	-0.33681123767299775	4.149097458427816	0.9938888888888888	1.4	0.8242877325172587	80.0	10.673362107437434	2.5738299402479274	1.8565069309127922	4.0	4.0	2.0	34.43	15.0	15.0	2.0	0.0	0.0	0.0	0.0	0.0	0.0	2.0	2.0	0.36363636363636365	3.0	1.0	3.0	2.0	16.0	0.36363636363636365	222.33700000000002	2.0	4.0
c1cc(n(c1c2cc(cc(c2)F)F)C3CC3)C(=O)[O-]	0	262.23499999999996	2.1316999999999995	0.1262962737378838	-0.543196275038243	13.24952979339884	-1.2823842592592591	1.1578947368421053	0.8501919262821586	98.0	13.568549621822841	3.1976268738231406	2.1649662293063656	5.0	3.0	3.0	45.06	19.0	19.0	2.0	1.0	1.0	1.0	0.0	1.0	1.0	1.0	2.0	0.21428571428571427	3.0	0.0	3.0	0.0	21.0	0.21428571428571427	262.23499999999996	3.0	3.0
C[C@@H](COC)O[C@H](C)c1nc(cs1)CCl	0	249.76299999999998	2.9944000000000015	0.121555171717968	-0.38200709739430005	5.71442649281935	-0.0026697530864199237	1.5333333333333334	0.7266788718198088	86.0	11.259148545064338	1.8919969676348694	2.485052360289678	5.0	6.0	1.0	31.35	15.0	15.0	1.0	0.0	0.0	0.0	0.0	0.0	0.0	1.0	1.0	0.7	4.0	0.0	3.0	0.0	15.0	0.7	249.76299999999998	1.0	6.0
CCOc1ccc(cc1C[S-])F	0	185.24299999999997	2.2713	0.12318221138751989	-0.7878871808615217	12.672606764928194	-0.26546012849584266	1.5	0.6679816693666542	66.0	8.974691494688164	1.4778773902258142	2.9400466868999726	3.0	3.0	1.0	9.23	12.0	12.0	1.0	0.0	0.0	0.0	0.0	0.0	1.0	0.0	1.0	0.3333333333333333	2.0	0.0	1.0	0.0	12.0	0.3333333333333333	185.24299999999997	1.0	3.0
c1cc(cc(c1)F)c2nc3c(s2)C[NH+](CC3)Cc4cnn(c4)C5CCCCC5	0	397.54300000000023	3.792100000000003	0.12369353689549474	-0.3262909116353672	13.541910805097684	-0.2010173287192012	1.2142857142857142	0.7269526139068787	146.0	18.924074484064487	6.033651385038571	1.2661282960405558	6.0	4.0	5.0	35.150000000000006	28.0	28.0	3.0	2.0	1.0	1.0	1.0	2.0	1.0	2.0	3.0	0.45454545454545453	4.0	1.0	4.0	1.0	32.0	0.45454545454545453	397.54300000000023	5.0	4.0
CC(C)c1ncc(cn1)c2csc(n2)Br	0	284.182	3.4860000000000015	0.15925764625399652	-0.24040350641450653	4.310633975812547	0.36224077748383277	1.2	0.8469889272390924	78.0	10.836498814253964	1.9601318385445436	2.311170679241157	5.0	2.0	2.0	38.67	15.0	15.0	2.0	0.0	0.0	0.0	0.0	0.0	0.0	2.0	2.0	0.3	4.0	0.0	3.0	0.0	16.0	0.3	284.182	2.0	2.0
CC#CC/C=C/CCBr	0	187.07999999999998	2.7410000000000014	0.02691176455107684	-0.10640546928907138	3.3312536611866967	0.892361111111111	1.4444444444444444	0.3617099403365776	50.0	6.949747468305834	0.83913217656169	3.1090257585829395	1.0	3.0	0.0	0.0	9.0	9.0	0.0	0.0	0.0	0.0	0.0	0.0	0.0	0.0	0.0	0.5	0.0	0.0	0.0	0.0	8.0	0.5	187.07999999999998	0.0	3.0
CC(C)C[C@H](C(C)(C)C)O	0	144.25799999999998	2.439500000000001	0.05904814492026363	-0.3925741436505862	9.556111111111111	-0.15972222222222254	1.2	0.6308146566984986	62.0	8.361807319565798	1.6943356766442719	3.7348237213155926	1.0	2.0	0.0	20.23	10.0	10.0	0.0	0.0	0.0	0.0	0.0	0.0	0.0	0.0	0.0	1.0	1.0	1.0	1.0	1.0	9.0	1.0	144.25799999999998	0.0	2.0
c1cc(c(cc1Br)F)CN2CCOC2=O	0	274.08899999999994	2.540400000000001	0.4097447379472152	-0.44751575665365684	13.422166477702191	-0.37748263888888833	1.5333333333333334	0.8289894057983881	80.0	10.836498814253963	2.221258171151339	2.1326703030898937	5.0	2.0	2.0	29.54	15.0	15.0	1.0	1.0	1.0	0.0	1.0	1.0	1.0	0.0	1.0	0.3	2.0	0.0	3.0	0.0	16.0	0.3	274.08899999999994	2.0	2.0
c1ccc(c(c1)/C=N/c2ccc(cn2)Br)[O-]	0	276.113	2.6683000000000012	0.1513170685391787	-0.8720105929806015	11.37539672041656	-0.03855400184765245	1.1875	0.7915668642917848	80.0	11.38046888862398	1.9666923683098154	2.2143672889609713	4.0	2.0	2.0	48.31	16.0	16.0	2.0	0.0	0.0	0.0	0.0	0.0	1.0	1.0	2.0	0.0	3.0	0.0	3.0	0.0	17.0	0.0	276.113	2.0	2.0
CN1CCN(CC1)/C=C\[N+](=O)[O-]	0	171.19999999999996	-0.01829999999999976	0.24966652899179007	-0.36984410305275817	9.987954302091207	-0.4322222222222223	1.3333333333333333	0.43259409960483597	68.0	8.974691494688164	1.9370693185153904	2.30327938282975	5.0	2.0	1.0	49.620000000000005	12.0	12.0	0.0	1.0	1.0	0.0	1.0	1.0	0.0	0.0	0.0	0.7142857142857143	4.0	0.0	5.0	0.0	12.0	0.7142857142857143	171.19999999999996	1.0	2.0
Cc1ccc(cc1)NC(=O)CN2C(=O)/C(=C/c3cc(n(c3C)c4c(c(c(s4)C)C)C#N)C)/NC2=O	0	487.58500000000026	4.483980000000003	0.32899972382086656	-0.324535907110381	12.920813384046607	-0.6477898856461268	1.1142857142857143	0.408534161960359	178.0	25.43842863089641	6.051097979165091	1.5667363934316803	9.0	5.0	4.0	107.22999999999999	35.0	35.0	3.0	1.0	1.0	0.0	1.0	1.0	1.0	2.0	3.0	0.23076923076923078	6.0	2.0	8.0	2.0	38.0	0.23076923076923078	487.58500000000026	4.0	5.0
c1cc(c(c(c1)F)c2ccc(c(c2)[O-])C=O)F	0	233.19299999999996	2.517900000000001	0.14893266208845474	-0.8719577624250403	13.438718505920887	-0.7469879062736207	1.0588235294117647	0.7475286333345876	86.0	12.413849083443589	2.3919687189273	2.6122396750859833	4.0	2.0	2.0	40.129999999999995	17.0	17.0	2.0	0.0	0.0	0.0	0.0	0.0	2.0	0.0	2.0	0.0	2.0	0.0	2.0	0.0	18.0	0.0	233.19299999999996	2.0	2.0
Cc1c(cn(n1)c2ncccn2)C=O	0	188.19000000000003	0.7832199999999998	0.24994938724938495	-0.29776113545645966	10.57781777525825	0.4617592592592594	1.3571428571428572	0.6533083124058908	70.0	9.966255326250886	1.8209032965512753	2.478584619450937	5.0	2.0	2.0	60.67	14.0	14.0	2.0	0.0	0.0	0.0	0.0	0.0	0.0	2.0	2.0	0.1111111111111111	5.0	0.0	5.0	0.0	15.0	0.1111111111111111	188.19000000000003	2.0	2.0
CN(CCCOC)CC1(CCCC1)C=O	0	213.32099999999994	1.714	0.1269217106412863	-0.3846395775796607	11.14319783005795	-0.0398593395691611	1.4	0.47614328328231176	88.0	11.148418081055103	3.3224427552217044	2.2791726948278033	3.0	7.0	1.0	29.54	15.0	15.0	0.0	1.0	1.0	1.0	0.0	1.0	0.0	0.0	0.0	0.9166666666666666	3.0	0.0	3.0	0.0	15.0	0.9166666666666666	213.32099999999994	1.0	7.0
CN(C)CCNc1ccc2C(O)N(CC3(O)CCN(CC3)C(=O)CCc3ccccc3)C=Nc2c1	1	479.6250000000003	2.6127000000000002	0.22240184753705092	-0.38790081973453827	12.65354392093823	-0.9777889017494195	1.1428571428571428	0.5122426878257704	188.0	24.838288046437576	6.8501424105540725	1.2828556771045054	8.0	9.0	4.0	91.64	35.0	35.0	2.0	2.0	1.0	0.0	2.0	2.0	2.0	0.0	2.0	0.48148148148148145	7.0	3.0	8.0	3.0	38.0	0.48148148148148145	479.6250000000003	4.0	9.0
c1c(c2c([nH]c1=O)[C@H]([C@@H](S2)SCC(=O)Nc3nncs3)C(=O)N)[O-]	0	384.4440000000001	-0.3274000000000005	0.24709248823923835	-0.8715291230286029	11.900014000549714	-0.8417319906357605	1.5	0.6331340449407364	126.0	17.26722023457211	3.0972562151075507	1.7183436340843015	12.0	5.0	3.0	153.89000000000001	24.0	24.0	2.0	1.0	0.0	0.0	1.0	1.0	0.0	2.0	2.0	0.25	9.0	3.0	9.0	4.0	26.0	0.25	384.4440000000001	3.0	5.0
CC(C)[C@]1(CCCCC1(C)C)O	0	170.296	2.9737000000000022	0.07206795005003204	-0.3890677136983571	10.476296296296297	-0.4253472222222221	1.0833333333333333	0.6411612419660473	72.0	9.405777393935818	3.736771008629748	2.83867504352692	1.0	1.0	1.0	20.23	12.0	12.0	0.0	1.0	1.0	1.0	0.0	1.0	0.0	0.0	0.0	1.0	1.0	1.0	1.0	1.0	12.0	1.0	170.296	1.0	1.0
CC[C@H]1[C@@H]2CCCCC[C@@H]2[C@@H]1O	0	168.28000000000003	2.583600000000001	0.060147245721698064	-0.39253066441274687	9.82787037037037	0.05379629629629612	1.0833333333333333	0.6377526623612598	70.0	8.55204176387779	4.023544940469732	1.9812851820206177	1.0	1.0	2.0	20.23	12.0	12.0	0.0	2.0	2.0	2.0	0.0	2.0	0.0	0.0	0.0	1.0	1.0	1.0	1.0	1.0	13.0	1.0	168.28000000000003	2.0	1.0
Fc1cccc(OCC2CCNCC2)c1	1	209.26399999999995	2.2041000000000004	0.12639629457568086	-0.4932003347990581	12.842728804484757	-0.2381381225329633	1.3333333333333333	0.8236717767612795	82.0	10.510225400620904	2.740509710874472	1.8141116823399726	3.0	3.0	2.0	21.259999999999998	15.0	15.0	1.0	1.0	1.0	0.0	1.0	1.0	1.0	0.0	1.0	0.5	2.0	1.0	2.0	1.0	16.0	0.5	209.26399999999995	2.0	3.0
CC[C@@H]1CCCC[C@H]1Nc2ccc(c(c2)Cl)[N-]S(=O)(=O)C	0	329.8730000000001	4.685500000000005	0.09086351922946868	-0.575872538183385	11.195586546206584	-3.4323042366433865	1.2857142857142858	0.8523163533124557	118.0	15.457819157813608	3.9973705223276523	2.0894763929035918	6.0	5.0	2.0	60.27	21.0	21.0	1.0	1.0	1.0	1.0	0.0	1.0	1.0	0.0	1.0	0.6	3.0	1.0	4.0	1.0	22.0	0.6	329.8730000000001	2.0	5.0
c1ccc2c(c1)cc(o2)[C@@H](c3ccccn3)N	0	224.263	2.8759000000000006	0.1338824593874846	-0.4589831659142788	6.123901171579743	-0.31611111111111145	1.0	0.7277680026779458	84.0	11.664925939000154	2.757519757349389	2.03852310229066	3.0	2.0	3.0	52.05	17.0	17.0	3.0	0.0	0.0	0.0	0.0	0.0	1.0	2.0	3.0	0.07142857142857142	3.0	1.0	3.0	2.0	19.0	0.07142857142857142	224.263	3.0	2.0
c1cnc([nH]1)[N-]S(=O)(=O)c2cc(cnc2NN)Br	0	332.163	1.2468999999999997	0.23256678640049092	-0.41697551764851365	12.048425925925926	-3.952245370370369	1.4444444444444444	0.5708641078015098	96.0	13.173362107437434	1.9244163193885064	2.4329676830266536	10.0	4.0	2.0	127.86	18.0	18.0	2.0	0.0	0.0	0.0	0.0	0.0	0.0	2.0	2.0	0.0	6.0	3.0	8.0	4.0	19.0	0.0	332.163	2.0	4.0
Cc1ccc(F)c(c1)-c1nn(Cc2ccccc2)c2CN(Cc12)C#N	1	332.3820000000001	3.842600000000002	0.17950786830130608	-0.300079053761533	14.411095736925011	-0.2841029961367263	1.16	0.684584810625309	124.0	17.388540578131757	4.5496489601104155	1.8229070618774186	5.0	3.0	4.0	44.85	25.0	25.0	3.0	1.0	0.0	0.0	1.0	1.0	2.0	1.0	3.0	0.2	4.0	0.0	4.0	0.0	28.0	0.2	332.3820000000001	4.0	3.0
OC1(Cn2cnc3cc(Cl)ccc3c2=O)CCN(C1)C(=O)CCc1ccccc1	1	411.8890000000002	2.6461000000000006	0.2607737554452406	-0.38609306462319126	12.732726875728456	-1.1448257371364177	1.1724137931034482	0.6999234817927299	150.0	20.432510652501765	5.407241353031532	1.4275357201132823	7.0	5.0	4.0	75.43	29.0	29.0	3.0	1.0	1.0	0.0	1.0	1.0	2.0	1.0	3.0	0.3181818181818182	5.0	1.0	6.0	1.0	32.0	0.3181818181818182	411.8890000000002	4.0	5.0
Cc1ccc(cc1C(=O)N2CCN(CC2)C(=O)CN)Sc3cnc(s3)Nc4cccc(n4)Br	0	547.5040000000001	3.746920000000002	0.2537845523500773	-0.33804833511364696	13.164101557184793	-0.0779875954200222	1.1818181818181819	0.45335024494488385	172.0	23.37166824125719	5.186687338177348	1.418837077868297	11.0	6.0	4.0	104.45	33.0	33.0	3.0	1.0	1.0	0.0	1.0	1.0	1.0	2.0	3.0	0.2727272727272727	8.0	2.0	8.0	3.0	36.0	0.2727272727272727	547.5040000000001	4.0	6.0
CC(C)(CCN1CC(C1)N)O	0	158.245	-0.2096999999999996	0.060348770716435254	-0.39042103217441004	9.394126984126984	-0.5280900415721845	1.5454545454545454	0.5973079584209191	66.0	8.483127663125442	2.025249743686192	2.0508671930153852	3.0	3.0	1.0	49.489999999999995	11.0	11.0	0.0	1.0	1.0	0.0	1.0	1.0	0.0	0.0	0.0	1.0	3.0	2.0	3.0	3.0	11.0	1.0	158.245	1.0	3.0
c1ccc2c(c1)N(CCCS2)C(=O)[C@H]3C[C@H]4CC[C@@H]3O4	0	289.40000000000003	3.0829000000000013	0.2323511106076952	-0.3741326908264069	12.942411186696901	0.08787603930461052	1.3	0.7954721580019853	106.0	13.526733258565955	4.628914523652012	1.6261861836817773	4.0	1.0	4.0	29.540000000000003	20.0	20.0	1.0	3.0	2.0	0.0	3.0	3.0	1.0	0.0	1.0	0.5625	3.0	0.0	3.0	0.0	23.0	0.5625	289.40000000000003	4.0	1.0
c1c(c(=O)[nH]c(=O)n1[C@H]2[C@@H]([C@@H]([C@H](O2)CO)O)O)/C=C/CNC(=O)C(F)(F)F	0	395.2900000000001	-2.160199999999998	0.47067176668532074	-0.3935668538877281	12.057705833915943	-5.043082777076804	1.2962962962962963	0.38051789999744606	150.0	20.353006672199015	3.7219895497731863	2.1916802628776453	13.0	5.0	2.0	153.88	27.0	27.0	1.0	1.0	1.0	0.0	1.0	1.0	0.0	1.0	1.0	0.5	8.0	5.0	10.0	5.0	28.0	0.5	395.2900000000001	2.0	5.0
c1cc2cc(c(=O)n3c2c(c1)CCC3)/C=C/C(=O)N4CCCCC4	0	322.4080000000002	2.9734000000000016	0.25782062568545494	-0.3391656177984708	12.775694286974048	0.01142977870160422	1.0416666666666667	0.7978356654689908	124.0	16.518297090128677	5.124857335994631	1.6984205592299941	4.0	2.0	4.0	42.31	24.0	24.0	2.0	2.0	1.0	0.0	2.0	2.0	1.0	1.0	2.0	0.4	3.0	0.0	4.0	0.0	27.0	0.4	322.4080000000002	4.0	2.0
CC(C)(C)c1ccc(cc1)NC(=O)NCC#CCOc2ccc(cc2F)F	0	372.415	4.466200000000003	0.3194916823993793	-0.4778692392730741	13.350336750049228	-0.7853871626313247	1.037037037037037	0.7784743746127066	142.0	19.863596551749424	3.6648951404149006	1.7247635909044778	6.0	4.0	2.0	50.36	27.0	27.0	2.0	0.0	0.0	0.0	0.0	0.0	2.0	0.0	2.0	0.2857142857142857	2.0	2.0	4.0	2.0	28.0	0.2857142857142857	372.415	2.0	4.0
C[C@@H](c1nc2ccccc2c(n1)[O-])Sc3nnc(n3CC=C)COc4ccccc4	0	418.5020000000002	3.9132000000000025	0.19181612196020767	-0.8580930497681258	12.326530845561468	-0.2707791720585524	1.1	0.31648617174179816	152.0	20.924074484064484	4.447615453438874	1.547449951564047	8.0	8.0	4.0	88.78000000000002	30.0	30.0	4.0	0.0	0.0	0.0	0.0	0.0	2.0	2.0	4.0	0.18181818181818182	8.0	0.0	7.0	0.0	33.0	0.18181818181818182	418.5020000000002	4.0	8.0
c1ccc2c(c1)c(=O)cc(o2)C(=O)N3CCC[C@H]3c4ccsc4	0	325.38899999999995	3.831800000000002	0.289743318903181	-0.45063857569345245	12.845152588813303	-0.20689531368102765	1.2608695652173914	0.7192796439432659	116.0	15.811190308942129	4.287026167418471	1.7261611460074602	5.0	2.0	4.0	50.52	23.0	23.0	3.0	1.0	1.0	0.0	1.0	1.0	1.0	2.0	3.0	0.2222222222222222	4.0	0.0	4.0	0.0	26.0	0.2222222222222222	325.38899999999995	4.0	2.0
Oc1ccc(cc1)-c1cncc(c1)-c1ccc(O)cc1	1	263.296	3.8268000000000013	0.11511842445090789	-0.5079662448733103	9.322863518889854	0.24666514445284293	0.55	0.738483215009412	98.0	13.94938298937633	3.1395221650904332	2.0084240306936065	3.0	2.0	3.0	53.35000000000001	20.0	20.0	3.0	0.0	0.0	0.0	0.0	0.0	2.0	1.0	3.0	0.0	3.0	2.0	3.0	2.0	22.0	0.0	263.296	3.0	2.0
C[C@@H]1CCC[C@@H]1n2c3ccccc3nc2N	0	215.3	2.9796000000000005	0.2009812449304512	-0.36918621455563166	6.0472222222222225	0.5346296296296293	1.3125	0.7943579651460254	84.0	11.120955864630139	3.7709410491941893	2.179700660310506	3.0	1.0	3.0	43.84	16.0	16.0	2.0	1.0	1.0	1.0	0.0	1.0	1.0	1.0	2.0	0.46153846153846156	3.0	1.0	3.0	2.0	18.0	0.46153846153846156	215.3	3.0	1.0
c1cc(ccc1C2(CCOCC2)CC(=O)[O-])Cl	0	253.70499999999993	1.5281999999999998	0.0474184860986234	-0.5501370439781359	10.934994943450631	-1.0121759259259255	1.2941176470588236	0.8208881597791025	92.0	12.303118619434356	3.3892260821176388	2.3102449809425827	4.0	3.0	2.0	49.36	17.0	17.0	1.0	1.0	1.0	0.0	1.0	1.0	1.0	0.0	1.0	0.46153846153846156	3.0	0.0	3.0	0.0	18.0	0.46153846153846156	253.70499999999993	2.0	3.0
c1ccc(cc1)CN[C@@H]2N=C3C(=NC(=NC3=O)N)N2[C@H]4[C@@H]([C@@H]([C@H](O4)CO)O)O	0	388.38400000000007	-2.4911999999999965	0.3018762931516782	-0.3935668563923313	12.206498523422226	-1.355910073906106	1.1785714285714286	0.36942704191281306	148.0	19.83613433532446	4.733265549541922	1.6356039227049792	11.0	5.0	4.0	165.35999999999999	28.0	28.0	1.0	3.0	1.0	0.0	3.0	3.0	1.0	0.0	1.0	0.4117647058823529	10.0	5.0	11.0	6.0	31.0	0.4117647058823529	388.38400000000007	4.0	5.0
Cc1c(ccc(n1)N2C(=O)[C@H]3[C@@H](C2=O)C3(C)C)Br	0	309.163	2.2979200000000004	0.23899619042386192	-0.2736116463371308	12.223054492630386	-0.1715525793650794	1.2222222222222223	0.7480202671797497	94.0	13.240122497076651	4.035950212178431	1.980641828282062	5.0	1.0	3.0	50.27	18.0	18.0	1.0	2.0	2.0	1.0	1.0	2.0	0.0	1.0	1.0	0.46153846153846156	3.0	0.0	4.0	0.0	20.0	0.46153846153846156	309.163	3.0	1.0
CC(C)/C=C/C=C	0	96.17299999999999	2.3846000000000007	-0.028730371106391282	-0.09907678728083283	3.5458333333333334	0.6509259259259259	1.4285714285714286	0.4628777509145182	40.0	5.698670612749268	0.6320940540588162	3.249912920963478	0.0	2.0	0.0	0.0	7.0	7.0	0.0	0.0	0.0	0.0	0.0	0.0	0.0	0.0	0.0	0.42857142857142855	0.0	0.0	0.0	0.0	6.0	0.42857142857142855	96.17299999999999	0.0	2.0
COC1CCC2(CC1)C[C@@H]2C(=O)[O-]	0	183.227	0.3315999999999999	0.05713657203274268	-0.5498426132477692	10.643705672083648	-0.8510492252456532	1.4615384615384615	0.6196084047574659	74.0	9.474691494688164	3.735981436318731	1.8936343872678827	3.0	2.0	2.0	49.36	13.0	13.0	0.0	2.0	2.0	2.0	0.0	2.0	0.0	0.0	0.0	0.9	3.0	0.0	3.0	0.0	14.0	0.9	183.227	2.0	2.0
CN1CCC(=CC1)c1n(C)nc2c1ncn(CC1(O)CCN(CC1)C(=O)C[C@H](c1ccccc1)C(F)(F)F)c2=O	1	558.6050000000004	2.938600000000001	0.39574335755014267	-0.38788388367317467	13.734673427275162	-4.559959308026759	1.075	0.5000603797255688	214.0	28.656125291633362	8.015582980208295	1.2717323494013315	12.0	6.0	5.0	96.49000000000001	40.0	40.0	3.0	2.0	1.0	0.0	2.0	2.0	1.0	2.0	3.0	0.5	8.0	1.0	9.0	1.0	44.0	0.5	558.6050000000004	5.0	6.0
CC(C)n1c2cc(ccc2[nH+]c1CCCCCl)F	0	269.77099999999996	3.736900000000002	0.2548640609433933	-0.24078697806726762	13.351222233804755	-0.1914738966574281	1.3333333333333333	0.5818854040125729	98.0	13.120955864630139	3.1026784997477233	2.414231590204715	4.0	5.0	2.0	19.07	18.0	18.0	2.0	0.0	0.0	0.0	0.0	0.0	1.0	1.0	2.0	0.5	1.0	0.0	2.0	1.0	19.0	0.5	269.77099999999996	2.0	5.0
CN(C)CCCOc1ccc(NC(=O)c2cc(c(Sc3c(Cl)cncc3Cl)s2)[N+]([O-])=O)cc1	1	527.4550000000002	6.092100000000004	0.2943624123230708	-0.4935477647890492	12.717605999124746	-0.5406271732901353	1.2424242424242424	0.1935436484450285	174.0	23.957454678884094	4.235024364270974	1.6864562120551725	12.0	10.0	3.0	97.6	33.0	33.0	3.0	0.0	0.0	0.0	0.0	0.0	1.0	2.0	3.0	0.23809523809523808	8.0	1.0	8.0	1.0	35.0	0.23809523809523808	527.4550000000002	3.0	10.0
C1C=NC2=CC=C3C=C3N21	0	130.14999999999995	1.0516999999999999	0.13247381572822486	-0.32041193393528816	4.211388888888889	0.9533796296296295	1.4	0.47825996819790106	48.0	6.55204176387779	1.9717408240893408	2.1492631301638583	2.0	0.0	3.0	15.6	10.0	10.0	0.0	3.0	0.0	1.0	2.0	3.0	0.0	0.0	0.0	0.125	2.0	0.0	2.0	0.0	12.0	0.125	130.14999999999995	3.0	0.0
CCOCCCn1c(c(c(c(c1=O)C#N)C)C(=O)[C@@H](C)Oc2cc(cc(c2)C)C)[O-]	0	411.4780000000002	2.7956400000000015	0.26775736148080526	-0.8594542852061294	13.094027419239811	-0.9597040495746307	1.2333333333333334	0.46413113477434337	160.0	22.42192077295136	4.7780454052284185	2.4150367976481273	7.0	9.0	2.0	104.38000000000001	30.0	30.0	2.0	0.0	0.0	0.0	0.0	0.0	1.0	1.0	2.0	0.43478260869565216	7.0	0.0	7.0	0.0	31.0	0.43478260869565216	411.4780000000002	2.0	9.0
CC(C)S(=O)(=O)[N-]c1ccc(cc1)Cl	0	232.71200000000002	3.083400000000002	0.09614161269039913	-0.5766212285612559	11.385000944822375	-3.3821834845049126	1.2142857142857142	0.8042033312113267	78.0	10.767584713501618	1.654994374692201	2.8486371901233585	5.0	3.0	1.0	48.24	14.0	14.0	1.0	0.0	0.0	0.0	0.0	0.0	1.0	0.0	1.0	0.3333333333333333	2.0	0.0	3.0	0.0	14.0	0.3333333333333333	232.71200000000002	1.0	3.0
Cn1nc2c(ncn(CC3(O)CCN(Cc4ccc(cc4Cl)-c4ccco4)CC3)c2=O)c1-c1ccc(cc1)C(N)=O	1	573.0530000000002	3.836400000000001	0.28136061794230166	-0.4643745550807633	13.38343482756462	-1.0507692327592038	1.0731707317073171	0.30268139562723817	210.0	28.725039392385707	7.758873330997348	1.1477917949333294	11.0	7.0	6.0	132.41	41.0	41.0	5.0	1.0	1.0	0.0	1.0	1.0	2.0	3.0	5.0	0.26666666666666666	9.0	2.0	10.0	3.0	46.0	0.26666666666666666	573.0530000000002	6.0	7.0
CCN[C@](CO)(COc1ccccc1C(C)(C)C)C2CC2	0	291.43500000000006	3.113500000000001	0.12261810350791942	-0.4912557205772384	9.882743567334341	-0.29191893424036275	1.2380952380952381	0.8108317240483466	118.0	15.510225400620904	4.350119977915337	2.1451107384997368	3.0	7.0	2.0	41.489999999999995	21.0	21.0	1.0	1.0	1.0	1.0	0.0	1.0	1.0	0.0	1.0	0.6666666666666666	3.0	2.0	3.0	2.0	22.0	0.6666666666666666	291.43500000000006	2.0	7.0
Cn1c(c(cn1)OC)[C@H]([C@H]2Cc3ccccc3OC2)NN	0	288.351	1.1844	0.1611204045129556	-0.4930987977585958	5.86426421957672	-0.08258692365835207	1.4761904761904763	0.6526769034638795	112.0	14.819626477379408	4.022371696082482	1.896389101122459	6.0	4.0	3.0	74.33	21.0	21.0	2.0	1.0	0.0	0.0	1.0	1.0	1.0	1.0	2.0	0.4	6.0	2.0	6.0	3.0	23.0	0.4	288.351	3.0	4.0
Cc1ccc(cc1)/C=N/c2ccccc2[O-]	0	210.256	2.8192200000000005	0.055097394658696036	-0.8710035866284579	11.380804883681868	-0.05012807592172641	1.0	0.7018197633125445	80.0	11.380468888623982	2.295313527642576	2.2143672889609713	2.0	2.0	2.0	35.42	16.0	16.0	2.0	0.0	0.0	0.0	0.0	0.0	2.0	0.0	2.0	0.07142857142857142	2.0	0.0	2.0	0.0	17.0	0.07142857142857142	210.256	2.0	2.0
CCn1c(c(c(n1)C)N)C(=O)N[C@H]2CCC[C@H]2OC	0	266.34499999999997	1.0909199999999992	0.27152082277880546	-0.3952947525940157	12.368522297808012	-0.15842592592592575	1.5789473684210527	0.8543681584607308	106.0	13.991199352633217	3.7601390068889256	2.1576959380387843	6.0	4.0	2.0	82.17	19.0	19.0	1.0	1.0	1.0	1.0	0.0	1.0	0.0	1.0	1.0	0.6923076923076923	5.0	2.0	6.0	3.0	20.0	0.6923076923076923	266.34499999999997	2.0	4.0
c1cc(ccc1c2cc(cnc2N)Cl)Oc3ncc(cn3)NC(=O)Nc4cc(ccc4n5ccc(n5)C(F)(F)F)Cl	0	601.3760000000002	7.068400000000003	0.4346747858616359	-0.42430670935967313	12.982211793047306	-4.619836196659317	0.9024390243902439	0.18968693850810942	208.0	29.147689123196084	5.478755171155989	1.2323836736883347	15.0	6.0	5.0	132.87	41.0	41.0	5.0	0.0	0.0	0.0	0.0	0.0	2.0	3.0	5.0	0.038461538461538464	8.0	3.0	10.0	4.0	45.0	0.038461538461538464	601.3760000000002	5.0	6.0
COC(=O)[C@]12CC[C@@H](C)[C@H](C)[C@H]1C1=CC[C@@H]3[C@@]4(C)CC[C@H](O)C(C)(C)[C@@H]4CC[C@@]3(C)[C@]1(C)CC2	1	470.73800000000045	7.17790000000001	0.3119143556191652	-0.4685713128277151	13.384707039466342	-0.32613100150911256	0.9117647058823529	0.3260678366445645	192.0	24.896976746569027	13.560609676779682	1.6109032085382489	3.0	1.0	5.0	46.53	34.0	34.0	0.0	5.0	4.0	5.0	0.0	5.0	0.0	0.0	0.0	0.9032258064516129	3.0	1.0	3.0	1.0	38.0	0.9032258064516129	470.73800000000045	5.0	1.0
CC[C@@H]1CC[C@](C1)(CC=C(C)C)C(=O)[O-]	0	209.30899999999997	2.2891000000000004	0.0478934589544985	-0.5495452682534148	11.257187263794407	-0.8509722222222218	1.5333333333333334	0.666394701493762	86.0	11.474691494688164	3.621962131532588	2.7326884512642304	2.0	4.0	1.0	40.129999999999995	15.0	15.0	0.0	1.0	1.0	1.0	0.0	1.0	0.0	0.0	0.0	0.7692307692307693	2.0	0.0	2.0	0.0	15.0	0.7692307692307693	209.30899999999997	1.0	4.0
CC(C)n1cc(c2c1ncnc2)C(=O)c3cc(cnc3)NC(=O)c4cocn4	0	376.3760000000001	2.8785000000000007	0.2771510273550645	-0.45091122631281727	13.11394746787604	-0.4537412306775581	1.1428571428571428	0.532389207551397	140.0	19.672997628507925	4.2183787259144605	1.6767819554684935	9.0	5.0	4.0	115.80000000000001	28.0	28.0	4.0	0.0	0.0	0.0	0.0	0.0	0.0	4.0	4.0	0.15789473684210525	8.0	1.0	9.0	1.0	31.0	0.15789473684210525	376.3760000000001	4.0	5.0
OC1(Cn2cnc3scc(Br)c3c2=O)CCN(CC1)C(=O)CCc1ccccc1	1	476.39600000000036	3.206800000000002	0.26281660127855366	-0.38788389200928347	12.7427623759759	-1.0159811560643535	1.206896551724138	0.6140011069591986	152.0	20.432510652501765	5.497707529431208	1.3688848284824264	8.0	5.0	4.0	75.43	29.0	29.0	3.0	1.0	1.0	0.0	1.0	1.0	1.0	2.0	3.0	0.38095238095238093	6.0	1.0	6.0	1.0	32.0	0.38095238095238093	476.39600000000036	4.0	5.0
CCC1(c2ccccc2N[C@@H](O1)c3ccc(o3)c4ccc(cc4)C(=O)[O-])CC	0	376.43200000000013	4.466300000000004	0.18746536740561126	-0.5448151128584264	10.918547869854653	-1.1938649019305163	1.0357142857142858	0.7112200692180385	144.0	19.725403871315223	5.480506475574028	1.6461391554979827	5.0	5.0	4.0	74.53	28.0	28.0	3.0	1.0	0.0	0.0	1.0	1.0	2.0	1.0	3.0	0.2608695652173913	5.0	1.0	5.0	1.0	31.0	0.2608695652173913	376.43200000000013	4.0	5.0
CC[NH2+][C@H]1CC[C@@H](C1)n2cnc3c2cc(c(c3)C)C	0	258.389	2.3300400000000003	0.09604929644104705	-0.3439859627819946	4.588969120055429	0.6388019652305366	1.263157894736842	0.900617727450503	102.0	13.405412915006313	4.598218356836018	1.9139070765761181	3.0	3.0	3.0	34.43	19.0	19.0	2.0	1.0	1.0	1.0	0.0	1.0	1.0	1.0	2.0	0.5625	2.0	1.0	3.0	2.0	21.0	0.5625	258.389	3.0	3.0
Oc1nc2-c3ccccc3C(=O)c2nc1C#N	1	223.19099999999995	1.26528	0.24885543722195202	-0.4911965212227791	11.973871882086167	-0.4483767951625095	1.1176470588235294	0.6195756571930848	80.0	11.991199352633217	2.625207700837791	2.369103926198177	5.0	0.0	3.0	86.87	17.0	17.0	2.0	1.0	0.0	1.0	0.0	1.0	1.0	1.0	2.0	0.0	5.0	1.0	5.0	1.0	19.0	0.0	223.19099999999995	3.0	0.0
CC(C)c1nnc(n1CC2(CCCC2)C)[S-]	0	238.37999999999997	2.8876000000000017	0.13364314190700255	-0.7403176803627268	5.265703892668178	0.39741024187452734	1.3125	0.7586365619621491	90.0	11.759148545064338	3.612346530593483	2.2252199019019048	4.0	3.0	2.0	30.71	16.0	16.0	1.0	1.0	1.0	1.0	0.0	1.0	0.0	1.0	1.0	0.8333333333333334	4.0	0.0	3.0	0.0	17.0	0.8333333333333334	238.37999999999997	2.0	3.0
C[C@@H]1C=CC[C@H]([C@@H]1C)C#C	0	134.222	2.4679	0.026530714786462573	-0.11979002529104886	5.37199074074074	0.4722222222222221	1.5	0.3524583555890933	54.0	7.560477932315068	2.5077581558845727	2.6687334915093075	0.0	0.0	1.0	0.0	10.0	10.0	0.0	1.0	0.0	1.0	0.0	1.0	0.0	0.0	0.0	0.6	0.0	0.0	0.0	0.0	10.0	0.6	134.222	1.0	0.0
CCCCCC[C@H](C)OC[C@@](CO)(C1CC1)NCC	0	271.445	3.1125000000000016	0.06789407246384303	-0.39435141654791683	9.734490488918249	-0.1880669327916349	1.263157894736842	0.5359171413269348	114.0	14.139981912617825	4.259430005234049	2.2622255904631032	3.0	12.0	1.0	41.49	19.0	19.0	0.0	1.0	1.0	1.0	0.0	1.0	0.0	0.0	0.0	1.0	3.0	2.0	3.0	2.0	19.0	1.0	271.445	1.0	12.0
CCc1ccc(cc1)N[C@@H](C)c2c(ccc(c2Cl)F)Cl	0	312.21500000000003	5.868000000000003	0.14175432376646152	-0.37840747630757493	13.538680585487946	-0.45736334953326296	1.1	0.6963644910675818	106.0	14.698306133819765	3.257812005876386	2.2306791956620766	4.0	4.0	2.0	12.03	20.0	20.0	2.0	0.0	0.0	0.0	0.0	0.0	2.0	0.0	2.0	0.25	1.0	1.0	1.0	1.0	21.0	0.25	312.21500000000003	2.0	4.0
OC1(Cn2cnn3cccc3c2=O)CCN(CC1)C(=O)c1cccc(c1)-c1ccc(cc1)C#N	1	453.5020000000001	2.7019800000000007	0.27727438402294313	-0.3878838712299768	13.157286274498574	-1.0857551568105932	1.0294117647058822	0.5117526580604609	170.0	23.708531534440656	6.426473284595733	1.2751983035192338	8.0	4.0	5.0	103.63	34.0	34.0	4.0	1.0	1.0	0.0	1.0	1.0	2.0	2.0	4.0	0.23076923076923078	7.0	1.0	8.0	1.0	38.0	0.23076923076923078	453.5020000000001	5.0	4.0
OC1(Cn2cnc3n(c(Cl)cc3c2=O)-c2ccc3OCOc3c2)CCN(CC1)C(=O)c1cnc(o1)C1CC1	1	537.9600000000004	3.102000000000001	0.29078685635804513	-0.45359302585554406	13.359727527460349	-1.166434721016251	1.105263157894737	0.41156545401426625	196.0	26.01793261119916	7.461764268433237	1.0895497605480324	12.0	5.0	7.0	124.85	38.0	38.0	4.0	3.0	2.0	1.0	2.0	3.0	1.0	3.0	4.0	0.38461538461538464	10.0	1.0	11.0	1.0	44.0	0.38461538461538464	537.9600000000004	7.0	5.0
C[C@](C1CC1)(C(=O)NC2CCC2)N	0	182.26699999999997	0.7825	0.23979861125718055	-0.35177410804100895	11.713333333333333	-0.615486111111111	1.3846153846153846	0.6774576046839869	74.0	9.474691494688164	3.3550659448941196	1.8639584405659695	3.0	3.0	2.0	55.120000000000005	13.0	13.0	0.0	2.0	2.0	2.0	0.0	2.0	0.0	0.0	0.0	0.9	2.0	2.0	3.0	3.0	14.0	0.9	182.26699999999997	2.0	3.0
OC1(Cn2cnc3ccsc3c2=O)CCN(CC1)C(=O)CCc1ccccc1	1	397.5000000000001	2.444300000000001	0.2708717166135474	-0.387883887813312	12.555679042642566	-0.9933999013402417	1.1428571428571428	0.7175723777288906	146.0	19.562267164498685	5.417639378979046	1.3478424480754339	7.0	5.0	4.0	75.43	28.0	28.0	3.0	1.0	1.0	0.0	1.0	1.0	1.0	2.0	3.0	0.38095238095238093	6.0	1.0	6.0	1.0	31.0	0.38095238095238093	397.5000000000001	4.0	5.0
c1cc(c(cc1N[C@H]2CC[C@H]3CCCC[C@@H]3C2)Cl)Cl	0	298.25699999999995	5.764200000000003	0.061233937349767814	-0.38225967904753994	6.070275164622356	0.6079557193247668	0.8947368421052632	0.7311210859795728	104.0	13.24227620818978	4.8300748719951345	1.6195897376920916	3.0	2.0	3.0	12.03	19.0	19.0	1.0	2.0	2.0	2.0	0.0	2.0	1.0	0.0	1.0	0.625	1.0	1.0	1.0	1.0	21.0	0.625	298.25699999999995	3.0	2.0
Cc1ccc2cc(c(=O)[nH]c2c1C)[C@H](c3nnnn3C4CCCCC4)[NH+]5CCN(CC5)c6ccc(cc6)OC	0	528.6810000000004	3.1397400000000015	0.25765631959565216	-0.4967658898683823	13.74077175286244	-0.24101564674436338	1.0256410256410255	0.39952759926661235	204.0	26.932146173572253	8.839324774751493	1.372619732550192	9.0	6.0	6.0	93.37	39.0	39.0	4.0	2.0	2.0	1.0	1.0	2.0	2.0	2.0	4.0	0.4666666666666667	7.0	2.0	9.0	2.0	44.0	0.4666666666666667	528.6810000000004	6.0	6.0
c1cc(ccc1[C@H](C#N)c2ccc3c(cc([nH+]c3n2)C(F)(F)F)C(F)(F)F)F	0	400.277	4.881080000000001	0.45286193073338854	-0.23261783113691825	13.21720097456389	-5.05807378568201	0.9285714285714286	0.5759936304940853	144.0	20.689869965382485	3.9877043850823473	2.2177440406496958	10.0	2.0	3.0	50.82	28.0	28.0	3.0	0.0	0.0	0.0	0.0	0.0	1.0	2.0	3.0	0.16666666666666666	2.0	0.0	3.0	1.0	30.0	0.16666666666666666	400.277	3.0	2.0
COC(=O)c1ccc(CN2CCC(O)(Cn3cnc4n(ncc4c3=O)-c3ccc(F)cc3)CC2)cc1	1	491.5230000000002	2.535	0.3373417800085905	-0.46541752128672775	13.263884225746665	-1.0303810535220612	1.0833333333333333	0.4136992193154296	186.0	25.285881803630282	6.658351470118037	1.2497894039245654	10.0	6.0	5.0	102.48000000000002	36.0	36.0	4.0	1.0	1.0	0.0	1.0	1.0	2.0	2.0	4.0	0.3076923076923077	9.0	1.0	9.0	1.0	40.0	0.3076923076923077	491.5230000000002	5.0	6.0
C[C@H](CC(=O)N1CCC(O)(Cn2cnc(NC[C@H]3CCCN3C)cc2=O)CC1)c1ccccc1	1	467.6140000000004	2.2967000000000004	0.25499026174965955	-0.3878838951728926	12.789006455315423	-1.0190105147060855	1.2058823529411764	0.619215306033311	184.0	24.13118126525103	7.430734161456907	1.2733336089577574	8.0	8.0	4.0	90.69999999999999	34.0	34.0	2.0	2.0	2.0	0.0	2.0	2.0	1.0	1.0	2.0	0.5769230769230769	7.0	2.0	8.0	2.0	37.0	0.5769230769230769	467.6140000000004	4.0	8.0
Cc1c(ccc(n1)[S-])SC(C)(C)C	0	212.363	3.186420000000002	0.04897252491709963	-0.76017991864857	4.9801299130763415	0.23155990173847307	1.3076923076923077	0.5239935919594767	72.0	10.060477932315068	1.4279191246763379	2.903492125018351	3.0	1.0	1.0	12.89	13.0	13.0	1.0	0.0	0.0	0.0	0.0	0.0	0.0	1.0	1.0	0.5	3.0	0.0	1.0	0.0	13.0	0.5	212.363	1.0	1.0
COc1ccc2c(c1)ncn(CC1(O)CCN(CC1)C(=O)C[C@@H](C)c1ccccc1)c2=O	1	435.5240000000002	2.952400000000001	0.2607755533159547	-0.49668549808002266	12.87906372824316	-1.0481351148700973	1.15625	0.6435754984055494	168.0	22.716967702877938	6.393311123931061	1.3910233794813887	7.0	6.0	4.0	84.66	32.0	32.0	3.0	1.0	1.0	0.0	1.0	1.0	2.0	1.0	3.0	0.4	6.0	1.0	7.0	1.0	35.0	0.4	435.5240000000002	4.0	6.0
OC1(Cn2cnn3cccc3c2=O)CCN(CC1)C(=O)c1ccc(Sc2ccccc2)cc1	1	460.5590000000001	3.3145000000000024	0.27727438402294313	-0.3878838712299768	12.979178949791322	-1.0521786709975958	0.9393939393939394	0.49434049013222703	168.0	22.838288046437576	6.049792948685065	1.211767553777711	8.0	5.0	5.0	79.84	33.0	33.0	4.0	1.0	1.0	0.0	1.0	1.0	2.0	2.0	4.0	0.24	7.0	1.0	7.0	1.0	37.0	0.24	460.5590000000001	5.0	5.0
Cc1ccc(cc1Cl)Nc2ccc(nn2)NCc3ccccc3	0	324.81500000000005	4.794120000000003	0.15269603434366835	-0.36450501514239847	6.1187111177681945	0.6760933694465442	0.9130434782608695	0.7078563593323093	116.0	16.070703332935974	3.425239047962816	1.6117519722297886	5.0	5.0	3.0	49.84	23.0	23.0	3.0	0.0	0.0	0.0	0.0	0.0	2.0	1.0	3.0	0.1111111111111111	4.0	2.0	4.0	2.0	25.0	0.1111111111111111	324.81500000000005	3.0	5.0
CCC(C)N1CC[C@H]([C@@H](C1)c1ccccc1)C(=O)N1CCC(O)(Cn2cnc3n(ccc3c2=O)-c2ccccc2)CC1	1	567.7340000000003	4.444900000000004	0.262416899809619	-0.3878838919870784	13.930382786136633	-1.0727057526408168	1.0	0.35701689708031387	220.0	29.26900946675572	9.578206882663599	1.1427853562922805	8.0	7.0	6.0	83.6	42.0	42.0	4.0	2.0	2.0	0.0	2.0	2.0	2.0	2.0	4.0	0.4411764705882353	7.0	1.0	8.0	1.0	47.0	0.4411764705882353	567.7340000000003	6.0	7.0
C[C@H]1CCC[C@@]12NC(CS2)(C)C	0	185.33599999999998	2.617700000000001	0.06755184697935909	-0.29671721056598344	3.818287037037037	0.3643518518518519	1.4166666666666667	0.6224064809412494	70.0	8.819990956308912	3.221912405051506	2.139196581126185	2.0	0.0	2.0	12.03	12.0	12.0	0.0	2.0	2.0	1.0	1.0	2.0	0.0	0.0	0.0	1.0	2.0	1.0	1.0	1.0	13.0	1.0	185.33599999999998	2.0	0.0
C[C@H]1CCC[C@H]([C@@H]1C)NS(=O)(=O)[C@@H]2CC[NH2+]C2	0	261.411	0.06620000000000215	0.22003264286250945	-0.3450849293179568	12.222156084656085	-3.097222222222222	1.1764705882352942	0.7548263040061353	100.0	12.466255326250886	4.583637308906531	1.9900728437650346	5.0	3.0	2.0	62.78	17.0	17.0	0.0	2.0	2.0	1.0	1.0	2.0	0.0	0.0	0.0	1.0	2.0	2.0	4.0	3.0	18.0	1.0	261.411	2.0	3.0
Fc1ccccc1-n1ncc2CN(Cc12)C#N	1	228.23	1.80808	0.17950775551165732	-0.3000865625147018	13.660916084026203	-0.3112892101284954	1.2941176470588236	0.6990600353765578	84.0	11.828062645816686	2.879272878220151	2.0853086284310853	5.0	1.0	3.0	44.85	17.0	17.0	2.0	1.0	0.0	0.0	1.0	1.0	1.0	1.0	2.0	0.16666666666666666	4.0	0.0	4.0	0.0	19.0	0.16666666666666666	228.23	3.0	1.0
C[C@@H](c1nnc(n1N[C@@H](CCc2ccccc2)c3ccc(cc3)Cl)[C@H](C)OC)OC	0	428.9640000000001	5.263900000000005	0.18021551637209515	-0.3736718135419711	6.124543975928805	-0.21963216433905508	0.9	0.47661965234344517	160.0	21.509860921691395	5.269257513424478	1.9330264274319324	7.0	10.0	3.0	61.2	30.0	30.0	3.0	0.0	0.0	0.0	0.0	0.0	2.0	1.0	3.0	0.391304347826087	6.0	1.0	6.0	1.0	32.0	0.391304347826087	428.9640000000001	3.0	10.0
CCc1nnc(n1[C@H](CC)C2CCCCC2)[S-]	0	252.40699999999993	3.277700000000002	0.1310439480556269	-0.740306064151407	5.340345096371881	0.5210648148148147	1.2352941176470589	0.770507987806408	96.0	12.25071237662706	3.995271843507667	2.2342711698514783	4.0	4.0	2.0	30.71	17.0	17.0	1.0	1.0	1.0	1.0	0.0	1.0	0.0	1.0	1.0	0.8461538461538461	4.0	0.0	3.0	0.0	18.0	0.8461538461538461	252.40699999999993	2.0	4.0
C1CC[C@@H]([NH2+]CC1)[C@H]2CCCS2	0	186.344	1.3880000000000001	0.09787506739318366	-0.3429055302596879	2.6210185185185186	0.972222222222222	1.0	0.6544944373923535	70.0	8.22576835024473	3.153446430424097	1.828964311825676	2.0	1.0	2.0	16.61	12.0	12.0	0.0	2.0	2.0	0.0	2.0	2.0	0.0	0.0	0.0	1.0	1.0	1.0	1.0	2.0	13.0	1.0	186.344	2.0	1.0
c1ccc(cc1)c2c(cc(cn2)N3CCOCC3)NC(=O)c4ccc(cc4Cl)C(F)(F)F	0	461.8710000000001	5.509700000000003	0.41596258566139005	-0.3777778048396066	12.9288281053162	-4.546097689082916	1.0625	0.5563725374512752	166.0	22.716967702877945	5.0859568988777015	1.6815627913520002	9.0	4.0	4.0	54.46	32.0	32.0	3.0	1.0	1.0	0.0	1.0	1.0	2.0	1.0	3.0	0.21739130434782608	4.0	1.0	5.0	1.0	35.0	0.21739130434782608	461.8710000000001	4.0	4.0
Cn1ccc(n1)c2cc(c(cc2C(F)(F)F)F)C(=O)Nc3cc4c(nc3c5ccccc5)CCN(C4)C(=O)N	0	538.5050000000002	4.996100000000004	0.41666983002150265	-0.35148176367293615	15.011315739769021	-4.8770897816603	1.0769230769230769	0.35703104290440074	200.0	27.896612267639515	6.42474786828108	1.5845573393441672	12.0	4.0	5.0	106.14	39.0	39.0	4.0	1.0	0.0	0.0	1.0	1.0	2.0	2.0	4.0	0.18518518518518517	5.0	2.0	8.0	3.0	43.0	0.18518518518518517	538.5050000000002	5.0	4.0
c1ccc(cc1)Cc2nnc3n2N=C(CS3)c4ccc(cc4)Br	0	385.29	3.9895000000000023	0.21195659020927765	-0.19081342449246583	4.773580404383976	0.7276962606030066	1.0	0.6849124138630749	114.0	15.6480536021256	3.6178623041056492	1.6781852751465272	6.0	3.0	4.0	43.07	23.0	23.0	3.0	1.0	0.0	0.0	1.0	1.0	2.0	1.0	3.0	0.11764705882352941	5.0	0.0	4.0	0.0	26.0	0.11764705882352941	385.29	4.0	3.0
c1ccc2c(c1)C(=O)O[C@]23CCCN(C3)C(=O)CC45CC6CC(C4)CC(C6)C5	0	379.50000000000017	4.281200000000004	0.33901930048234297	-0.4486311179184232	13.401686350466111	-0.6219670020786088	1.0357142857142858	0.7206935464612447	148.0	18.932510652501765	8.42481489466808	1.2236497633433805	4.0	2.0	7.0	46.61	28.0	28.0	1.0	6.0	5.0	4.0	2.0	6.0	1.0	0.0	1.0	0.6666666666666666	3.0	0.0	4.0	0.0	33.0	0.6666666666666666	379.50000000000017	7.0	2.0
c1cc2c(c(c1)Br)oc(n2)N	0	213.03399999999996	2.1725	0.29252589692001485	-0.4224849351506117	5.360833333333334	0.20083333333333364	1.4545454545454546	0.7289410110282578	56.0	7.844934982691241	1.3834776494329533	2.9003583079088235	4.0	0.0	2.0	52.05	11.0	11.0	2.0	0.0	0.0	0.0	0.0	0.0	1.0	1.0	2.0	0.0	3.0	1.0	3.0	2.0	12.0	0.0	213.03399999999996	2.0	0.0
CC(C)C[C@@H](CNC(=O)c1ccc(cc1)Oc2ccc(cn2)C(F)(F)F)N3CCOCC3	0	451.4890000000002	4.369400000000003	0.4173935495389609	-0.43905690270863557	12.620155100979932	-4.44792313378363	1.15625	0.645912824039333	174.0	23.13961743368831	5.2063940770669594	1.5536974450720302	9.0	8.0	3.0	63.69	32.0	32.0	2.0	1.0	1.0	0.0	1.0	1.0	1.0	1.0	2.0	0.4782608695652174	5.0	1.0	6.0	1.0	34.0	0.4782608695652174	451.4890000000002	3.0	8.0
c1cc(cc(c1)F)CN2CC[NH+](CC2)Cc3cc4cc(ccc4o3)c5ccsc5	0	407.53400000000005	4.201100000000003	0.15903578910787797	-0.4550857927890402	13.385848863948052	-0.15388683686265203	1.0	0.5352584973138949	148.0	19.631181265251037	5.7044475554369045	1.2044708877059713	5.0	5.0	5.0	20.82	29.0	29.0	4.0	1.0	1.0	0.0	1.0	1.0	2.0	2.0	4.0	0.25	3.0	1.0	3.0	1.0	33.0	0.25	407.53400000000005	5.0	5.0
CCc1c(cnc(N)c1-c1ccc(O)cc1)-c1ccccc1Cl	1	324.81100000000004	4.919200000000004	0.13104105302977262	-0.5079662447793047	9.504043347608913	0.22276619611215587	1.0434782608695652	0.7185841537296421	116.0	16.396976746569035	3.8893329198341178	2.2665413737829248	4.0	3.0	3.0	59.14	23.0	23.0	3.0	0.0	0.0	0.0	0.0	0.0	2.0	1.0	3.0	0.10526315789473684	3.0	2.0	3.0	3.0	25.0	0.10526315789473684	324.81100000000004	3.0	3.0
C[C@@H](CC(C)C)OC[C@@H](CNc1ccc(cc1)SC)O	0	297.46400000000006	3.6325000000000025	0.09451044825378356	-0.38888029230600424	9.902652063911985	-0.4816306321911481	1.2	0.68298059180145	114.0	14.957819157813608	3.008290811967984	2.2292236844136286	4.0	9.0	1.0	41.489999999999995	20.0	20.0	1.0	0.0	0.0	0.0	0.0	0.0	1.0	0.0	1.0	0.625	4.0	2.0	3.0	2.0	20.0	0.625	297.46400000000006	1.0	9.0
Cc1nc(cc(n1)Cl)n2cc(cn2)I	0	320.52099999999996	2.22872	0.15804113289507446	-0.22139861816819972	5.812723607961702	0.4287112622826912	1.4285714285714286	0.5976824477848293	72.0	10.129392033067417	1.5789772835224523	2.508866441645328	6.0	1.0	2.0	43.6	14.0	14.0	2.0	0.0	0.0	0.0	0.0	0.0	0.0	2.0	2.0	0.125	4.0	0.0	4.0	0.0	15.0	0.125	320.52099999999996	2.0	1.0
NCc1ccc(cc1)-n1c(Cl)cc2c1ncn(CC1(O)CCN(CC1)C(=O)c1cnc(o1)C1CC1)c2=O	1	522.9930000000005	2.8320000000000016	0.29078685635804513	-0.43524026648324465	13.301102706013559	-1.1518202023763817	1.135135135135135	0.3975917443002622	192.0	25.73347556082299	7.277654242447803	1.1806379450734177	11.0	6.0	6.0	132.41	37.0	37.0	4.0	2.0	2.0	1.0	1.0	2.0	1.0	3.0	4.0	0.38461538461538464	9.0	2.0	10.0	3.0	42.0	0.38461538461538464	522.9930000000005	6.0	6.0
C[C@H](CC(=O)N1CCC(O)(Cn2cnc3c(-c4ccccc4N)n(C)nc3c2=O)CC1)c1ccccc1	1	500.6030000000003	2.9265000000000008	0.2813606349639745	-0.3981787936064391	13.294970127840038	-1.1086527830701707	1.054054054054054	0.3930632236603295	192.0	26.15612529163336	7.3887181563554325	1.2880050993930112	9.0	6.0	5.0	119.27000000000001	37.0	37.0	4.0	1.0	1.0	0.0	1.0	1.0	2.0	2.0	4.0	0.35714285714285715	8.0	2.0	9.0	3.0	41.0	0.35714285714285715	500.6030000000003	5.0	6.0
CCc1c(c(n(n1)CC)CN[C@H](CC(C)C)CO)Cl	0	287.835	2.6154000000000015	0.08626824490486554	-0.39475597821957625	9.382193798815823	0.11236048122952869	1.368421052631579	0.7726737732584535	110.0	14.41384908344359	3.228635684696509	2.7264547596967748	5.0	8.0	1.0	50.08	19.0	19.0	1.0	0.0	0.0	0.0	0.0	0.0	0.0	1.0	1.0	0.7857142857142857	4.0	2.0	4.0	2.0	19.0	0.7857142857142857	287.835	1.0	8.0
[H]/N=C(/N)\[N-]C1=NC(=O)[C@H](S1)CC(=O)Nc2ccccc2[N+](=O)[O-]	0	335.32500000000005	1.18857	0.29224192202588467	-0.43209951929732743	12.014630259511213	-0.8147666288737725	1.5	0.3232126943887323	120.0	17.689869965382485	2.6847614810812113	1.9705806741212943	11.0	4.0	2.0	165.64000000000001	24.0	23.0	1.0	1.0	0.0	0.0	1.0	1.0	1.0	0.0	1.0	0.16666666666666666	6.0	3.0	10.0	4.0	25.0	0.16666666666666666	335.32500000000005	2.0	4.0
C[NH2+][C@H](C=C)C1(CCCC1)N2CCOCC2	0	225.35599999999997	0.37920000000000087	0.12267664348663587	-0.3787918865341902	5.473597883597884	0.36138888888888887	1.3125	0.7009031108096047	92.0	11.432875131431278	4.343786748436311	2.154445980703198	3.0	4.0	2.0	29.080000000000002	16.0	16.0	0.0	2.0	2.0	1.0	1.0	2.0	0.0	0.0	0.0	0.8461538461538461	2.0	1.0	3.0	2.0	17.0	0.8461538461538461	225.35599999999997	2.0	4.0
CC(=O)c1nc(c(NCc2ccc(Cl)c(Cl)c2)s1)[N+]([O-])=O	1	346.19500000000005	4.172800000000001	0.3988289934826738	-0.36571030587922815	11.255336036618504	-0.6248876886145407	1.4285714285714286	0.49881567918535025	110.0	15.568549621822843	2.5204682991997904	2.202770239935514	9.0	5.0	2.0	85.13	21.0	21.0	2.0	0.0	0.0	0.0	0.0	0.0	1.0	1.0	2.0	0.16666666666666666	6.0	1.0	6.0	1.0	22.0	0.16666666666666666	346.19500000000005	2.0	5.0
Cc1cc(Cl)cc(c1O[C@@H]1CNC[C@@H]1F)-c1ccnc2cc(CN3C(=O)CCC3=O)sc12	1	473.9570000000003	4.262820000000002	0.22952530171948024	-0.48507056820178623	14.250936467447225	-1.0840161452763775	1.1875	0.5604132029030952	166.0	22.405048436076804	5.818813319425129	1.563291935436568	9.0	5.0	5.0	71.53	32.0	32.0	3.0	2.0	2.0	0.0	2.0	2.0	1.0	2.0	3.0	0.34782608695652173	6.0	1.0	6.0	1.0	36.0	0.34782608695652173	473.9570000000003	5.0	5.0
CC(C)(C(=O)Nc1cnn2c1nc(cc2)[N@]3CCC[C@@H]3c4cc(ccc4F)F)[NH2+]C	0	415.46800000000013	2.2593000000000005	0.28473436650592965	-0.34934219741187933	14.38848440735623	-0.6380680068352464	1.2666666666666666	0.6701201549281557	158.0	21.46589084732138	5.773625316868003	1.67540052404664	9.0	5.0	4.0	79.14000000000001	30.0	30.0	3.0	1.0	1.0	0.0	1.0	1.0	1.0	2.0	3.0	0.38095238095238093	5.0	2.0	7.0	3.0	33.0	0.38095238095238093	415.46800000000013	4.0	5.0
CC(C)[C@H](CS)CSc1[nH+]ccn1C	0	231.41000000000003	2.1333	0.3150468398419628	-0.23787775177914688	4.381866181657848	0.6866975308641975	1.5714285714285714	0.6074858250162984	80.0	10.55204176387779	2.4367416160438675	2.4319177998681445	4.0	5.0	1.0	19.07	14.0	14.0	1.0	0.0	0.0	0.0	0.0	0.0	0.0	1.0	1.0	0.7	3.0	1.0	2.0	1.0	14.0	0.7	231.41000000000003	1.0	5.0
C([C@@H](CCl)O)C(=O)N	0	137.56599999999997	-0.5385	0.2195649145321487	-0.39135101240570186	9.972191358024691	-0.783179012345679	1.75	0.513598643181712	48.0	6.568914100752346	0.6149246247982569	3.2364267831001374	4.0	3.0	0.0	63.31999999999999	8.0	8.0	0.0	0.0	0.0	0.0	0.0	0.0	0.0	0.0	0.0	0.75	2.0	2.0	3.0	3.0	7.0	0.75	137.56599999999997	0.0	3.0
c1cscc1[C@@H]2C[C@H]2CBr	0	217.13099999999997	3.246500000000002	0.006568915955804746	-0.15214426713615042	3.505587679516251	0.8802083333333331	1.7	0.6668128059234012	54.0	6.974691494688162	2.0921203970406084	2.0479855671531584	2.0	2.0	2.0	0.0	10.0	10.0	1.0	1.0	1.0	1.0	0.0	1.0	0.0	1.0	1.0	0.5	1.0	0.0	0.0	0.0	11.0	0.5	217.13099999999997	2.0	2.0
C[C@@H]1/C=C\c2c(cc(cn2)F)[C@H]3CCC[N@@]3c4ccn5c(n4)c(cn5)C(=O)N1	0	378.41100000000006	2.75	0.2567212150065401	-0.3493712976766201	14.032016261789892	-0.35541175883933884	1.2857142857142858	0.6510476653063205	142.0	19.25034789769755	5.322755190496964	1.72631592273241	8.0	0.0	5.0	75.42	28.0	28.0	3.0	2.0	1.0	0.0	2.0	2.0	0.0	3.0	3.0	0.3	6.0	1.0	7.0	1.0	32.0	0.3	378.41100000000006	5.0	0.0
C1CC[C@H]2[C@@H](C1)CCCN2C(=O)C3(CC3)N	0	222.33199999999997	1.6589	0.24241240553735785	-0.3378429951069341	12.337939342403628	-0.4589909297052155	1.125	0.7331284406371804	90.0	11.173362107437432	4.71868302066507	1.748993483905159	3.0	1.0	3.0	46.33	16.0	16.0	0.0	3.0	3.0	2.0	1.0	3.0	0.0	0.0	0.0	0.9230769230769231	2.0	1.0	3.0	2.0	18.0	0.9230769230769231	222.33199999999997	3.0	1.0
c1cc2c(cc1C(F)(F)F)[n-]c(n2)C=O	0	213.138	2.0233	0.41591782146691264	-0.43327539539718174	12.286740047871	-4.408251724300832	1.3333333333333333	0.6804426891764611	78.0	11.052041763877789	1.8781524247044605	2.6006836120637633	6.0	1.0	2.0	44.06	15.0	15.0	2.0	0.0	0.0	0.0	0.0	0.0	1.0	1.0	2.0	0.1111111111111111	2.0	0.0	3.0	0.0	16.0	0.1111111111111111	213.138	2.0	1.0
C1C[C@H]2CCCN([C@@H]2C1)CCCl	0	187.714	2.489700000000001	0.03507873109796511	-0.2989306640352341	5.783598513479465	0.8087500000000001	1.1666666666666667	0.6009128166496065	70.0	8.38890505706126	3.479945379714787	1.9394228309733799	2.0	2.0	2.0	3.24	12.0	12.0	0.0	2.0	2.0	1.0	1.0	2.0	0.0	0.0	0.0	1.0	1.0	0.0	1.0	0.0	13.0	1.0	187.714	2.0	2.0
CN(C)c1nc2ccccn2c1-c1ccc(O)cc1	1	253.305	2.772900000000001	0.15503691116749052	-0.507966229441592	9.413108150667675	0.2675684471319395	1.0526315789473684	0.763137493608974	96.0	13.405412915006313	3.075871383876035	2.3076625734112595	4.0	2.0	3.0	40.77	19.0	19.0	3.0	0.0	0.0	0.0	0.0	0.0	1.0	2.0	3.0	0.13333333333333333	4.0	1.0	4.0	1.0	21.0	0.13333333333333333	253.305	3.0	2.0
OC1(Cn2cnn3cccc3c2=O)CCN(CC1)C(=O)c1ccc(cc1)C(=O)c1ccccc1	1	456.5020000000001	2.3943000000000003	0.27727438402294313	-0.3878838712299768	12.98258031033554	-1.098032665487954	0.8529411764705882	0.4653825318363929	172.0	23.708531534440656	6.399635889637301	1.2318866143852154	8.0	5.0	5.0	96.91	34.0	34.0	4.0	1.0	1.0	0.0	1.0	1.0	2.0	2.0	4.0	0.23076923076923078	7.0	1.0	8.0	1.0	38.0	0.23076923076923078	456.5020000000001	5.0	5.0
c1c2c([nH]n1)CC[C@@H]2Cl	0	142.589	1.6358	0.06221756233881397	-0.2822369975977774	5.924089506172839	0.20717592592592582	1.7777777777777777	0.5484626829130248	48.0	6.2675847135016145	1.7368509539518082	2.490662900126193	3.0	0.0	2.0	28.68	9.0	9.0	1.0	1.0	0.0	1.0	0.0	1.0	0.0	1.0	1.0	0.5	1.0	1.0	2.0	1.0	10.0	0.5	142.589	2.0	0.0
CC[C@]1([C@@H](C[C@@H]1Oc2cc(cc(c2)C)C)[O-])C	0	233.33099999999996	2.5997400000000006	0.1197734029966017	-0.8513638110918893	11.721164965986395	-0.46906840513983417	1.2941176470588236	0.8034785031522419	94.0	12.629392033067417	4.134574468494408	2.1171995271654858	2.0	3.0	2.0	32.29	17.0	17.0	1.0	1.0	1.0	1.0	0.0	1.0	1.0	0.0	1.0	0.6	2.0	0.0	2.0	0.0	18.0	0.6	233.33099999999996	2.0	3.0
CC1(CCC[C@@H]1N[C@@H]2CCCNC2=O)C	0	210.32099999999997	1.4333	0.2366460136265067	-0.3547466046766953	11.619451058201058	0.056597222222221966	1.3333333333333333	0.7237374715396798	86.0	10.88890505706126	3.944902120539951	1.9267596031178749	3.0	2.0	2.0	41.129999999999995	15.0	15.0	0.0	2.0	2.0	1.0	1.0	2.0	0.0	0.0	0.0	0.9166666666666666	2.0	2.0	3.0	2.0	16.0	0.9166666666666666	210.32099999999997	2.0	2.0
c1ccn2cc([nH+]c2c1)CNc3ccc(c(c3)F)F	0	260.267	2.6437	0.2836821829997265	-0.3770332256369291	13.04546872147747	-0.8509057172251613	1.105263157894737	0.7707035952730686	96.0	13.24227620818978	2.876157649971727	1.759630229303796	5.0	3.0	3.0	30.58	19.0	19.0	3.0	0.0	0.0	0.0	0.0	0.0	1.0	2.0	3.0	0.07142857142857142	2.0	1.0	3.0	2.0	21.0	0.07142857142857142	260.267	3.0	3.0
CS(=O)(=O)N1CCCCC[C@H]1N=C=O	0	218.278	0.4839	0.23612780405819667	-0.2124344771811672	11.360416666666667	-3.2598842592592603	1.3571428571428572	0.4999692932518516	80.0	10.604448006685088	2.3009596097138925	2.898107469443375	6.0	2.0	1.0	66.81	14.0	14.0	0.0	1.0	1.0	0.0	1.0	1.0	0.0	0.0	0.0	0.875	4.0	0.0	5.0	0.0	14.0	0.875	218.278	1.0	2.0
CCC1(C(=O)Nc2cc(ccc2N1)F)CC	0	222.26299999999998	2.748500000000001	0.2495818772285484	-0.36953029574773905	12.998973450491308	-0.5646532501889645	1.1875	0.8074150468176173	86.0	11.759148545064338	3.2455127765108873	2.4218276567131545	4.0	2.0	2.0	41.13	16.0	16.0	1.0	1.0	0.0	0.0	1.0	1.0	1.0	0.0	1.0	0.4166666666666667	2.0	2.0	3.0	2.0	17.0	0.4166666666666667	222.26299999999998	2.0	2.0
CN(Cc1ccccc1)C(=O)CSc2nc3cc(ccc3c(=O)n2c4ccccc4)C(=O)N5CCC(CC5)C(=O)N	0	569.6870000000001	3.4739000000000013	0.26612602941660407	-0.36943637491153597	13.727390518717108	-0.33660176161016975	0.975609756097561	0.25647239592603593	210.0	28.932146173572256	7.2975626006845085	1.426669341294442	10.0	8.0	5.0	118.60000000000001	41.0	41.0	4.0	1.0	1.0	0.0	1.0	1.0	3.0	1.0	4.0	0.25806451612903225	7.0	1.0	9.0	2.0	45.0	0.25806451612903225	569.6870000000001	5.0	8.0
CCOc1cccc(c1)[C@@H]2C(=C(C(=O)N2CCc3ccccc3)[O-])C(=O)c4c(nc(s4)C)C	0	461.56300000000016	3.781940000000003	0.23948192617880193	-0.8684260508736407	13.553668386737922	-0.774606953892669	1.121212121212121	0.4769630024627183	170.0	23.534804948073727	5.608261478634846	1.7565703952827907	7.0	8.0	4.0	82.55999999999999	33.0	33.0	3.0	1.0	0.0	0.0	1.0	1.0	2.0	1.0	3.0	0.2692307692307692	6.0	0.0	6.0	0.0	36.0	0.2692307692307692	461.56300000000016	4.0	8.0
CC(C)[C@H]1C[NH2+]C(CN1CCOC)(C)C	0	215.361	0.3150000000000013	0.1032844135023356	-0.3833600387025432	5.1889408541194255	0.360249433106576	1.4666666666666666	0.7313981162614428	90.0	11.474691494688164	3.343723241760326	2.5645912750138744	3.0	4.0	1.0	29.080000000000002	15.0	15.0	0.0	1.0	1.0	0.0	1.0	1.0	0.0	0.0	0.0	1.0	2.0	1.0	3.0	2.0	15.0	1.0	215.361	1.0	4.0
C[C@]12CC/C(=N/OCC(=O)N[C@H](Cc3ccccc3)C(=O)OC)/C=C1CC[C@@H]4[C@@H]2[C@H](C[C@]5([C@H]4CC[C@@]5(C(=O)CO)O)C)O	0	596.7210000000006	2.485600000000002	0.3282076580287332	-0.4674767435437003	12.627421100708842	-1.607314965062744	1.069767441860465	0.2504671498516524	234.0	30.992988584816832	11.149652032649827	1.2338470738331622	10.0	9.0	5.0	154.75	43.0	43.0	1.0	4.0	3.0	4.0	0.0	4.0	1.0	0.0	1.0	0.6363636363636364	9.0	4.0	10.0	4.0	47.0	0.6363636363636364	596.7210000000006	5.0	9.0
CC(C)Cn1c(c(c(=O)[nH]c1=O)NCCCS(=O)(=O)N)N	0	319.38700000000006	-1.1346999999999972	0.3295236826399756	-0.383082950237219	11.735628424981105	-3.541981801150722	1.3333333333333333	0.4661370668375842	120.0	16.20674230225704	2.6947454892353746	2.9201903124484394	10.0	7.0	1.0	153.07	21.0	21.0	1.0	0.0	0.0	0.0	0.0	0.0	0.0	1.0	1.0	0.6363636363636364	7.0	4.0	9.0	6.0	21.0	0.6363636363636364	319.38700000000006	1.0	7.0
CCS(=O)(=O)c1cccc(NC(=O)c2cc(c(Sc3c(Cl)cncc3Cl)s2)[N+]([O-])=O)c1	1	518.4250000000002	5.555200000000003	0.2943624123231093	-0.32125103679583134	12.674940992343439	-3.449171897357463	1.2258064516129032	0.321480826872669	162.0	22.75878406613483	3.935506796942296	1.9017763236901961	13.0	7.0	3.0	119.27000000000001	31.0	31.0	3.0	0.0	0.0	0.0	0.0	0.0	1.0	2.0	3.0	0.1111111111111111	8.0	1.0	8.0	1.0	33.0	0.1111111111111111	518.4250000000002	3.0	7.0
Cc1cc(c(c2c1C(=O)/C(=C/c3cccc(c3)OC)/O2)CN4CC[NH+](CC4)Cc5ccc6c(c5)OCO6)O	0	515.5860000000005	2.954820000000002	0.23175099789147804	-0.5074670576525033	13.279490364239106	-0.16707442740409828	1.0789473684210527	0.4888266588865883	196.0	26.225039392385707	7.448324816585025	1.152346649081669	8.0	6.0	6.0	81.9	38.0	38.0	3.0	3.0	1.0	0.0	3.0	3.0	3.0	0.0	3.0	0.3	7.0	2.0	8.0	2.0	43.0	0.3	515.5860000000005	6.0	6.0
COc1ccc(cc1OC)CCn2c3c(c(=O)[nH]c2=O)[C@@](C(=O)N3)(C(F)(F)F)NS(=O)(=O)c4ccc(cc4)Cl	0	588.9480000000001	2.1380999999999997	0.4207783905118532	-0.4928699786424656	14.598280359720619	-5.6384827063870135	1.0	0.36499785336323287	208.0	28.750347897697544	6.055567623062106	1.820572307707834	16.0	8.0	4.0	148.58999999999997	39.0	39.0	3.0	1.0	0.0	0.0	1.0	1.0	2.0	1.0	3.0	0.2608695652173913	8.0	3.0	11.0	3.0	42.0	0.2608695652173913	588.9480000000001	4.0	8.0
c1ccc(cc1)CN2Cc3c(ccc4c3O/C(=C\c5ccc(cc5)F)/C4=O)OC2	0	387.41000000000014	4.794000000000004	0.23148139639423743	-0.47764067431204016	13.136016444536992	-0.32052886117843693	1.0	0.605747277660486	144.0	19.79431797206757	5.099073515374949	1.4278331590076414	5.0	3.0	5.0	38.769999999999996	29.0	29.0	3.0	2.0	0.0	0.0	2.0	2.0	3.0	0.0	3.0	0.125	4.0	0.0	4.0	0.0	33.0	0.125	387.41000000000014	5.0	3.0
Cc1cc([nH+]cc1N)N2CCC(CC2)(C)C	0	220.33999999999995	2.0177199999999997	0.27418261529803484	-0.3956031158096744	5.811570137314185	0.4993579144620811	1.3125	0.7865442620820383	88.0	11.759148545064338	3.64180343564749	2.1121781051301896	3.0	1.0	2.0	43.4	16.0	16.0	1.0	1.0	1.0	0.0	1.0	1.0	0.0	1.0	1.0	0.6153846153846154	2.0	1.0	3.0	3.0	17.0	0.6153846153846154	220.33999999999995	2.0	1.0
C[C@H](c1nnc(n1c2ccc(cc2)F)SCCc3ccccc3)[NH+](C)C	0	371.50500000000005	2.9467000000000008	0.19583203847851352	-0.33122824435930154	13.356744282613587	-0.24264981316752454	1.0384615384615385	0.6487906659167714	136.0	18.518297090128677	4.461261330082753	1.8541628402554404	6.0	7.0	3.0	35.15	26.0	26.0	3.0	0.0	0.0	0.0	0.0	0.0	2.0	1.0	3.0	0.3	4.0	1.0	4.0	1.0	28.0	0.3	371.50500000000005	3.0	7.0
c1cc-2c(cc1Br)OCCn3c2ncc3	0	265.10999999999996	2.705	0.1432580552958802	-0.490918753876923	5.6792592592592595	0.6873148148148147	1.4	0.7318719171780518	76.0	10.250712376627058	2.4898012055812604	2.2459605504097726	4.0	0.0	3.0	27.05	15.0	15.0	2.0	1.0	0.0	0.0	1.0	1.0	1.0	1.0	2.0	0.18181818181818182	3.0	0.0	3.0	0.0	17.0	0.18181818181818182	265.10999999999996	3.0	0.0
c1cc(c(cc1F)[C@H]2C[C@@H](C[N@]2c3ccn4c(n3)c(cn4)C#N)F)OC(F)(F)F	0	409.31800000000004	3.928180000000001	0.5726073717494207	-0.40541537873229144	14.268461474867724	-4.984538428133982	1.206896551724138	0.6136660518093475	150.0	20.75878406613483	4.575682787931583	1.7825608122312702	11.0	3.0	4.0	66.45	29.0	29.0	3.0	1.0	1.0	0.0	1.0	1.0	1.0	2.0	3.0	0.2777777777777778	6.0	0.0	6.0	0.0	32.0	0.2777777777777778	409.31800000000004	4.0	3.0
C[C@H](CC(=O)N1CCC(O)(Cn2cnc3c(-c4cccc(O)c4)n(C)nc3c2=O)CC1)c1ccccc1	1	501.5870000000003	3.049900000000002	0.28136062314447857	-0.5079428951239244	13.258846419097281	-1.121190874421393	1.054054054054054	0.4199081791785888	192.0	26.15612529163336	7.29239876812867	1.2825169187603214	9.0	6.0	5.0	113.48000000000002	37.0	37.0	4.0	1.0	1.0	0.0	1.0	1.0	2.0	2.0	4.0	0.35714285714285715	8.0	2.0	9.0	2.0	41.0	0.35714285714285715	501.5870000000003	5.0	6.0
C[C@H]1CN(C[C@@H](O1)C)CC2(CCC2)[O-]	0	198.28599999999992	0.3785999999999996	0.06776893515526206	-0.8485099855813605	11.95740835222978	-0.6281944444444445	1.2857142857142858	0.6432149575464483	82.0	10.181798275874712	3.2717806013187043	1.8441900047921584	3.0	2.0	2.0	35.53	14.0	14.0	0.0	2.0	2.0	1.0	1.0	2.0	0.0	0.0	0.0	1.0	3.0	0.0	3.0	0.0	15.0	1.0	198.28599999999992	2.0	2.0
CC(CC(=O)N1CCC(O)(Cn2cnc3cc(N)ccc3c2=O)CC1)c1ccccc1	1	420.5130000000002	2.5260000000000007	0.26077347591411293	-0.39866527906289717	12.79073464661051	-1.0468079543762707	1.1612903225806452	0.6178572335109335	162.0	22.009860921691388	6.210200294890955	1.389387190155023	7.0	5.0	4.0	101.45000000000002	31.0	31.0	3.0	1.0	1.0	0.0	1.0	1.0	2.0	1.0	3.0	0.375	6.0	2.0	7.0	3.0	34.0	0.375	420.5130000000002	4.0	5.0
C1C[C@H](C(=O)N(C1)C23CC4CC(C2)CC(C4)C3)N	0	248.36999999999995	1.9049	0.23944603668569153	-0.3356463289403453	12.441850434618292	-0.21596797052154226	1.0555555555555556	0.7701850134866306	100.0	12.328062645816686	6.0585696589081675	1.6464015230336222	3.0	1.0	5.0	46.33	18.0	18.0	0.0	5.0	5.0	4.0	1.0	5.0	0.0	0.0	0.0	0.9333333333333333	2.0	1.0	3.0	2.0	21.0	0.9333333333333333	248.36999999999995	5.0	1.0
N#CN1Cc2cnn(-c3cnn(c3)-c3ccccc3)c2C1	1	276.3030000000001	1.8546799999999999	0.17950775551661977	-0.3000865610719442	9.000586180786813	0.5995538863693626	1.0	0.6701251329386677	102.0	14.233840039752504	3.632900716198472	1.7094905728794334	6.0	2.0	4.0	62.67	21.0	21.0	3.0	1.0	0.0	0.0	1.0	1.0	1.0	2.0	3.0	0.13333333333333333	6.0	0.0	6.0	0.0	24.0	0.13333333333333333	276.3030000000001	4.0	2.0
[truncated: 1,690 more rows]
