# Supplementary material for: Screening of Natural Product-Derived USP7 Inhibitors for Cancer Therapy via Integrated Machine Learning and Molecular Simulations
Source: Curr Issues Mol Biol. 2026 Jun 16;48(6):621. doi: 10.3390/cimb48060621 (PMC13297843; doi:10.3390/cimb48060621)
Supplement: Supplementary file 1 [file cimb-48-00621-s001.zip › File S3.csv]

Smiles	Label	MolWt	MolLogP	MaxPartialCharge	MinPartialCharge	MaxEStateIndex	MinEStateIndex	FpDensityMorgan1	qed	NumValenceElectrons	Chi0	Chi3n	BalabanJ	NumHeteroatoms	NumRotatableBonds	RingCount	TPSA	NumAtoms	NumHeavyAtoms	NumAromaticRings	NumAliphaticRings	NumSaturatedRings	NumAliphaticCarbocycles	NumAliphaticHeterocycles	NumAliphaticCycles	NumAromaticCarbocycles	NumAromaticHeterocycles	NumAromaticCycles	FractionCSP3	NumHAcceptors	NumHDonors	NOCount	NHOHCount	NumBonds	FractionSP3	MolecularWeight	NumRings	NumStrictRotatableBonds
Cc1ccc(cc1n2c3ccncc3nc2[C@@H](C)Cl)C#N	0	296.7610000000001	3.900400000000002	0.1318826370062659	-0.29462816684026444	9.131267461717197	-0.24764644746787634	1.3333333333333333	0.673920726694198	104.0	14.982763184195939	3.417654930367412	2.385906203421716	5.0	2.0	3.0	54.5	21.0	21.0	3.0	0.0	0.0	0.0	0.0	0.0	1.0	2.0	3.0	0.1875	4.0	0.0	4.0	0.0	23.0	0.1875	296.7610000000001	3.0	2.0
c1cc(ccc1C=O)c2ccc(c[nH+]2)C(F)(F)F	0	252.21499999999997	2.9990000000000006	0.42161993648857254	-0.29789640545350865	12.361894033095332	-4.350788513050869	1.0	0.7557429985663059	92.0	13.173362107437432	2.497828831140023	2.3085196292012125	5.0	2.0	2.0	31.21	18.0	18.0	2.0	0.0	0.0	0.0	0.0	0.0	1.0	1.0	2.0	0.07692307692307693	1.0	0.0	2.0	1.0	19.0	0.07692307692307693	252.21499999999997	2.0	2.0
CC[C@H]1[C@@H](SCC[C@@H]([NH2+]1)C)C	0	174.333	1.2423	0.09753342745642928	-0.34069921625933297	2.560185185185185	0.8448148148148147	1.4545454545454546	0.6326318663874735	66.0	8.267584713501616	2.6040118369186946	2.448875969424605	2.0	1.0	1.0	16.61	11.0	11.0	0.0	1.0	1.0	0.0	1.0	1.0	0.0	0.0	0.0	1.0	1.0	1.0	1.0	2.0	11.0	1.0	174.333	1.0	1.0
CC(CC(=O)Nc1cc2n(c1)ncn(CC1(O)CCN(CC1)C(=O)C1CC1)c2=O)c1ccc(Cl)cc1	1	512.0100000000003	3.0452000000000012	0.2773564072437691	-0.38788387460793594	13.106892028499276	-1.077753906041682	1.1944444444444444	0.5065126811667124	190.0	25.449018510446816	7.207277512753766	1.2278006560961863	10.0	7.0	5.0	108.94	36.0	36.0	3.0	2.0	2.0	1.0	1.0	2.0	1.0	2.0	3.0	0.46153846153846156	7.0	2.0	9.0	2.0	40.0	0.46153846153846156	512.0100000000003	5.0	7.0
CC(=O)Nc1ccc(cc1)NC(=O)c2c(c3ccc(cc3s2)OC)Cl	0	374.84900000000005	4.774000000000002	0.2668093475616431	-0.4967144854784829	12.535586944654405	-0.2801445053329974	1.04	0.6905013423251369	128.0	17.97432701575866	3.505986700807629	1.8191140580416034	7.0	4.0	3.0	67.43	25.0	25.0	3.0	0.0	0.0	0.0	0.0	0.0	2.0	1.0	3.0	0.1111111111111111	4.0	2.0	5.0	2.0	27.0	0.1111111111111111	374.84900000000005	3.0	4.0
CCC[C@H]1CN(C[C@@H]1C(=O)N[C@@H]([C@@H]2[C@@H]([C@@H]([C@H]([C@H](O2)SC)O)O)O)[C@@H](C)O)C	0	406.54500000000013	-0.9994999999999967	0.22463368185010144	-0.3911735860630821	12.934053996598642	-1.4157496115730248	1.2222222222222223	0.364961009006501	158.0	20.30060042939172	5.641253366427944	2.1330896438859837	9.0	7.0	2.0	122.49000000000002	27.0	27.0	0.0	2.0	2.0	0.0	2.0	2.0	0.0	0.0	0.0	0.9444444444444444	8.0	5.0	8.0	5.0	28.0	0.9444444444444444	406.54500000000013	2.0	7.0
Cc1ccc(cc1)Nc2ccccc2[N-]S(=O)(=O)c3ccccc3OC	0	367.45000000000016	5.141320000000004	0.135591775294732	-0.5709099194029034	12.7561727171738	-3.9175857426303833	0.8846153846153846	0.6546709869365905	134.0	18.57070333293597	3.80013237219042	1.913892299342273	6.0	6.0	3.0	69.5	26.0	26.0	3.0	0.0	0.0	0.0	0.0	0.0	3.0	0.0	3.0	0.1	4.0	1.0	5.0	1.0	28.0	0.1	367.45000000000016	3.0	6.0
CCOc1ccc(c(c1)SCCOCCC(C)C)N	0	283.43699999999995	3.822300000000002	0.12004167795403034	-0.49384503474283736	5.9490238533812665	0.672954407382063	1.263157894736842	0.4249143881218402	108.0	14.08757566981053	2.620807473062343	2.296340753375473	4.0	9.0	1.0	44.480000000000004	19.0	19.0	1.0	0.0	0.0	0.0	0.0	0.0	1.0	0.0	1.0	0.6	4.0	1.0	3.0	2.0	19.0	0.6	283.43699999999995	1.0	9.0
Cc1c(sc(n1)N(CC(=O)[O-])CC(F)(F)F)C	0	267.25199999999995	0.8785399999999999	0.40551626508544925	-0.5482100743436605	12.270986394557823	-4.483204837490552	1.4705882352941178	0.8122471960817454	96.0	13.21517847069432	1.977863082705471	2.93057764267247	8.0	4.0	1.0	56.260000000000005	17.0	17.0	1.0	0.0	0.0	0.0	0.0	0.0	0.0	1.0	1.0	0.5555555555555556	5.0	0.0	4.0	0.0	17.0	0.5555555555555556	267.25199999999995	1.0	4.0
Cn1c2c(c(=O)[nH]c1=O)n(c(n2)Br)C[C@@H](COc3ccc(cc3)I)O	0	521.1090000000002	1.230299999999999	0.32931783500808487	-0.4908268721128593	12.114519365182623	-0.8707294028722601	1.36	0.38898549877616106	132.0	18.13746372257519	3.609838590046356	1.8134205723201784	10.0	5.0	3.0	102.14000000000001	25.0	25.0	3.0	0.0	0.0	0.0	0.0	0.0	1.0	2.0	3.0	0.26666666666666666	7.0	2.0	8.0	2.0	27.0	0.26666666666666666	521.1090000000002	3.0	5.0
C1CCCN(CC1)C/C=C/CS	0	185.336	2.348400000000001	0.01629982260441402	-0.29968751181294595	4.13444687648722	0.8688888888888888	1.0	0.5216212273551073	70.0	8.648418081055103	2.3343673651422328	2.1557528811845588	2.0	3.0	1.0	3.24	12.0	12.0	0.0	1.0	1.0	0.0	1.0	1.0	0.0	0.0	0.0	0.8	2.0	1.0	1.0	0.0	12.0	0.8	185.336	1.0	3.0
C[C@H](C(=O)Nc1ccccc1C(F)(F)F)Nc2ccc(c(c2)F)OC	0	356.319	4.292200000000003	0.41790327521092346	-0.4936849478903015	13.642383380591806	-4.583678448342692	1.16	0.7859771814964163	134.0	18.61251969619286	3.4185844084155375	2.1004222736099036	8.0	5.0	2.0	50.36	25.0	25.0	2.0	0.0	0.0	0.0	0.0	0.0	2.0	0.0	2.0	0.23529411764705882	3.0	2.0	4.0	2.0	26.0	0.23529411764705882	356.319	2.0	5.0
c1cc(ncc1N2CCC[C@@H]3[C@@H]2CCC3)N	0	217.31599999999995	2.4326999999999996	0.12293520738307916	-0.3837004812853929	5.633381991685563	0.6145660903250192	1.1875	0.7852509283908153	86.0	10.957819157813606	4.0956116871854675	1.8467009540517072	3.0	1.0	3.0	42.150000000000006	16.0	16.0	1.0	2.0	2.0	1.0	1.0	2.0	0.0	1.0	1.0	0.6153846153846154	3.0	1.0	3.0	2.0	18.0	0.6153846153846154	217.31599999999995	3.0	1.0
C1CCC(CC1)S(=O)(=O)N2CCC[C@H](C2)Cl	0	265.8059999999999	2.3521	0.21652850195294257	-0.2119150267108161	12.353487654320986	-3.0691203703703707	0.9375	0.7190655601337151	94.0	11.596011838247808	3.65993841542463	2.045780822222681	5.0	2.0	2.0	37.38	16.0	16.0	0.0	2.0	2.0	1.0	1.0	2.0	0.0	0.0	0.0	1.0	2.0	0.0	3.0	0.0	17.0	1.0	265.8059999999999	2.0	2.0
CC(C)n1cc(c2c1cc[nH+]c2)C(=O)c3cc(cnc3)NC(=O)Cc4cn(nc4C(F)(F)F)C(C)C	0	499.51700000000017	4.639700000000003	0.4349529963283626	-0.34384056598975254	13.40906224340696	-4.684286571499184	1.1111111111111112	0.3749098531980488	188.0	26.197941654890258	5.719077619646611	1.5728712750570688	11.0	7.0	4.0	95.95	36.0	36.0	4.0	0.0	0.0	0.0	0.0	0.0	0.0	4.0	4.0	0.32	6.0	1.0	8.0	2.0	39.0	0.32	499.51700000000017	4.0	7.0
CN1CCc2c(c(co2)C(=O)Nc3ccc4c(c3)cccn4)C1=O	0	321.33600000000007	2.7082000000000006	0.25925290610223983	-0.4675647793596564	12.577986426051902	-0.35473119803476894	1.3333333333333333	0.7872296756575526	120.0	16.681433796945207	4.207545843141833	1.6466326086112237	6.0	2.0	4.0	75.44	24.0	24.0	3.0	1.0	0.0	0.0	1.0	1.0	1.0	2.0	3.0	0.16666666666666666	4.0	1.0	6.0	1.0	27.0	0.16666666666666666	321.33600000000007	4.0	2.0
CC(C)N(Cc1ccccc1)C(=O)CSc2[nH]nc(n2)COc3ccc(cc3)Cl	0	430.9610000000001	4.566400000000004	0.23307969906965503	-0.48553852086202415	12.714938908867584	0.05946047742033023	1.1724137931034482	0.5034125601490365	152.0	20.639617433688315	4.1645746001942	1.5049312929460823	8.0	9.0	3.0	71.11	29.0	29.0	3.0	0.0	0.0	0.0	0.0	0.0	2.0	1.0	3.0	0.2857142857142857	5.0	1.0	6.0	1.0	31.0	0.2857142857142857	430.9610000000001	3.0	9.0
COc1ccc(cc1)-n1ccc2c1ncn(CC1(O)CCN(CC1)C(=O)[C@@H]1CCN(C)C[C@H]1c1ccccc1)c2=O	1	555.6790000000004	3.2848000000000024	0.26241689980986954	-0.49676588321917187	13.719831357640398	-1.083207672050078	1.024390243902439	0.3927022244408132	214.0	28.561902685569176	8.851938896647834	1.1426875387641824	9.0	6.0	6.0	92.83000000000001	41.0	41.0	4.0	2.0	2.0	0.0	2.0	2.0	2.0	2.0	4.0	0.40625	8.0	1.0	9.0	1.0	46.0	0.40625	555.6790000000004	6.0	6.0
Cc1nc([n-]n1)C(C(F)(F)F)(F)F	0	200.08999999999997	1.39632	0.4568137023281924	-0.4210643663690235	12.386203703703703	-5.685046296296296	1.1538461538461537	0.6429122212692907	74.0	10.276020881938894	1.1940044588973437	3.071856277549551	8.0	1.0	1.0	39.88	13.0	13.0	1.0	0.0	0.0	0.0	0.0	0.0	0.0	1.0	1.0	0.6	2.0	0.0	3.0	0.0	13.0	0.6	200.08999999999997	1.0	1.0
C[C@H](C(=O)N)N[C@H]1CCSC1	0	174.26899999999998	-0.04469999999999996	0.2337791368676124	-0.36832797179967125	10.63995559334845	-0.2621296296296296	1.8181818181818181	0.6307717956247153	64.0	8.267584713501616	1.842164959445504	2.231446175749876	4.0	3.0	1.0	55.120000000000005	11.0	11.0	0.0	1.0	1.0	0.0	1.0	1.0	0.0	0.0	0.0	0.8571428571428571	3.0	2.0	3.0	3.0	11.0	0.8571428571428571	174.26899999999998	1.0	3.0
OC1(Cn2cnn3cccc3c2=O)CCN(CC1)C(=O)c1cccc(c1)-c1ccsc1	1	434.5210000000001	2.8918000000000017	0.27727438402294313	-0.3878838712299768	13.040782356956148	-1.0498530842420624	1.096774193548387	0.5356890148343019	158.0	21.424074484064484	5.933649168923322	1.281412567043102	8.0	4.0	5.0	79.84	31.0	31.0	4.0	1.0	1.0	0.0	1.0	1.0	1.0	3.0	4.0	0.2608695652173913	7.0	1.0	7.0	1.0	35.0	0.2608695652173913	434.5210000000001	5.0	4.0
CCOc1c(c(n(n1)c2ccccc2)NC(=O)N[C@@H]3C[N@H+](C[C@H]3c4ccc(c(c4)F)F)CCC#N)C	0	495.5540000000003	2.9437000000000015	0.3203648463070977	-0.4766543103819224	13.978605474792934	-0.9240577874455107	1.2222222222222223	0.4478350837187192	188.0	25.656125291633362	6.373918593266654	1.5690972712994005	10.0	8.0	4.0	96.41	36.0	36.0	3.0	1.0	1.0	0.0	1.0	1.0	2.0	1.0	3.0	0.34615384615384615	5.0	3.0	8.0	3.0	39.0	0.34615384615384615	495.5540000000003	4.0	8.0
CC[C@@H](C)NC(=O)[C@@H](C)NC(=O)[C@@H](CC)CC1CCCC1	0	296.45500000000004	3.0123000000000006	0.24199566833249314	-0.351886318332446	12.341112134668684	-0.454511054421769	1.0	0.7231322560544658	122.0	15.828062645816686	4.7092653629771375	2.423568472369119	4.0	8.0	1.0	58.2	21.0	21.0	0.0	1.0	1.0	1.0	0.0	1.0	0.0	0.0	0.0	0.8823529411764706	2.0	2.0	4.0	2.0	21.0	0.8823529411764706	296.45500000000004	1.0	8.0
C[C@@H]1CCC[C@H](C1)CCNC(=O)CC(C)(C)CC(=O)O	0	283.412	3.2100000000000017	0.30339921025718547	-0.4812152739974011	11.842131755479969	-0.8481544224541155	1.2	0.7536578840453865	116.0	15.173362107437434	4.188642400196441	2.207818857019098	4.0	7.0	1.0	66.4	20.0	20.0	0.0	1.0	1.0	1.0	0.0	1.0	0.0	0.0	0.0	0.875	2.0	2.0	4.0	2.0	20.0	0.875	283.412	1.0	7.0
Nc1ccc(cc1)-n1ncc2c1ncn(CC1(O)CCN(CC1)C(=O)C(CCCNC(=O)c1ccc3c(Cl)ccnc3c1)Cc1ccccc1)c2=O	1	719.2460000000003	4.788600000000004	0.2640670876890541	-0.39872676568664606	13.969777487124482	-1.188750295047781	0.9615384615384616	0.12736577780526387	266.0	36.24370096144388	9.80344605938397	0.9712466759573303	13.0	11.0	7.0	161.26	52.0	52.0	6.0	1.0	1.0	0.0	1.0	1.0	3.0	3.0	6.0	0.28205128205128205	10.0	3.0	12.0	4.0	58.0	0.28205128205128205	719.2460000000003	7.0	11.0
c1cc2n(c1)CCC[NH+]([C@H]2c3ccc(cc3)C(F)(F)F)Cc4ccc(cc4)F	0	389.4160000000001	4.224200000000003	0.41590990450650467	-0.34593460760433903	13.259431354627651	-4.344388049618167	0.9642857142857143	0.642701111402559	146.0	19.72540387131522	5.381351564387868	1.707694748530741	6.0	3.0	4.0	9.370000000000001	28.0	28.0	3.0	1.0	0.0	0.0	1.0	1.0	2.0	1.0	3.0	0.2727272727272727	1.0	1.0	2.0	1.0	31.0	0.2727272727272727	389.4160000000001	4.0	3.0
CCN1CCCc2c1ccc(c2)/C=N/NC(=S)Nc3ccc(cc3)C	0	352.5070000000001	4.088020000000003	0.19094753529490743	-0.3715799478547744	5.270078020290863	0.4816862903844328	1.24	0.49391089184410025	130.0	17.6480536021256	4.389257464557546	1.5842175865300285	5.0	4.0	3.0	39.66	25.0	25.0	2.0	1.0	0.0	0.0	1.0	1.0	2.0	0.0	2.0	0.3	3.0	2.0	4.0	2.0	27.0	0.3	352.5070000000001	3.0	4.0
c1c(ncs1)CCNC(=O)NC2(CCC2)CC(=O)[O-]	0	282.34499999999997	0.047499999999999876	0.3147438170213282	-0.5500770860209271	11.708060043461828	-1.1227100375274077	1.4736842105263157	0.7704151170846749	104.0	13.71733218180745	3.3222449879766986	1.7224689682230754	7.0	6.0	2.0	94.15	19.0	19.0	1.0	1.0	1.0	1.0	0.0	1.0	0.0	1.0	1.0	0.5833333333333334	5.0	2.0	6.0	2.0	20.0	0.5833333333333334	282.34499999999997	2.0	6.0
CC1=Cc2ccccc2[C@@H](N1S(=O)(=O)c3ccccc3)C#N	0	310.37800000000004	3.316580000000002	0.26502469736821127	-0.24899266796862038	12.91072515117158	-3.7726643990929687	1.0454545454545454	0.8546010051989786	110.0	15.742276208189782	3.6594229304341357	2.1829932127068155	5.0	2.0	3.0	61.17	22.0	22.0	2.0	1.0	0.0	0.0	1.0	1.0	2.0	0.0	2.0	0.11764705882352941	3.0	0.0	4.0	0.0	24.0	0.11764705882352941	310.37800000000004	3.0	2.0
Clc1ccc2C(=O)c3nc(C#N)c(nc3-c2c1)C#N	1	266.64699999999993	2.08476	0.2138317755866815	-0.28674290142892034	12.129141628873771	-0.3100403124212645	1.0	0.6211921348973528	88.0	13.568549621822843	2.8040610624280062	2.3777832063665056	6.0	0.0	3.0	90.43	19.0	19.0	2.0	1.0	0.0	1.0	0.0	1.0	1.0	1.0	2.0	0.0	5.0	0.0	5.0	0.0	21.0	0.0	266.64699999999993	3.0	0.0
C[C@H]1CC[C@H](C[C@@H]1C)OC(=O)[C@@]2(CCC[NH2+]C2)C	0	254.39399999999992	1.7178	0.31731785558827563	-0.4617882816810392	12.334052815570672	-0.24548481198034744	1.2777777777777777	0.7624935104931402	104.0	13.173362107437434	5.0482320670885485	1.8688414169948449	3.0	2.0	2.0	42.91	18.0	18.0	0.0	2.0	2.0	1.0	1.0	2.0	0.0	0.0	0.0	0.9333333333333333	2.0	1.0	3.0	2.0	19.0	0.9333333333333333	254.39399999999992	2.0	2.0
c1ccc2c(c1)cc(c(n2)OC[C@H]3CCOC3)/C(=N\O)/N	0	287.31899999999996	1.7445999999999993	0.22476108279354254	-0.47673843304924196	8.924111552028219	-0.008402777777777537	1.380952380952381	0.38677501406972037	110.0	14.656489770562876	3.552432042635893	1.9284527014443218	6.0	4.0	3.0	89.96	21.0	21.0	2.0	1.0	1.0	0.0	1.0	1.0	1.0	1.0	2.0	0.3333333333333333	5.0	2.0	6.0	3.0	23.0	0.3333333333333333	287.31899999999996	3.0	4.0
C[C@H]1CC(=O)[C@H](CN1C[C@@H]2[C@H]3C[C@@H]4C(=C)CCC[C@]4(C[C@H]3OC2=O)C)C	0	359.5100000000001	3.600000000000003	0.3104503165363616	-0.4617667584039822	12.72014455782313	-0.03969576719576762	1.3076923076923077	0.5582070373308051	144.0	18.63746372257519	7.929016997963253	1.5052959167799256	4.0	2.0	4.0	46.61	26.0	26.0	0.0	4.0	4.0	2.0	2.0	4.0	0.0	0.0	0.0	0.8181818181818182	4.0	0.0	4.0	0.0	29.0	0.8181818181818182	359.5100000000001	4.0	2.0
CC1(CCC[C@@]12[NH2+]CCS2)C	0	172.317	1.203	0.14775023749444266	-0.3317368668850317	2.587962962962963	0.5763888888888888	1.2727272727272727	0.5807387396623614	64.0	7.949747468305834	3.4470844901471716	2.2232047527672343	2.0	0.0	2.0	16.61	11.0	11.0	0.0	2.0	2.0	1.0	1.0	2.0	0.0	0.0	0.0	1.0	1.0	1.0	1.0	2.0	12.0	1.0	172.317	2.0	0.0
OC1(Cn2cnc3cc(Br)sc3c2=O)CCN(CC1)C(=O)CCc1ccccc1	1	476.39600000000036	3.206800000000002	0.270912615227622	-0.3878838878132716	12.687067931531455	-1.0100346802518065	1.206896551724138	0.6140011069591986	152.0	20.432510652501765	5.4555985716587445	1.3612682872394906	8.0	5.0	4.0	75.43	29.0	29.0	3.0	1.0	1.0	0.0	1.0	1.0	1.0	2.0	3.0	0.38095238095238093	6.0	1.0	6.0	1.0	32.0	0.38095238095238093	476.39600000000036	4.0	5.0
CC(C)(C)[C@@H](CN1CC[C@@H](C1)[NH+]2CCCCC2)CS	0	285.5209999999999	1.7215999999999998	0.10152739997404525	-0.33140511437592374	4.5739950587843206	0.38672422209624613	1.2105263157894737	0.7470838359837431	112.0	13.880468888623984	5.269223372649979	1.8058926123489694	3.0	4.0	2.0	7.680000000000001	19.0	19.0	0.0	2.0	2.0	0.0	2.0	2.0	0.0	0.0	0.0	1.0	2.0	2.0	2.0	1.0	20.0	1.0	285.5209999999999	2.0	4.0
c1cc(cc(c1)C#N)/C=C/C(=O)N2CCOc3c2cc(cc3)F	0	308.31199999999995	3.1361800000000013	0.2507233541817511	-0.4895348359675155	13.423388124601356	-0.4187491211156431	1.3043478260869565	0.8009297029132529	114.0	16.2338400397525	3.4843564624649335	1.831057536082039	5.0	2.0	3.0	53.33	23.0	23.0	2.0	1.0	0.0	0.0	1.0	1.0	2.0	0.0	2.0	0.1111111111111111	3.0	0.0	4.0	0.0	25.0	0.1111111111111111	308.31199999999995	3.0	2.0
CC[C@@]1([C@H](C[C@@H]1OC2CCC(CC2)C)[O-])C	0	225.35199999999995	2.499200000000001	0.06115508919142833	-0.851420654441048	11.690814384395733	-0.39813502561518455	1.25	0.7389158278207966	94.0	11.759148545064338	4.980630367371847	1.8224938430084783	2.0	3.0	2.0	32.29	16.0	16.0	0.0	2.0	2.0	2.0	0.0	2.0	0.0	0.0	0.0	1.0	2.0	0.0	2.0	0.0	17.0	1.0	225.35199999999995	2.0	3.0
CC[C@H](CC1CC1)n2c3cccc(c3[nH+]c2CCl)F	0	281.782	4.084500000000003	0.27015038366310096	-0.2372360926373016	13.87044280675233	-0.20472993827160457	1.4736842105263157	0.7356755024110823	102.0	13.405412915006313	4.076545446588845	2.102536605238949	4.0	5.0	3.0	19.07	19.0	19.0	2.0	1.0	1.0	1.0	0.0	1.0	1.0	1.0	2.0	0.5333333333333333	1.0	0.0	2.0	1.0	21.0	0.5333333333333333	281.782	3.0	5.0
CC(C)(C)OC(=O)N1CC(C1)[S-]	0	188.272	1.1526	0.40966817084084967	-0.7858468211105576	11.243912037037036	-0.39918083900226753	1.5	0.5340844489245365	70.0	9.353371151128522	1.4997384845498523	2.304318175231666	4.0	0.0	1.0	29.54	12.0	12.0	0.0	1.0	1.0	0.0	1.0	1.0	0.0	0.0	0.0	0.875	3.0	0.0	3.0	0.0	12.0	0.875	188.272	1.0	0.0
c1ccc2c(c1)cccc2N[C@H]3COC[C@@H]3O	0	229.27899999999994	2.0113999999999987	0.09960538842584164	-0.38848097898535167	9.734833396321491	-0.42225151171579767	1.0588235294117647	0.8273716071916016	88.0	11.664925939000154	3.1810179719889673	1.943411232625837	3.0	2.0	3.0	41.489999999999995	17.0	17.0	2.0	1.0	1.0	0.0	1.0	1.0	2.0	0.0	2.0	0.2857142857142857	3.0	2.0	3.0	2.0	19.0	0.2857142857142857	229.27899999999994	3.0	2.0
Cc1cc(nc(c1C[NH2+]C(C)(C)C)N2CCC[C@@H]2C)C	0	276.44800000000004	2.5490400000000006	0.13772886974014178	-0.3534846150549883	4.872983749055178	0.25517998866213154	1.35	0.9200636371261747	112.0	14.91384908344359	4.197159937353663	2.330895655449922	3.0	3.0	2.0	32.74	20.0	20.0	1.0	1.0	1.0	0.0	1.0	1.0	0.0	1.0	1.0	0.7058823529411765	2.0	1.0	3.0	2.0	21.0	0.7058823529411765	276.44800000000004	2.0	3.0
COCCOCCN(C(=O)c1nnc(Sc2c(Cl)cncc2Cl)s1)c1ccc2CCS(=O)(=O)c2c1	1	575.5210000000002	4.030700000000003	0.28885942169565154	-0.3822977300782422	13.459150648428096	-3.3676619513667707	1.1714285714285715	0.3309765039095623	186.0	25.00142475325411	5.0621639886975975	1.5857839362704826	14.0	10.0	4.0	111.58000000000001	35.0	35.0	3.0	1.0	0.0	0.0	1.0	1.0	1.0	2.0	3.0	0.3333333333333333	10.0	0.0	9.0	0.0	38.0	0.3333333333333333	575.5210000000002	4.0	10.0
C[C@H](CC(=O)N1CCC(O)(Cn2cnc(Cl)cc2=O)CC1)c1ccccc1	1	389.8830000000002	2.444	0.2543763462022449	-0.3878838952030382	12.607195573719743	-1.026624698203431	1.2592592592592593	0.7967878187573243	144.0	19.440946820939043	5.2070442622400686	1.5567065288468374	7.0	5.0	3.0	75.43	27.0	27.0	2.0	1.0	1.0	0.0	1.0	1.0	1.0	1.0	2.0	0.45	5.0	1.0	6.0	1.0	29.0	0.45	389.8830000000002	3.0	5.0
CC(CCC\C(C)=C\CCC1=CC(=O)[C@H]([C@@H]1O)c1ccoc1)\C=C1/OC(=O)C(C)=C1O	1	426.5090000000002	5.038800000000004	0.34264087444836694	-0.5038825000817925	12.23156661331172	-0.7856638722872831	1.2903225806451613	0.42415372533641205	166.0	22.543241116511005	5.921839567195957	1.4116239831769772	6.0	9.0	3.0	96.97000000000001	31.0	31.0	1.0	2.0	0.0	1.0	1.0	2.0	0.0	1.0	1.0	0.44	6.0	2.0	6.0	2.0	33.0	0.44	426.5090000000002	3.0	9.0
CC[C@@H]1CO[C@H](CN1c2c(cncn2)Br)C	0	286.17300000000006	2.2428	0.14624780344655663	-0.3745321454698881	5.672537556689342	0.2543197278911564	1.625	0.8354480109452096	88.0	11.543605595440512	2.859192108131362	2.2566768362274763	5.0	2.0	2.0	38.25	16.0	16.0	1.0	1.0	1.0	0.0	1.0	1.0	0.0	1.0	1.0	0.6363636363636364	4.0	0.0	4.0	0.0	17.0	0.6363636363636364	286.17300000000006	2.0	2.0
CN1CCc2c(c(co2)C(=O)Nc3ccc(cc3)C(=O)N)C1=O	0	313.3130000000001	1.2589	0.25925256293875276	-0.4675647793596776	12.384703325774755	-0.5412827347549569	1.2608695652173914	0.8893306537309472	118.0	16.560113453385565	3.7739621892643855	1.8317999495916764	7.0	3.0	3.0	105.64000000000001	23.0	23.0	2.0	1.0	0.0	0.0	1.0	1.0	1.0	1.0	2.0	0.1875	4.0	2.0	7.0	3.0	25.0	0.1875	313.3130000000001	3.0	3.0
CC(C)(C)c1ccc2c(c1)c3cc(ccc3[nH]2)C(C)(C)C	0	279.427	5.916100000000005	0.046456229393384806	-0.3545099851779272	3.535298563869992	0.17998098544973495	0.6190476190476191	0.5257636609715821	110.0	15.413849083443592	4.3306972017139325	2.3108605225456906	1.0	0.0	3.0	15.79	21.0	21.0	3.0	0.0	0.0	0.0	0.0	0.0	2.0	1.0	3.0	0.4	0.0	1.0	1.0	1.0	23.0	0.4	279.427	3.0	0.0
Cc1c(n2cccnc2n1)C(=O)Nc3cc(cnc3)C(=O)c4cn(c5c4cncn5)C(C)C	0	440.4670000000002	3.241620000000002	0.2741739013151826	-0.32914643799796334	13.347844094070645	-0.37110234178866786	1.0909090909090908	0.4166102461358801	164.0	23.11215521726335	5.346488366625396	1.4768394537235445	10.0	5.0	5.0	119.96000000000001	33.0	33.0	5.0	0.0	0.0	0.0	0.0	0.0	0.0	5.0	5.0	0.17391304347826086	9.0	1.0	10.0	1.0	37.0	0.17391304347826086	440.4670000000002	5.0	5.0
Cc1cccc(c1C)/N=C\c2ccccc2[O-]	0	224.28300000000002	3.1276400000000013	0.06611519729911344	-0.8720105983504868	11.501054106827915	0.0014408541194257385	1.0	0.7216714212557392	86.0	12.25071237662706	2.837769279309256	2.328625191704478	2.0	2.0	2.0	35.42	17.0	17.0	2.0	0.0	0.0	0.0	0.0	0.0	2.0	0.0	2.0	0.13333333333333333	2.0	0.0	2.0	0.0	18.0	0.13333333333333333	224.28300000000002	2.0	2.0
CN(C)C1=C(N[C@@H]2[C@H](N1)NON2)N(C)CCc3[nH]c4cc(ccc4n3)F	0	362.41300000000007	-0.25109999999999877	0.144002036143193	-0.3615370225935383	13.32524310321482	-0.266180936762924	1.1153846153846154	0.4973809930436062	140.0	18.258784066134833	4.5197834680731885	1.4818549164816155	10.0	5.0	4.0	92.51	26.0	26.0	2.0	2.0	1.0	0.0	2.0	2.0	1.0	1.0	2.0	0.4375	8.0	5.0	9.0	5.0	29.0	0.4375	362.41300000000007	4.0	5.0
OC1(Cn2cnc3n(ncc3c2=O)-c2ccc(F)cc2)CCN(Cc2ccccc2Cl)CC1	1	467.93200000000024	3.4018000000000024	0.26406708256686634	-0.38792333438322835	13.237785152947602	-0.9969077174028471	1.0909090909090908	0.48657552259229286	170.0	23.00142475325411	6.228926144697992	1.3098421854724736	9.0	5.0	5.0	76.17999999999999	33.0	33.0	4.0	1.0	1.0	0.0	1.0	1.0	2.0	2.0	4.0	0.2916666666666667	7.0	1.0	7.0	1.0	37.0	0.2916666666666667	467.93200000000024	5.0	5.0
CC[NH2+][C@@H](C)c1ncc(o1)c2ccc(c(c2F)F)F	0	271.26199999999994	2.4032	0.25328334771673267	-0.43495411649418	13.596023557571176	-1.5105378138909884	1.263157894736842	0.8676417044665962	102.0	13.991199352633217	2.802996670386814	2.3563670925710425	6.0	4.0	2.0	42.64	19.0	19.0	2.0	0.0	0.0	0.0	0.0	0.0	1.0	1.0	2.0	0.3076923076923077	2.0	1.0	3.0	2.0	20.0	0.3076923076923077	271.26199999999994	2.0	4.0
C[C@H]1CNC[C@H](C)N1Cc1c(C)cc(Cl)cc1-c1ccnc2cc(CN3C(=O)CCC3=O)sc12	1	497.06400000000036	4.756320000000004	0.22952530171948016	-0.3136402282056358	12.12476943870911	-0.09476668097117047	1.0588235294117647	0.515935725524941	178.0	23.982398705266426	7.012150626576427	1.5597275077774244	8.0	5.0	5.0	65.53999999999999	34.0	34.0	3.0	2.0	2.0	0.0	2.0	2.0	1.0	2.0	3.0	0.4230769230769231	6.0	1.0	6.0	1.0	38.0	0.4230769230769231	497.06400000000036	5.0	5.0
c1c(cc(c2c1c(=O)c(co2)C=O)Br)Cl	0	287.496	3.0214000000000008	0.20278777206259843	-0.46213285650485614	11.693209876543209	-0.3801388888888886	1.4	0.7574874095033322	76.0	10.999635521070493	1.9459022372426729	2.9902037909581747	5.0	1.0	2.0	47.28	15.0	15.0	2.0	0.0	0.0	0.0	0.0	0.0	1.0	1.0	2.0	0.0	3.0	0.0	3.0	0.0	16.0	0.0	287.496	2.0	1.0
CC(C)c1[nH]c2cc(ccc2n1)CCC(=O)Nc3ccc(cc3)Cl	0	341.842	4.911000000000003	0.22420362279210315	-0.34175281665257257	12.063466912259752	-0.009352271772906429	1.2083333333333333	0.6922417231373518	124.0	17.10408352775558	3.8801969168351413	1.6187075371331852	5.0	5.0	3.0	57.78	24.0	24.0	3.0	0.0	0.0	0.0	0.0	0.0	2.0	1.0	3.0	0.2631578947368421	2.0	2.0	4.0	2.0	26.0	0.2631578947368421	341.842	3.0	5.0
c1ccc(c(c1)N2CC[NH+](CC2)[C@H](CNC(=O)Cc3ccc(cc3)[N+](=O)[O-])c4ccc5c(c4)OCO5)F	0	507.54200000000026	2.2677000000000014	0.26894224589740384	-0.4535954244747111	14.31704977762773	-0.4637705907711136	1.054054054054054	0.35870716639066424	192.0	25.777445635193004	6.90579969073507	1.2707110020157177	10.0	8.0	5.0	98.38000000000001	37.0	37.0	3.0	2.0	1.0	0.0	2.0	2.0	3.0	0.0	3.0	0.2962962962962963	6.0	2.0	9.0	2.0	41.0	0.2962962962962963	507.54200000000026	5.0	8.0
CCC[C@@H]1c2ccccc2CN[C@H]1C	0	189.30199999999996	3.062000000000001	0.021057385493526547	-0.30958231880848947	3.5730555555555554	0.6294907407407406	1.3571428571428572	0.7536316585964836	76.0	9.966255326250886	3.272286962943041	2.309597127585784	1.0	2.0	2.0	12.03	14.0	14.0	1.0	1.0	0.0	0.0	1.0	1.0	1.0	0.0	1.0	0.5384615384615384	1.0	1.0	1.0	1.0	15.0	0.5384615384615384	189.30199999999996	2.0	2.0
CCC[NH2+][C@@H]1[C@H](CCC1(C)C)N2CCOC(C2)(C)C	0	269.4529999999999	1.6278	0.10674277904016914	-0.37291458031563507	5.871598481985386	0.028064649470899372	1.263157894736842	0.8402814817268535	112.0	14.096011838247808	5.034806738959997	2.0487291469604836	3.0	4.0	2.0	29.080000000000002	19.0	19.0	0.0	2.0	2.0	1.0	1.0	2.0	0.0	0.0	0.0	1.0	2.0	1.0	3.0	2.0	20.0	1.0	269.4529999999999	2.0	4.0
CSc1c(c(c(s1)c2ccon2)c3ccco3)C#N	0	288.35300000000007	4.256680000000002	0.13626417550824754	-0.46426975037976775	9.397870134164778	0.6300462962962965	1.368421052631579	0.6738198678278636	94.0	13.242276208189782	2.611180719550967	2.3046837516038736	6.0	3.0	3.0	62.96	19.0	19.0	3.0	0.0	0.0	0.0	0.0	0.0	0.0	3.0	3.0	0.07692307692307693	6.0	0.0	4.0	0.0	21.0	0.07692307692307693	288.35300000000007	3.0	3.0
CN(C)C(=O)c1cnn2c1nc(cc2)[N@]3CCC[C@@H]3c4cc(ccc4F)F	0	371.391	3.0508000000000015	0.2583242079364246	-0.34934313382128585	14.294720150814126	-0.4617431951098976	1.2222222222222223	0.7101701784205439	140.0	19.129027554137913	4.855108173310951	1.7549391199122522	8.0	3.0	4.0	53.74	27.0	27.0	3.0	1.0	1.0	0.0	1.0	1.0	1.0	2.0	3.0	0.3157894736842105	5.0	0.0	6.0	0.0	30.0	0.3157894736842105	371.391	4.0	3.0
CC(C)c1c(cnc(N)c1-c1ccc(O)cc1)-c1ccc(O)cc1	1	320.39200000000005	4.532400000000004	0.1310516756742125	-0.5079662448627893	9.539401059832157	0.2139506697740825	0.8333333333333334	0.662052900205718	122.0	17.26722023457211	4.060022983432349	2.2657997459986317	4.0	3.0	3.0	79.37	24.0	24.0	3.0	0.0	0.0	0.0	0.0	0.0	2.0	1.0	3.0	0.15	4.0	3.0	4.0	4.0	26.0	0.15	320.39200000000005	3.0	3.0
Cn1nc2c(ncn(CC3(O)CCN(CC3)C(=O)C[C@H](c3ccccc3)C(F)(F)F)c2=O)c1C1CCCCC1	1	545.606	4.267400000000004	0.39574335755014267	-0.3878838836732018	13.72409065596597	-4.552903929341864	1.0769230769230769	0.4996339743637149	210.0	27.785881803630282	8.334415100655027	1.260744158304883	11.0	6.0	5.0	93.25	39.0	39.0	3.0	2.0	2.0	1.0	1.0	2.0	1.0	2.0	3.0	0.5714285714285714	7.0	1.0	8.0	1.0	43.0	0.5714285714285714	545.606	5.0	6.0
CC(C)(c1cc2c(c(n(n2)c3ccccc3)NC(=O)c4cc(c(cc4F)C(F)(F)F)c5ncccn5)nc1)O	0	536.4890000000003	5.515100000000004	0.41672759444714425	-0.38569418204974204	15.009302361899765	-4.922001543063693	0.9487179487179487	0.2869450570300313	198.0	27.949018510446813	5.91447331259246	1.6402892739799602	12.0	5.0	5.0	105.82000000000001	39.0	39.0	5.0	0.0	0.0	0.0	0.0	0.0	2.0	3.0	5.0	0.14814814814814814	7.0	2.0	8.0	2.0	43.0	0.14814814814814814	536.4890000000003	5.0	5.0
c1ccc(cc1)c2c[nH]nc2c3ccc(cc3[O-])OCC(=O)NN	0	323.33200000000005	1.185999999999999	0.27128479931323096	-0.8719089254321523	12.37704939846309	-0.4813049897443278	1.125	0.37033070363261883	122.0	16.940946820939054	3.464269953360073	1.8882060814688522	7.0	5.0	3.0	116.08999999999999	24.0	24.0	3.0	0.0	0.0	0.0	0.0	0.0	2.0	1.0	3.0	0.058823529411764705	5.0	3.0	7.0	4.0	26.0	0.058823529411764705	323.33200000000005	3.0	5.0
C1CCC(C1)NC(=O)NC(=O)CN2CC[C@@H](C2)CO	0	269.3449999999999	0.06900000000000045	0.3211878988057752	-0.3960363769337944	11.70210506424792	-0.3798100644578819	1.1578947368421053	0.6743388630203793	108.0	13.664925939000156	3.938726262053082	1.6445558080456546	6.0	4.0	2.0	81.67	19.0	19.0	0.0	2.0	2.0	1.0	1.0	2.0	0.0	0.0	0.0	0.8461538461538461	4.0	3.0	6.0	3.0	20.0	0.8461538461538461	269.3449999999999	2.0	4.0
Cn1c(=O)ccc(n1)C(=O)Nc2cnc3n2nc(cc3)[N@]4CCC[C@@H]4c5cc(ccc5F)F	0	451.43700000000024	2.6950000000000003	0.2767982587110046	-0.34802424828146816	14.432410973211406	-0.5273296901277591	1.121212121212121	0.5125333726656495	168.0	23.11215521726335	5.647045116958187	1.4636790587416988	11.0	4.0	5.0	97.41999999999999	33.0	33.0	4.0	1.0	1.0	0.0	1.0	1.0	1.0	3.0	4.0	0.22727272727272727	8.0	1.0	9.0	1.0	37.0	0.22727272727272727	451.43700000000024	5.0	4.0
CN(C[C@@]1(CCOC1)C(=O)[O-])CC(F)(F)F	0	240.20099999999994	-0.36290000000000044	0.4008281882724375	-0.5494101673852152	12.069905045351474	-4.332010582010582	1.5625	0.6729088456897293	94.0	12.397341225498538	2.5581033283166303	2.5924801903205266	7.0	4.0	1.0	52.599999999999994	16.0	16.0	0.0	1.0	1.0	0.0	1.0	1.0	0.0	0.0	0.0	0.8888888888888888	4.0	0.0	4.0	0.0	16.0	0.8888888888888888	240.20099999999994	1.0	4.0
c1ccc2c(c1)cc(n2CC(=O)[O-])c3ccc(cc3)F	0	268.267	2.1972999999999994	0.12275258432050407	-0.5481952203919215	13.006640500335937	-1.157671537750902	1.1	0.730637378432837	100.0	14.112519696192859	3.237767268707479	2.226045972500161	4.0	3.0	3.0	45.06	20.0	20.0	3.0	0.0	0.0	0.0	0.0	0.0	2.0	1.0	3.0	0.0625	3.0	0.0	3.0	0.0	22.0	0.0625	268.267	3.0	3.0
c1ccc(cc1)CN2C(=O)/C(=C/c3c(nc4ccccn4c3=O)N5CCC(CC5)C(=O)N)/SC2=S	0	505.62500000000034	2.7976	0.26683193044636433	-0.3694363749639668	13.523583335372207	-0.306940919905611	1.1142857142857143	0.42034251056447797	178.0	24.526368779636442	6.278323537738952	1.5290128264320417	10.0	5.0	5.0	101.01	35.0	35.0	3.0	2.0	2.0	0.0	2.0	2.0	1.0	2.0	3.0	0.24	8.0	1.0	8.0	2.0	39.0	0.24	505.62500000000034	5.0	5.0
Cc1ccc(cc1Cl)N[C@H](C)c2ccc(cc2)C(C)(C)C	0	301.8610000000001	6.119020000000005	0.048516429820852726	-0.37847877493680465	6.1742515274483765	0.19412585092576973	1.0	0.7199119425672846	112.0	15.620955864630139	3.8317156000835624	2.1253986160043845	2.0	3.0	2.0	12.03	21.0	21.0	2.0	0.0	0.0	0.0	0.0	0.0	2.0	0.0	2.0	0.3684210526315789	1.0	1.0	1.0	1.0	22.0	0.3684210526315789	301.8610000000001	2.0	3.0
COc1cccc(c1)C2=NC(c3c(=O)[nH]c(=O)n(c3N2)CCc4ccc(c(c4)OC)OC)(C(F)(F)F)C(F)(F)F	0	572.4620000000003	3.9973000000000027	0.4267957854295949	-0.49674346497654326	14.478054022272062	-6.120240727753996	0.875	0.41501508172832385	214.0	29.457454678884098	6.313218743867952	1.9470331835394494	15.0	7.0	4.0	106.94	40.0	40.0	3.0	1.0	0.0	0.0	1.0	1.0	2.0	1.0	3.0	0.32	8.0	2.0	9.0	2.0	43.0	0.32	572.4620000000003	4.0	7.0
C[C@H](CC(=O)N1CCC(O)(Cn2cnc(cc2=O)N2CC(C2)C(=O)NCC2CC2)CC1)c1ccccc1	1	507.6350000000004	1.7530000000000008	0.2549977961509625	-0.3878838951728773	12.824129986202998	-1.059180239063342	1.135135135135135	0.5356144201832171	198.0	25.992988584816825	8.064203529058913	1.0920011516421815	9.0	9.0	5.0	107.77000000000001	37.0	37.0	2.0	3.0	3.0	1.0	2.0	3.0	1.0	1.0	2.0	0.5714285714285714	7.0	2.0	9.0	2.0	41.0	0.5714285714285714	507.6350000000004	5.0	9.0
c1cc(c(c(c1)Cl)c2nc(cs2)CC(=O)[O-])F	0	270.69199999999995	1.8949999999999996	0.1344530110739198	-0.5497442556022427	13.561487937767701	-1.2208513374485592	1.5294117647058822	0.8558555492238542	88.0	12.413849083443589	2.0538299667815436	2.401270549950568	6.0	3.0	2.0	53.019999999999996	17.0	17.0	2.0	0.0	0.0	0.0	0.0	0.0	1.0	1.0	2.0	0.09090909090909091	4.0	0.0	3.0	0.0	18.0	0.09090909090909091	270.69199999999995	2.0	3.0
CCCNC[C@@H](COc1cc(ccc1C)C(C)C)O	0	265.397	2.857720000000002	0.12212595360771407	-0.4905594381060027	9.818996913580246	-0.46420729402872274	1.3157894736842106	0.7101980796324706	108.0	14.25071237662706	3.116830746061806	2.4953229674970516	3.0	8.0	1.0	41.489999999999995	19.0	19.0	1.0	0.0	0.0	0.0	0.0	0.0	1.0	0.0	1.0	0.625	3.0	2.0	3.0	2.0	19.0	0.625	265.397	1.0	8.0
c1ccc2c(c1)c(cc(n2)Sc3ccncn3)C[NH3+]	0	269.35299999999995	1.9178999999999997	0.11614280319351794	-0.3537874500681206	4.653888888888889	0.7503642290249433	1.105263157894737	0.7376526445032936	94.0	13.07913950137325	2.8116502985079386	2.0482680674192166	5.0	3.0	3.0	66.31	19.0	19.0	3.0	0.0	0.0	0.0	0.0	0.0	1.0	2.0	3.0	0.07142857142857142	4.0	1.0	4.0	3.0	21.0	0.07142857142857142	269.35299999999995	3.0	3.0
Cc1cccc(n1)C2=NN=C[C@H]2c3ccnc4c3cccc4	0	286.338	3.5105200000000023	0.10150482008976185	-0.25624454926471674	4.584585852859663	0.015925925925925677	0.9545454545454546	0.7235125186776148	106.0	14.940946820939052	3.8443839337729613	1.845686317343095	4.0	2.0	4.0	50.5	22.0	22.0	3.0	1.0	0.0	0.0	1.0	1.0	1.0	2.0	3.0	0.1111111111111111	4.0	0.0	4.0	0.0	25.0	0.1111111111111111	286.338	4.0	2.0
CCc1c(c(n[nH]1)Cl)C	0	144.605	1.9339199999999999	0.1534983098885711	-0.280802714161178	5.6657870370370365	0.5896759259259263	1.6666666666666667	0.6413315532837356	50.0	6.8533711511285205	1.4046799617822932	3.0409605685267684	3.0	1.0	1.0	28.68	9.0	9.0	1.0	0.0	0.0	0.0	0.0	0.0	0.0	1.0	1.0	0.5	1.0	1.0	2.0	1.0	9.0	0.5	144.605	1.0	1.0
CCCC[NH+](Cc1csc(n1)c2ccsc2)[C@@H]3CCS(=O)(=O)C3	0	371.57300000000015	2.2436999999999996	0.1558555597536611	-0.3265813654893693	11.805449884460979	-2.8253106952721403	1.3478260869565217	0.8120756030172638	126.0	16.286246282559798	4.389282850757249	1.7073341842520562	7.0	7.0	3.0	51.470000000000006	23.0	23.0	2.0	1.0	1.0	0.0	1.0	1.0	0.0	2.0	2.0	0.5625	5.0	1.0	4.0	1.0	25.0	0.5625	371.57300000000015	3.0	7.0
CC(=O)c1nc(c(Sc2c(Cl)cncc2Cl)s1)[N+]([O-])=O	1	350.208	4.1069	0.38905178502514054	-0.3577459826800314	11.273769806276421	-0.6445705782312925	1.4	0.4686003311534958	104.0	14.861442840636295	2.0578577695244435	2.474859185413611	10.0	4.0	2.0	85.99000000000001	20.0	20.0	2.0	0.0	0.0	0.0	0.0	0.0	0.0	2.0	2.0	0.1	7.0	0.0	6.0	0.0	21.0	0.1	350.208	2.0	4.0
C[C@H](CC(=O)N1CCC(O)(Cn2cnc(cc2=O)N2CC3(CCC3(F)F)C2)CC1)c1ccccc1	1	486.56300000000033	3.0261000000000013	0.2565927308842734	-0.3878838951728773	13.825928499866961	-2.6273911108085333	1.0857142857142856	0.6793025098277425	188.0	24.846724214874854	8.230450726695056	1.1415584573729418	9.0	6.0	5.0	78.67	35.0	35.0	2.0	3.0	3.0	1.0	2.0	3.0	1.0	1.0	2.0	0.5769230769230769	6.0	1.0	7.0	1.0	39.0	0.5769230769230769	486.56300000000033	5.0	6.0
NC(=O)c1ccc(cc1)-c1cccc(c1)C(=O)N1CCC(O)(Cn2cnn3cccc3c2=O)CC1	1	471.5170000000003	1.9291999999999998	0.27727438402294313	-0.3878838712299768	13.182148533451743	-1.0999568434023907	0.9428571428571428	0.4604834250785828	178.0	24.578775022443736	6.581891636586574	1.2701943963089395	9.0	5.0	5.0	122.93	35.0	35.0	4.0	1.0	1.0	0.0	1.0	1.0	2.0	2.0	4.0	0.23076923076923078	7.0	2.0	9.0	3.0	39.0	0.23076923076923078	471.5170000000003	5.0	5.0
C[C@H](c1ccccc1)Sc2c(c(cc([nH+]2)c3ccc4c(c3)OCCO4)C(F)(F)F)C#N	0	443.4700000000002	5.682680000000003	0.41771161576473703	-0.4861468142477328	13.8258270961175	-4.672592041446209	1.032258064516129	0.48684168111159876	158.0	22.009860921691395	4.86727447115255	1.8127806158260764	8.0	4.0	4.0	56.39	31.0	31.0	3.0	1.0	0.0	0.0	1.0	1.0	2.0	1.0	3.0	0.21739130434782608	4.0	0.0	4.0	1.0	34.0	0.21739130434782608	443.4700000000002	4.0	4.0
c1c(sc(n1)[C@H]2CCCO2)C(=O)N3CCSC4(C3)CCCCC4	0	352.5250000000002	3.8865000000000034	0.2651518430572353	-0.3710282362088494	12.900188728269086	0.11402601556258629	1.3043478260869565	0.8098006204961321	126.0	15.700459844932894	5.239946263918798	1.4526674017363785	6.0	2.0	4.0	42.43	23.0	23.0	1.0	3.0	3.0	1.0	2.0	3.0	0.0	1.0	1.0	0.7647058823529411	5.0	0.0	4.0	0.0	26.0	0.7647058823529411	352.5250000000002	4.0	2.0
C[C@@H]1[C@@H](CCO1)C(=O)c2cc3c(cc2Cl)OCCO3	0	282.723	2.7189000000000005	0.1697511722338456	-0.48612050180974614	12.503175784202568	-0.12494543650793677	1.2105263157894737	0.7825677883129166	102.0	13.405412915006313	3.610326911372357	1.9342363728618321	5.0	2.0	3.0	44.760000000000005	19.0	19.0	1.0	2.0	1.0	0.0	2.0	2.0	1.0	0.0	1.0	0.5	4.0	0.0	4.0	0.0	21.0	0.5	282.723	3.0	2.0
C[C@H]1CCC[C@H](N1)C(=O)N[C@@H]2CCCC2(C)C	0	238.37499999999994	2.2119	0.23687787678308922	-0.3514784158416625	12.213796296296298	0.03717592592592567	1.2352941176470589	0.7742033997003425	98.0	12.466255326250886	4.50585450413301	1.879781146988226	3.0	2.0	2.0	41.13	17.0	17.0	0.0	2.0	2.0	1.0	1.0	2.0	0.0	0.0	0.0	0.9285714285714286	2.0	2.0	3.0	2.0	18.0	0.9285714285714286	238.37499999999994	2.0	2.0
CC[C@@H](c1nnnn1Cc2ccco2)[NH+](Cc3ccc4c(c3)OCO4)Cc5cc6c(ccc(c6[nH]c5=O)C)C	0	527.6050000000004	3.237840000000001	0.2568315023476674	-0.46738074643111066	13.350611869224783	-0.0888068993029314	1.0256410256410255	0.302659966890639	200.0	26.93214617357226	7.4643038013938865	1.3952725261105818	10.0	9.0	6.0	112.5	39.0	39.0	5.0	1.0	0.0	0.0	1.0	1.0	2.0	3.0	5.0	0.3103448275862069	8.0	2.0	10.0	2.0	44.0	0.3103448275862069	527.6050000000004	6.0	9.0
c1cc(c(cc1F)C#N)N2CCCN(CC2)C3CCOCC3	0	303.3810000000001	2.3884800000000004	0.12418038275834883	-0.38132865416199	13.296817345567138	-0.34819065756340284	1.1363636363636365	0.8408381098304114	118.0	15.363596551749424	4.657451132623618	1.6860147212450034	5.0	2.0	3.0	39.5	22.0	22.0	1.0	2.0	2.0	0.0	2.0	2.0	1.0	0.0	1.0	0.5882352941176471	4.0	0.0	4.0	0.0	24.0	0.5882352941176471	303.3810000000001	3.0	2.0
C[C@H](CC(=O)N1CCC(O)(Cn2cnc(cc2=O)N2CCOCC2)CC1)c1ccccc1	1	440.5440000000003	1.6272000000000002	0.2549978134563367	-0.3878838951728773	12.7586228294785	-1.020026137482846	1.125	0.7346837805274427	172.0	22.553830996061404	6.561058961658444	1.31613271354119	8.0	6.0	4.0	87.9	32.0	32.0	2.0	2.0	2.0	0.0	2.0	2.0	1.0	1.0	2.0	0.5416666666666666	7.0	1.0	8.0	1.0	35.0	0.5416666666666666	440.5440000000003	4.0	6.0
CC(=O)c1cnc(Sc2c(Cl)cncc2Cl)s1	1	305.211	4.1987000000000005	0.1708790496385423	-0.2935411312377468	11.1440475840542	0.001177983539095262	1.2941176470588236	0.7971322035847248	88.0	12.41384908344359	1.8304364412315437	2.2822461406411994	7.0	3.0	2.0	42.85	17.0	17.0	2.0	0.0	0.0	0.0	0.0	0.0	0.0	2.0	2.0	0.1	5.0	0.0	3.0	0.0	18.0	0.1	305.211	2.0	3.0
CCOc1cc(ccc1OCCOc2ccc(cc2)C)/C=C\3/C(=[NH2+])N4C(=NC3=O)SC(=N4)c5ccc(cc5)C	0	541.6530000000002	4.007740000000002	0.31314600631227746	-0.4900460266058273	12.909713857599126	-0.4183823831662272	0.8974358974358975	0.32481825029699196	198.0	27.354795904382634	5.999453871427013	1.2959745314328002	9.0	9.0	5.0	98.30999999999999	39.0	39.0	3.0	2.0	0.0	0.0	2.0	2.0	3.0	0.0	3.0	0.2	6.0	1.0	8.0	2.0	43.0	0.2	541.6530000000002	5.0	9.0
CC[C@@H](C)NC(=O)c1ccc2c(c1)[C@H]3C=CC[C@@H]3[C@@H](N2)c4cccc(c4)OC	0	376.5000000000001	5.050000000000004	0.2509961195510586	-0.49675656664244294	12.58485499359018	0.005181238447833136	1.2857142857142858	0.7181087152669265	146.0	19.672997628507925	6.067743756013569	1.6566235036576247	4.0	5.0	4.0	50.36	28.0	28.0	2.0	2.0	0.0	1.0	1.0	2.0	2.0	0.0	2.0	0.375	3.0	2.0	4.0	2.0	31.0	0.375	376.5000000000001	4.0	5.0
Cc1ccc(cc1C)C(=O)Nc1cc2n(c1)ncn(CC1(O)CCN(CC1)C(=O)C1CC1)c2=O	1	463.53800000000047	2.12864	0.2773564085270073	-0.38788387460793594	13.079520988504576	-1.072301577359419	1.1176470588235294	0.6026079124168258	178.0	24.03480494807372	7.019864198936427	1.295555472151985	9.0	5.0	5.0	108.94	34.0	34.0	3.0	2.0	2.0	1.0	1.0	2.0	1.0	2.0	3.0	0.44	7.0	2.0	9.0	2.0	38.0	0.44	463.53800000000047	5.0	5.0
c1ccc(c(c1)N[C@@H]2CC[C@@H]3CCCC[C@@H]3C2)Br	0	308.2629999999999	5.2199000000000035	0.04862648559139419	-0.3813911183432947	3.735292422524566	0.6833796296296295	0.9444444444444444	0.789559501327872	98.0	12.372032720186702	4.773166689598388	1.6257642770348035	2.0	2.0	3.0	12.03	18.0	18.0	1.0	2.0	2.0	2.0	0.0	2.0	1.0	0.0	1.0	0.625	1.0	1.0	1.0	1.0	20.0	0.625	308.2629999999999	3.0	2.0
NC1=C(C#N)C(c2c(O1)n[nH]c2-c1cccs1)c1ccc(O)c(c1)C(F)(F)F	1	404.37300000000005	4.080780000000001	0.4194639588982675	-0.5073241989129337	13.286826903639223	-4.76077992462417	1.25	0.5964900221220256	142.0	20.051677284948287	4.365806233843724	1.9663662834768778	10.0	2.0	4.0	107.95	28.0	28.0	3.0	1.0	0.0	0.0	1.0	1.0	1.0	2.0	3.0	0.1111111111111111	6.0	3.0	6.0	4.0	31.0	0.1111111111111111	404.37300000000005	4.0	2.0
N#CN1Cc2[nH]nc(c2C1)-c1ccc(Oc2ccccc2)cc1	1	302.337	3.665680000000002	0.17950771766350992	-0.4573838297955238	9.019647465113666	0.605193639722132	1.0	0.7497541685842162	112.0	15.6480536021256	3.8988179401708627	1.5704032441208429	5.0	3.0	4.0	64.94	23.0	23.0	3.0	1.0	0.0	0.0	1.0	1.0	2.0	1.0	3.0	0.1111111111111111	4.0	1.0	5.0	1.0	26.0	0.1111111111111111	302.337	4.0	3.0
CCN(CC(=O)NC)c1c(cnc(n1)N)Br	0	288.149	0.39360000000000006	0.23881936555190103	-0.3677300533906751	11.307919973544973	-0.07783919123204797	1.6875	0.8371770579215686	88.0	12.129392033067417	2.038793059147608	2.937360028069084	7.0	4.0	1.0	84.14	16.0	16.0	1.0	0.0	0.0	0.0	0.0	0.0	0.0	1.0	1.0	0.4444444444444444	5.0	2.0	6.0	3.0	16.0	0.4444444444444444	288.149	1.0	4.0
Cc1ccsc1/C=C\2/C(=O)c3cc4c(c(c3O2)C)OC[NH+](C4)CCc5ccc(cc5)F	0	436.5280000000002	4.0977400000000035	0.2315255674175256	-0.45197068218562825	13.111927647512132	-0.2174029119702059	1.1612903225806452	0.6263758881073429	158.0	21.534804948073724	5.921931269304414	1.3591751314618996	6.0	4.0	5.0	39.97	31.0	31.0	3.0	2.0	0.0	0.0	2.0	2.0	2.0	1.0	3.0	0.24	4.0	1.0	4.0	1.0	35.0	0.24	436.5280000000002	5.0	4.0
CC(C)(C(=O)CCC[C@@H]1CCCO1)N2CCCC2	0	253.3859999999999	2.7792000000000012	0.15201459298488576	-0.3782197723019288	12.34309476568405	-0.25691161186696876	1.2222222222222223	0.7287516581321096	104.0	13.010225400620905	4.532938335740452	1.7181952948875598	3.0	6.0	2.0	29.54	18.0	18.0	0.0	2.0	2.0	0.0	2.0	2.0	0.0	0.0	0.0	0.9333333333333333	3.0	0.0	3.0	0.0	19.0	0.9333333333333333	253.3859999999999	2.0	6.0
c1cc(cc(c1)F)[C@@H]2CC(=Nc3n2ncn3)c4cccs4	0	298.346	3.592600000000002	0.2481630310979768	-0.2221566138340363	13.52109720122617	-0.24134151654488978	1.2380952380952381	0.7253181634426109	104.0	14.233840039752504	3.510084666039814	1.8134250191340966	6.0	2.0	4.0	43.07	21.0	21.0	3.0	1.0	0.0	0.0	1.0	1.0	1.0	2.0	3.0	0.13333333333333333	5.0	0.0	4.0	0.0	24.0	0.13333333333333333	298.346	4.0	2.0
C[C@@H](c1nc(cs1)CCl)[NH+](C)[C@@H](C)C(C)(C)C	0	275.869	2.8922000000000017	0.15023852019189005	-0.32681214779141166	5.797010302063211	0.310434089016265	1.411764705882353	0.836656211396069	98.0	13.21517847069432	3.7419119458675607	2.7859607007976397	4.0	4.0	1.0	17.330000000000002	17.0	17.0	1.0	0.0	0.0	0.0	0.0	0.0	0.0	1.0	1.0	0.7692307692307693	2.0	1.0	2.0	1.0	17.0	0.7692307692307693	275.869	1.0	4.0
C1CC[NH+](/C(=C/[O-])/C1)CC2(CCCC2)O	0	211.30499999999995	-0.43799999999999967	0.11369649574740859	-0.8741470451758737	10.908948885109599	-0.48518518518518516	1.2666666666666666	0.6084949871897922	86.0	10.72576835024473	3.8477629555337898	1.9668407156894951	3.0	2.0	2.0	47.730000000000004	15.0	15.0	0.0	2.0	2.0	1.0	1.0	2.0	0.0	0.0	0.0	0.8333333333333334	2.0	2.0	3.0	2.0	16.0	0.8333333333333334	211.30499999999995	2.0	2.0
CC[C@]1(CCOC1)CBr	0	193.084	2.1980000000000004	0.053069431810370486	-0.38081863182972847	5.312222222222222	0.4722222222222222	1.6666666666666667	0.6105577048480341	54.0	6.742640687119286	2.2184513710240656	2.453326779927889	2.0	2.0	1.0	9.23	9.0	9.0	0.0	1.0	1.0	0.0	1.0	1.0	0.0	0.0	0.0	1.0	1.0	0.0	1.0	0.0	9.0	1.0	193.084	1.0	2.0
CCOC(=O)NCc1ccc(cc1)-c1n(C)nc2c1ncn(CC1(O)CCN(CC1)C(=O)C[C@@H](C)c1ccccc1)c2=O	1	586.6930000000004	3.5904000000000025	0.40688399466642977	-0.4498522630995919	13.445628258654331	-1.1328988733912668	1.0465116279069768	0.3064462531628401	226.0	30.561902685569173	8.112462232744676	1.2413729490092735	11.0	9.0	5.0	131.57999999999998	43.0	43.0	4.0	1.0	1.0	0.0	1.0	1.0	2.0	2.0	4.0	0.40625	9.0	2.0	11.0	2.0	47.0	0.40625	586.6930000000004	5.0	9.0
CC(O)c1nc(c(Sc2c(Cl)cncc2Cl)s1)[N+]([O-])=O	1	352.2240000000001	3.9576000000000002	0.38865940466308846	-0.38377914548187475	10.994194696397077	-0.8783019442344842	1.45	0.6617987013585753	106.0	14.861442840636295	2.1306148663580236	2.4486542786072656	10.0	4.0	2.0	89.15	20.0	20.0	2.0	0.0	0.0	0.0	0.0	0.0	0.0	2.0	2.0	0.2	7.0	1.0	6.0	1.0	21.0	0.2	352.2240000000001	2.0	4.0
CCC(=O)O[C@@H]1[C@@]2([C@@H]3[C@@]4(O3)[C@H](CC[C@@]5([C@@H]4CC(=O)O[C@H]5c6ccoc6)C)[C@@](C2=O)([C@H](C1(C)C)[C@H](C(=O)OC)O)C)O	0	574.6230000000004	2.2695000000000003	0.334530459361974	-0.4721893049287451	14.600298219430616	-2.2810930413832207	1.0975609756097562	0.3013548107020016	224.0	29.913484604514082	11.392581567975308	1.5533190610335186	11.0	5.0	6.0	162.1	41.0	41.0	1.0	5.0	5.0	3.0	2.0	5.0	0.0	1.0	1.0	0.7333333333333333	11.0	2.0	11.0	2.0	46.0	0.7333333333333333	574.6230000000004	6.0	5.0
CC1=C[C@@H]2[C@@H](C2(C)C)C[C@@H]1CO	0	166.264	2.2171000000000007	0.04959792380898345	-0.3957533868261831	9.127107898715042	0.3349537037037038	1.5833333333333333	0.5921107191950803	68.0	8.930721420318147	3.984388939674374	2.1630249959211696	1.0	1.0	2.0	20.23	12.0	12.0	0.0	2.0	1.0	2.0	0.0	2.0	0.0	0.0	0.0	0.8181818181818182	1.0	1.0	1.0	1.0	13.0	0.8181818181818182	166.264	2.0	1.0
COC[C@@H](CO)[N@@]1C[C@H]([C@@H](C1)NC(=O)Nc2c3c(nn2c4ccccc4)CCC3)c5ccc(c(c5)F)F	0	511.57300000000026	3.2360000000000024	0.3201966311999462	-0.3946545285395725	14.09164983342868	-0.9332621262135843	1.135135135135135	0.4320952380285918	196.0	25.940582342009534	7.262372741283167	1.3897636119347896	10.0	8.0	5.0	91.65	37.0	37.0	3.0	2.0	1.0	1.0	1.0	2.0	2.0	1.0	3.0	0.4074074074074074	6.0	3.0	8.0	3.0	41.0	0.4074074074074074	511.57300000000026	5.0	8.0
CC(C)(C)C[NH+](C)Cc1cc2c(ccs2)nc1	0	249.40300000000002	2.3571	0.1041615124964612	-0.33314050528171313	4.4877744708994705	0.3795091647770218	1.3529411764705883	0.8836267423417637	92.0	12.466255326250888	2.697325922944996	2.070800080680547	3.0	3.0	2.0	17.330000000000002	17.0	17.0	2.0	0.0	0.0	0.0	0.0	0.0	0.0	2.0	2.0	0.5	2.0	1.0	2.0	1.0	18.0	0.5	249.40300000000002	2.0	3.0
Nc1nc(N)c(cc1-c1ccc(O)cc1)-c1ccc(O)cc1	1	293.326	2.9912	0.13324881773842395	-0.5079662447898695	9.385031466315738	0.18470710506424792	0.6363636363636364	0.5810046750032888	110.0	15.689869965382487	3.4381029465703126	2.142262744708985	5.0	2.0	3.0	105.39	22.0	22.0	3.0	0.0	0.0	0.0	0.0	0.0	2.0	1.0	3.0	0.0	5.0	4.0	5.0	6.0	24.0	0.0	293.326	3.0	2.0
C[C@H]1[C@H](O[C@@H]([C@@H]1C(=O)N2CCCC[C@@H]2CCl)C)C	0	273.8039999999999	2.665800000000001	0.2284534240015142	-0.37442330451622774	12.7233487654321	0.0035339506172837876	1.2777777777777777	0.7242009213823545	104.0	13.284092571446669	4.615396487558144	2.095945128251751	4.0	2.0	2.0	29.54	18.0	18.0	0.0	2.0	2.0	0.0	2.0	2.0	0.0	0.0	0.0	0.9285714285714286	2.0	0.0	3.0	0.0	19.0	0.9285714285714286	273.8039999999999	2.0	2.0
CC#CC#CC#C[C@@H]1[C@H](O1)CO	0	160.17199999999997	-0.22379999999999994	0.1477395889355461	-0.3935287346940705	8.56604120661886	-0.12603174603174638	1.25	0.4245261160043046	60.0	8.811554787871634	1.2893392835733966	2.3093306716309323	2.0	1.0	1.0	32.76	12.0	12.0	0.0	1.0	1.0	0.0	1.0	1.0	0.0	0.0	0.0	0.4	2.0	1.0	2.0	1.0	12.0	0.4	160.17199999999997	1.0	1.0
CC[NH2+][C@@H](C)CCCCSc1nc(cc(n1)[O-])C	0	269.414	1.0928199999999995	0.18663074055936701	-0.8584953455563703	11.192619614998382	-0.18410368783519915	1.3888888888888888	0.4357796669118108	102.0	13.380468888623982	2.7332322791327903	2.1745981778898584	5.0	8.0	1.0	65.45	18.0	18.0	1.0	0.0	0.0	0.0	0.0	0.0	0.0	1.0	1.0	0.6923076923076923	4.0	1.0	4.0	2.0	18.0	0.6923076923076923	269.414	1.0	8.0
c1cc(ccc1NC(=O)COc2ccc(cc2Br)Br)S(=O)(=O)Nc3ccc(cc3)S(=O)(=O)N	0	619.313	3.6773000000000016	0.2618058040246263	-0.4825834705021175	12.56294483968097	-3.938590169701469	0.8181818181818182	0.3511846333649491	174.0	24.225403871315216	4.136131768870864	1.604872121309612	13.0	8.0	3.0	144.66	33.0	33.0	3.0	0.0	0.0	0.0	0.0	0.0	3.0	0.0	3.0	0.05	6.0	3.0	9.0	4.0	35.0	0.05	619.313	3.0	8.0
OC1(Cn2cnn3cc(NC(=O)Nc4cccc(Cl)c4)cc3c2=O)CCN(CC1)C(=O)C1CC1	1	484.9440000000004	2.5569000000000006	0.3232280480154239	-0.38788387460793594	13.02561538150869	-1.0885940631324242	1.1176470588235294	0.5136149305506068	178.0	23.87166824125719	6.33325297216108	1.256031012819945	11.0	5.0	5.0	120.97	34.0	34.0	3.0	2.0	2.0	1.0	1.0	2.0	1.0	2.0	3.0	0.391304347826087	7.0	3.0	10.0	3.0	38.0	0.391304347826087	484.9440000000004	5.0	5.0
Clc1cccc(Cl)c1Sc1nnc(s1)C(=O)Nc1ccc2C=CS(=O)(=O)c2c1	1	470.3840000000002	5.006400000000001	0.2861755191445422	-0.31982725632710585	12.445605596147924	-3.452734427333231	1.1071428571428572	0.5770637775671917	142.0	19.888540578131753	3.7137214562062173	1.5153860338363	11.0	4.0	4.0	89.02000000000001	28.0	28.0	3.0	1.0	0.0	0.0	1.0	1.0	2.0	1.0	3.0	0.0	7.0	1.0	6.0	1.0	31.0	0.0	470.3840000000002	4.0	4.0
C1C[C@H]([C@H](C1)[NH3+])c2[nH]c(=O)[nH]n2	0	169.20800000000003	-1.0239999999999991	0.34015384924495023	-0.35452229935074864	10.759640967498111	-0.21842592592592558	1.4166666666666667	0.5018228957529784	66.0	8.55204176387779	2.5297969147744217	2.241215510379108	5.0	1.0	2.0	89.17999999999999	12.0	12.0	1.0	1.0	1.0	1.0	0.0	1.0	0.0	1.0	1.0	0.7142857142857143	2.0	3.0	5.0	5.0	13.0	0.7142857142857143	169.20800000000003	2.0	1.0
COc1ccc(cc1Cl)c2cc(cc(c2)[O-])C#N	0	258.68399999999997	2.960880000000002	0.13699080587839096	-0.8724044546374268	11.442566452506927	-0.19815694024523367	1.1666666666666667	0.8320947135890694	90.0	13.120955864630139	2.5207532540935955	2.5206038588619584	4.0	2.0	2.0	56.08	18.0	18.0	2.0	0.0	0.0	0.0	0.0	0.0	2.0	0.0	2.0	0.07142857142857142	3.0	0.0	3.0	0.0	19.0	0.07142857142857142	258.68399999999997	2.0	2.0
CCNc1ccc(cc1)SC	0	167.27699999999996	2.840300000000001	0.034033911056136415	-0.38532377237317605	3.2495559334845048	0.9847366307634164	1.2727272727272727	0.6946656614042138	60.0	8.104448006685086	1.4709193772051228	2.664537066654608	2.0	3.0	1.0	12.03	11.0	11.0	1.0	0.0	0.0	0.0	0.0	0.0	1.0	0.0	1.0	0.3333333333333333	2.0	1.0	1.0	1.0	11.0	0.3333333333333333	167.27699999999996	1.0	3.0
CCc1cc(c(cc1O)Cl)Cl	0	191.057	3.2614000000000014	0.11984551459397509	-0.5076188073547472	9.27270061728395	0.21009259259259294	1.2727272727272727	0.7216256648376597	60.0	8.430721420318147	1.502455349350048	3.205827620323726	3.0	1.0	1.0	20.23	11.0	11.0	1.0	0.0	0.0	0.0	0.0	0.0	1.0	0.0	1.0	0.25	1.0	1.0	1.0	1.0	11.0	0.25	191.057	1.0	1.0
Cc1nc2c(c(n1)C(F)(F)F)C[C@@H](CC2)C(=O)N3CCC3(C)C	0	327.3500000000001	2.919620000000001	0.43325703778679897	-0.3371762443575631	13.257360008818342	-4.515131842088688	1.3043478260869565	0.7966268593632682	126.0	16.991199352633217	4.94637853057906	1.8971604581313999	7.0	1.0	3.0	46.09	23.0	23.0	1.0	2.0	1.0	1.0	1.0	2.0	0.0	1.0	1.0	0.6875	3.0	0.0	4.0	0.0	25.0	0.6875	327.3500000000001	3.0	1.0
CC1CCC(CC1)(CCC[C@H]2CCCO2)C(=O)[O-]	0	253.36199999999994	2.2821	0.05755667974291868	-0.5495575573757505	11.467771951373141	-0.8178330498866211	1.3333333333333333	0.7549733327280411	104.0	13.010225400620904	4.869813062430903	1.8023420838752313	3.0	5.0	2.0	49.36	18.0	18.0	0.0	2.0	2.0	1.0	1.0	2.0	0.0	0.0	0.0	0.9333333333333333	3.0	0.0	3.0	0.0	19.0	0.9333333333333333	253.36199999999994	2.0	5.0
CC(=O)Nc1cccc(c1)-c1cnc(N)c(c1C)-c1ccc(O)cc1	1	333.391	3.970220000000001	0.22074773558512684	-0.5079662447793253	11.27876603270508	-0.11658764786199804	1.08	0.6764853388169952	126.0	17.974327015758657	4.017805569663497	2.110533799963765	5.0	3.0	3.0	88.24000000000001	25.0	25.0	3.0	0.0	0.0	0.0	0.0	0.0	2.0	1.0	3.0	0.1	4.0	3.0	5.0	4.0	27.0	0.1	333.391	3.0	3.0
c1cc(ncc1Cl)CC(=O)Nc2cc(cnc2)C(=O)c3cn(c4c3cncn4)C5(COC5)CO	0	478.89600000000036	2.0046999999999993	0.2299329768541217	-0.39372927420012305	13.418340203100303	-0.6717185742112246	1.1176470588235294	0.38535992928565	172.0	23.708531534440656	5.673737488729778	1.408855285821241	11.0	7.0	5.0	132.12	34.0	34.0	4.0	1.0	1.0	0.0	1.0	1.0	0.0	4.0	4.0	0.21739130434782608	9.0	2.0	10.0	2.0	38.0	0.21739130434782608	478.89600000000036	5.0	7.0
Cn1nccc1-c1cccc(c1)-n1c(Cl)cc2c1ncn(CC1(O)CCN(CC1)C(=O)C1(C)CC1)c2=O	1	521.0210000000004	3.394700000000001	0.26247396328118755	-0.38788389197491396	13.415630827272242	-1.0791530185483107	1.1081081081081081	0.43473581775695674	192.0	25.949018510446816	7.923816510307565	1.2696324107248436	10.0	5.0	6.0	98.17999999999998	37.0	37.0	4.0	2.0	2.0	1.0	1.0	2.0	1.0	3.0	4.0	0.4074074074074074	8.0	1.0	9.0	1.0	42.0	0.4074074074074074	521.0210000000004	6.0	5.0
Cc1ccc(F)c(c1)C1=[N](C)N=C2CN(CC12)C#N	1
C[C@H]1CC[C@]2(C[C@@H]1C)C[NH+]=C(N2C(C)C)N	0	224.37199999999999	0.30060000000000164	0.3438426553198576	-0.290728777190391	6.097020502645503	0.2958101851851851	1.375	0.6726790377935671	92.0	11.922285251880869	4.623909111353516	2.1980239357934033	3.0	1.0	2.0	43.230000000000004	16.0	16.0	0.0	2.0	1.0	1.0	1.0	2.0	0.0	0.0	0.0	0.9230769230769231	2.0	2.0	3.0	3.0	17.0	0.9230769230769231	224.37199999999999	2.0	1.0
C[C@@H](C[NH2+]C(C)C)N1CCOCC1(C)C	0	215.36099999999993	0.4575000000000007	0.0912316252640277	-0.3782192755600241	5.538864559712774	0.196910903250189	1.3333333333333333	0.7379343602324737	90.0	11.474691494688164	3.189990549680782	2.453010509463538	3.0	4.0	1.0	29.080000000000002	15.0	15.0	0.0	1.0	1.0	0.0	1.0	1.0	0.0	0.0	0.0	1.0	2.0	1.0	3.0	2.0	15.0	1.0	215.36099999999993	1.0	4.0
c1cc(ccc1N)N2CCO[C@H]3[C@@H]2CCC3	0	218.29999999999995	2.0265000000000004	0.07786092452289597	-0.3987267836764121	5.810966002141598	0.4502806122448977	1.1875	0.7329122351556805	86.0	10.957819157813608	3.7068733806820218	1.846700954051707	3.0	1.0	3.0	38.489999999999995	16.0	16.0	1.0	2.0	2.0	1.0	1.0	2.0	1.0	0.0	1.0	0.5384615384615384	3.0	1.0	3.0	2.0	18.0	0.5384615384615384	218.29999999999995	3.0	1.0
C1CCCC(CC1)[C@H](CC2CC2)O	0	182.307	3.117800000000002	0.05705882338388396	-0.39283132371824836	10.009351851851852	0.03296296296296286	0.9230769230769231	0.664840349144201	76.0	9.096011838247808	3.7157305354911934	1.7446184034352332	1.0	3.0	2.0	20.23	13.0	13.0	0.0	2.0	2.0	2.0	0.0	2.0	0.0	0.0	0.0	1.0	1.0	1.0	1.0	1.0	14.0	1.0	182.307	2.0	3.0
CC(C)n1c(ccn1)NS(=O)(=O)c2ccc(cc2F)N	0	298.343	1.9861	0.26546331512352495	-0.3986433729903262	13.712259070294785	-4.028078703703702	1.35	0.8445597223650874	108.0	14.91384908344359	2.6438179684150853	2.38461853993149	8.0	4.0	2.0	90.01	20.0	20.0	2.0	0.0	0.0	0.0	0.0	0.0	1.0	1.0	2.0	0.25	5.0	2.0	6.0	3.0	21.0	0.25	298.343	2.0	4.0
CCCC(=O)OC(C)c1nc(c(Sc2c(Cl)cncc2Cl)s1)[N+]([O-])=O	1	422.315	5.308600000000003	0.38870519438565715	-0.4527554850107738	11.606437127970768	-0.6801074997900398	1.44	0.33901834979438183	134.0	18.560113453385565	2.8833390581659013	2.3062132079393978	11.0	7.0	2.0	95.22	25.0	25.0	2.0	0.0	0.0	0.0	0.0	0.0	0.0	2.0	2.0	0.35714285714285715	8.0	0.0	7.0	0.0	26.0	0.35714285714285715	422.315	2.0	7.0
C[C@@H]1CCC[C@@](C1)(C[NH+]2C[C@@H](C[C@@H](C2)C)C)C=O	0	252.42199999999997	1.9425999999999997	0.13129195180503647	-0.3336716832473183	11.650841128117914	0.003750000000000142	1.1666666666666667	0.7617633905250956	104.0	13.173362107437434	5.057652676556535	1.9847301465150122	2.0	3.0	2.0	21.51	18.0	18.0	0.0	2.0	2.0	1.0	1.0	2.0	0.0	0.0	0.0	0.9375	1.0	1.0	2.0	1.0	19.0	0.9375	252.42199999999997	2.0	3.0
CON\1C(=O)CS/C1=N\c2ccc(cc2)Br	0	301.16499999999996	2.5734000000000004	0.2627723749405114	-0.27111090335929294	11.351823402200386	-0.0802206685143192	1.4375	0.8428656547679265	84.0	11.543605595440512	1.958941080676406	2.236691349940753	6.0	2.0	2.0	41.9	16.0	16.0	1.0	1.0	1.0	0.0	1.0	1.0	1.0	0.0	1.0	0.2	4.0	0.0	4.0	0.0	17.0	0.2	301.16499999999996	2.0	2.0
CC(C)(C)OC(=O)N1CC[C@H]([C@@H](C1)c1ccccc1)C(=O)N1CCC(Cn2cnc3sccc3c2=O)CC1	1	536.6980000000002	4.7374000000000045	0.40979922141102415	-0.44368857397711636	13.805344465622692	-0.5625015411858769	1.0263157894736843	0.48107653653763793	202.0	26.86323207281991	7.640953325390181	1.240640944794039	9.0	4.0	5.0	84.74000000000001	38.0	38.0	3.0	2.0	2.0	0.0	2.0	2.0	1.0	2.0	3.0	0.5172413793103449	7.0	0.0	8.0	0.0	42.0	0.5172413793103449	536.6980000000002	5.0	4.0
C[C@@H]([C@H](CO)SC(C)C)N	0	163.286	0.8361000000000001	0.05645644972530735	-0.39516183351722806	8.84449074074074	0.08092592592592585	1.4	0.6452409183651365	62.0	8.146264369941973	1.2133380540648875	3.603336611977394	3.0	4.0	0.0	46.25	10.0	10.0	0.0	0.0	0.0	0.0	0.0	0.0	0.0	0.0	0.0	1.0	3.0	2.0	2.0	3.0	9.0	1.0	163.286	0.0	4.0
c1ccc(cc1)/C=C/CN2CCC[C@@H](C2)N3CCN(CC3)c4cccc(c4)C(F)(F)F	0	429.53000000000003	5.005200000000005	0.4159854203031267	-0.36895335799293233	13.025407404467085	-4.2933079656581254	0.9032258064516129	0.661977792532382	166.0	21.683587508058334	6.323407724346274	1.2799769794443785	6.0	5.0	4.0	9.72	31.0	31.0	2.0	2.0	2.0	0.0	2.0	2.0	2.0	0.0	2.0	0.44	3.0	0.0	3.0	0.0	34.0	0.44	429.53000000000003	4.0	5.0
Cc1ccc(s1)[C@@H](CC(=O)N1CCC(O)(Cn2cnc3c(-c4ccc(CN)cc4)n(C)nc3c2=O)CC1)C(F)(F)F	1	588.6560000000004	3.715320000000001	0.3965324741901232	-0.38788388367317456	13.757026485460518	-4.546083792503606	1.1219512195121952	0.3398621294777231	218.0	29.526368779636442	7.664920740009816	1.2842235055224158	13.0	7.0	5.0	119.27000000000001	41.0	41.0	4.0	1.0	1.0	0.0	1.0	1.0	1.0	3.0	4.0	0.42857142857142855	9.0	2.0	9.0	3.0	45.0	0.42857142857142855	588.6560000000004	5.0	7.0
CC[NH2+][C@H]1CCN(C[C@@H]1C)C[C@@H]2CCCO2	0	227.37199999999996	0.4591000000000003	0.09090805797824139	-0.37688675661359106	5.715782864071555	0.5267636421852689	1.375	0.7558196895325888	94.0	11.380468888623982	4.080020658398101	1.7293532036176926	3.0	4.0	2.0	29.080000000000002	16.0	16.0	0.0	2.0	2.0	0.0	2.0	2.0	0.0	0.0	0.0	1.0	2.0	1.0	3.0	2.0	17.0	1.0	227.37199999999996	2.0	4.0
C[C@H](CC(=O)N1CCC(O)(Cn2cnc(cc2=O)N2CCN(Cc3ccccn3)CC2)CC1)c1ccccc1	1	530.6730000000005	2.5078000000000014	0.2549978032568265	-0.3878838951728773	12.934640299554832	-1.0357650656699513	0.9487179487179487	0.47827985487305	206.0	27.244065440373383	8.03401721547211	1.108356681923486	9.0	8.0	5.0	94.8	39.0	39.0	3.0	2.0	2.0	0.0	2.0	2.0	1.0	2.0	3.0	0.4666666666666667	8.0	1.0	9.0	1.0	43.0	0.4666666666666667	530.6730000000005	5.0	8.0
Cc1c(c(nc(n1)N)[C@H](C)Oc2ccc(cc2)[N+](=O)[O-])C(=O)NN	0	332.3200000000001	1.0189199999999996	0.26919521993286727	-0.48438712050583216	11.95544898323578	-0.6641147014361304	1.3333333333333333	0.3164297156311473	126.0	17.853006672199015	3.2388227339874645	2.332725310222619	10.0	5.0	2.0	159.29000000000002	24.0	24.0	2.0	0.0	0.0	0.0	0.0	0.0	1.0	1.0	2.0	0.21428571428571427	8.0	3.0	10.0	5.0	25.0	0.21428571428571427	332.3200000000001	2.0	5.0
CCc1c(cnc(N)c1-c1ccc2[nH]ncc2c1)-c1ccc(O)cc1	1	330.3910000000001	4.142100000000002	0.13104139257585296	-0.5079662448628097	9.542470819541077	0.2461439885871708	1.04	0.5265614227295711	124.0	17.388540578131753	4.4765118593854725	1.944126066753631	5.0	3.0	4.0	87.82000000000001	25.0	25.0	4.0	0.0	0.0	0.0	0.0	0.0	2.0	2.0	4.0	0.1	4.0	3.0	5.0	4.0	28.0	0.1	330.3910000000001	4.0	3.0
OC1(Cn2cnc3n(ccc3c2=O)-c2ccccc2)CCN(CC1)C(=O)[C@@H]1CCNC[C@H]1c1ccccc1	1	511.6260000000004	2.934000000000001	0.262416899809619	-0.3878838919870784	13.575056743682616	-1.064572462670406	1.0	0.4299704804480312	196.0	26.11430892837647	8.201884356428012	1.1465838801190316	8.0	5.0	6.0	92.39	38.0	38.0	4.0	2.0	2.0	0.0	2.0	2.0	2.0	2.0	4.0	0.36666666666666664	7.0	2.0	8.0	2.0	43.0	0.36666666666666664	511.6260000000004	6.0	5.0
Nc1nc2ccc(cn2c1-c1ccc(O)cc1)C(F)(F)F	1	293.248	3.3079	0.4173281148520947	-0.5079662294416196	12.811610180343948	-4.444992152725288	1.0476190476190477	0.7232151248109762	108.0	15.198306133819765	3.113560777598381	2.258834311444261	7.0	1.0	3.0	63.55	21.0	21.0	3.0	0.0	0.0	0.0	0.0	0.0	1.0	2.0	3.0	0.07142857142857142	4.0	2.0	4.0	3.0	23.0	0.07142857142857142	293.248	3.0	1.0
Cc1ccc(c(c1)Cl)NC[C@H](COCCCC(C)C)O	0	299.842	3.874020000000003	0.09449641701204987	-0.3888805618509782	9.833905423280424	-0.5218335852859666	1.35	0.6801128574372063	114.0	14.957819157813608	3.033112578794298	2.1754747542521002	4.0	9.0	1.0	41.489999999999995	20.0	20.0	1.0	0.0	0.0	0.0	0.0	0.0	1.0	0.0	1.0	0.625	3.0	2.0	3.0	2.0	20.0	0.625	299.842	1.0	9.0
CCC(CC)c1ncc(c(n1)[O-])Br	0	244.112	2.2162999999999995	0.13011508843449202	-0.8577441403731545	11.178132558578987	-0.2250925925925924	1.4615384615384615	0.8184904775335963	72.0	9.844934982691242	2.0813158121092297	2.948480221347333	4.0	3.0	1.0	48.84	13.0	13.0	1.0	0.0	0.0	0.0	0.0	0.0	0.0	1.0	1.0	0.5555555555555556	3.0	0.0	3.0	0.0	13.0	0.5555555555555556	244.112	1.0	3.0
CCc1c(c(nc([nH+]1)CC(C)C)NC)Br	0	273.198	2.4608000000000008	0.298872419803288	-0.35133863575312285	4.525995370370371	0.615127551020408	1.4666666666666666	0.914855030513164	84.0	11.422285251880869	2.2067488685690977	3.086923015023756	4.0	4.0	1.0	39.06	15.0	15.0	1.0	0.0	0.0	0.0	0.0	0.0	0.0	1.0	1.0	0.6363636363636364	2.0	1.0	3.0	2.0	15.0	0.6363636363636364	273.198	1.0	4.0
CC(C)c1nc(sn1)n2cc(cn2)I	0	320.159	2.4518000000000004	0.22964525457641582	-0.21127011659235456	4.39787037037037	0.37003165154950846	1.5	0.7985450006274226	74.0	10.129392033067417	1.694482228497274	2.3330157456843517	6.0	2.0	2.0	43.6	14.0	14.0	2.0	0.0	0.0	0.0	0.0	0.0	0.0	2.0	2.0	0.375	5.0	0.0	4.0	0.0	15.0	0.375	320.159	2.0	2.0
C1C[C@@H]2[C@H](C1)OCCN2C[C@@H]3CC[C@@H](O3)C[NH3+]	0	241.355	0.02920000000000228	0.10667926965942384	-0.37526305723522807	6.016817838246411	0.41705144557823093	1.1176470588235294	0.7581926622087557	98.0	11.664925939000154	4.552772770920724	1.5374529783576367	4.0	3.0	3.0	49.34	17.0	17.0	0.0	3.0	3.0	1.0	2.0	3.0	0.0	0.0	0.0	1.0	3.0	1.0	4.0	3.0	19.0	1.0	241.355	3.0	3.0
CC1(CCC[C@](C1)(C#N)NC)C	0	166.268	2.06838	0.10653760442471884	-0.30244591163563517	9.061250000000001	-0.24826388888888884	1.3333333333333333	0.6469661247499858	68.0	9.242640687119286	2.9300058401156446	2.740891485815556	2.0	1.0	1.0	35.82	12.0	12.0	0.0	1.0	1.0	1.0	0.0	1.0	0.0	0.0	0.0	0.9	2.0	1.0	2.0	1.0	12.0	0.9	166.268	1.0	1.0
c1c(cc(c(c1/C=N\[C@H]2[C@@H]([C@@H]([C@@H](O[C@@H]2O)CO)O)O)[O-])Br)[N+](=O)[O-]	0	406.1650000000001	-1.3502999999999998	0.2706655288861526	-0.8712507424404342	11.942613821380508	-1.630517775783152	1.3333333333333333	0.27031093140671203	132.0	18.016143379015546	3.520727442146197	2.28589081064589	11.0	4.0	2.0	168.71	24.0	24.0	1.0	1.0	1.0	0.0	1.0	1.0	1.0	0.0	1.0	0.46153846153846156	9.0	4.0	10.0	4.0	25.0	0.46153846153846156	406.1650000000001	2.0	4.0
c1c(cncc1CN)C[NH3+]	0	138.194	-0.7177999999999991	0.10119760575858683	-0.3537606661998795	5.413000755857899	0.5563888888888889	1.4	0.5661891003886786	54.0	7.397341225498537	1.3758847897239543	2.8711457287957725	3.0	2.0	1.0	66.55	10.0	10.0	1.0	0.0	0.0	0.0	0.0	0.0	0.0	1.0	1.0	0.2857142857142857	2.0	2.0	3.0	5.0	10.0	0.2857142857142857	138.194	1.0	2.0
CCc1c(noc1N)c2ccc(c(c2)F)F	0	224.20999999999998	2.7644	0.22540995716774925	-0.36733734448346317	13.042676681783824	-0.9156254724111863	1.3125	0.8527969253683284	84.0	11.706742302257043	2.365147942135329	2.5394988747820184	5.0	2.0	2.0	52.05	16.0	16.0	2.0	0.0	0.0	0.0	0.0	0.0	1.0	1.0	2.0	0.18181818181818182	3.0	1.0	3.0	2.0	17.0	0.18181818181818182	224.20999999999998	2.0	2.0
C[C@@H](c1ccccc1)NC(=O)COc2ccc(cc2)/C=N/NC(=O)CN(c3ccc(c(c3)Cl)Cl)S(=O)(=O)C	0	577.4900000000001	4.165900000000003	0.26032363417603854	-0.4837872184689421	12.337676017734708	-3.7808399123618535	1.0	0.2622745224429954	200.0	27.708531534440663	5.208679537012495	1.490699213467423	12.0	11.0	3.0	117.16999999999999	38.0	38.0	3.0	0.0	0.0	0.0	0.0	0.0	3.0	0.0	3.0	0.19230769230769232	6.0	2.0	9.0	2.0	40.0	0.19230769230769232	577.4900000000001	3.0	11.0
OC1(Cn2cnc3n(c(I)cc3c2=O)-c2ccccc2)CCN(CC1)C(=O)c1cnc(o1)C1CC1	1	585.4020000000002	3.3245000000000022	0.29078685635804513	-0.43524026648324465	13.272502733221668	-1.1054556117416872	1.1428571428571428	0.36063812969836384	180.0	24.156125291633362	6.861805277212326	1.1836610313307632	10.0	5.0	6.0	106.39	35.0	35.0	4.0	2.0	2.0	1.0	1.0	2.0	1.0	3.0	4.0	0.36	8.0	1.0	9.0	1.0	40.0	0.36	585.4020000000002	6.0	5.0
c1cc(ccc1CN(C[C@@H]2CCCO2)C(=O)/C=C/c3ccc(cc3Cl)Cl)Cl	0	424.755	5.8678000000000035	0.24646450650824733	-0.3763757555755796	12.84219982643263	-0.0912345679012343	1.1111111111111112	0.5428801449881093	142.0	19.225403871315223	4.414343583223231	1.7391686089864498	6.0	6.0	3.0	29.54	27.0	27.0	2.0	1.0	1.0	0.0	1.0	1.0	2.0	0.0	2.0	0.2857142857142857	2.0	0.0	3.0	0.0	29.0	0.2857142857142857	424.755	3.0	6.0
Cc1cc([nH]n1)Nc2c3ccc(cc3[nH+]c(n2)NCc4ccc(cc4F)F)F	0	385.3730000000001	3.8534200000000007	0.39157724308507424	-0.3106728523370914	13.844581381092649	-0.6614655286025235	1.0357142857142858	0.4875196766574805	142.0	19.67299762850793	4.133811695336612	1.6717427108428022	9.0	5.0	4.0	79.77000000000001	28.0	28.0	4.0	0.0	0.0	0.0	0.0	0.0	2.0	2.0	4.0	0.10526315789473684	4.0	3.0	6.0	4.0	31.0	0.10526315789473684	385.3730000000001	4.0	5.0
CC[C@H](c1cnn(c1)CCOCC)Cl	0	216.71199999999996	2.6095000000000006	0.06619921041539809	-0.37981615904927696	6.080720680762016	0.0794847306206432	1.5714285714285714	0.5400797397758699	80.0	10.38890505706126	2.042182032094592	2.4227542807796416	4.0	6.0	1.0	27.05	14.0	14.0	1.0	0.0	0.0	0.0	0.0	0.0	0.0	1.0	1.0	0.7	3.0	0.0	3.0	0.0	14.0	0.7	216.71199999999996	1.0	6.0
c1cc(c([nH+]c1)N2CCCC2)N[C@H]3C[C@@H]4[C@@H]3C=CC4	0	256.373	2.4774000000000003	0.29756700630472516	-0.3750688313112187	3.7711111111111113	0.6397250566893423	1.263157894736842	0.8419197499007524	100.0	12.656489770562876	4.9602435939208736	1.5241458927836289	3.0	3.0	4.0	29.410000000000004	19.0	19.0	1.0	3.0	2.0	2.0	1.0	3.0	0.0	1.0	1.0	0.5625	2.0	1.0	3.0	2.0	22.0	0.5625	256.373	4.0	3.0
c1cc(c(c(c1)Cl)C(=O)NC(=O)Nc2c(cc(cn2)C(F)(F)F)Cl)F	0	396.127	4.5081999999999995	0.41744418104785924	-0.2907494788099583	13.581486428567956	-4.657757850273598	1.12	0.7344744347496869	132.0	18.77565640300939	2.8173276416320743	2.116292914403311	11.0	2.0	2.0	71.09	25.0	25.0	2.0	0.0	0.0	0.0	0.0	0.0	1.0	1.0	2.0	0.07142857142857142	3.0	2.0	5.0	2.0	26.0	0.07142857142857142	396.127	2.0	2.0
CN(C)CCCNc1ccc(NC(=O)c2nnc(Sc3c(Cl)cncc3Cl)s2)cc1	1	483.45000000000005	5.007000000000003	0.2861748942697661	-0.38499572734623083	12.478508776902524	-0.32132926769064873	1.1	0.41434437714944594	158.0	21.50986092169139	3.8536637611426627	1.54914328798972	11.0	9.0	3.0	83.04	30.0	30.0	3.0	0.0	0.0	0.0	0.0	0.0	1.0	2.0	3.0	0.2631578947368421	8.0	2.0	7.0	2.0	32.0	0.2631578947368421	483.45000000000005	3.0	9.0
C#CC1C[C@H]2C[C@@H](C1)C=C2	0	132.206	2.2218999999999998	0.021097924191370496	-0.11981168914956862	5.377685185185185	0.568287037037037	1.1	0.3499960696752715	52.0	6.974691494688164	2.6711777398057777	2.091937676980235	0.0	0.0	2.0	0.0	10.0	10.0	0.0	2.0	1.0	2.0	0.0	2.0	0.0	0.0	0.0	0.6	0.0	0.0	0.0	0.0	11.0	0.6	132.206	2.0	0.0
C[C@@H]1CC[C@]1(C#N)SC(C)(C)C	0	183.32	3.2103800000000016	0.10535920088131526	-0.19677034404107427	9.099444444444444	-0.07118055555555558	1.5	0.6230007245975863	68.0	9.405777393935816	2.422357538380025	2.6563458530176867	2.0	1.0	1.0	23.79	12.0	12.0	0.0	1.0	1.0	1.0	0.0	1.0	0.0	0.0	0.0	0.9	2.0	0.0	1.0	0.0	12.0	0.9	183.32	1.0	1.0
c1cc(cnc1)/N=C\c2cc(ccc2[O-])Br	0	276.11299999999994	2.6683000000000012	0.081253795309574	-0.8720097892699381	11.464953546233307	-0.04551823507180619	1.3125	0.7915668642917848	80.0	11.380468888623982	1.9704656420363955	2.2703168999367236	4.0	2.0	2.0	48.31	16.0	16.0	2.0	0.0	0.0	0.0	0.0	0.0	1.0	1.0	2.0	0.0	3.0	0.0	3.0	0.0	17.0	0.0	276.11299999999994	2.0	2.0
C[C@H](CC(=O)N1CCC(O)(Cn2cnc3n(C)cnc3c2=O)CC1)c1ccccc1	1	409.49000000000024	1.6772999999999987	0.2811062320960401	-0.38788388364260745	12.722555273158697	-1.0458434482034313	1.1333333333333333	0.6920492838817095	158.0	21.30275414050484	6.049710279799824	1.3795353437187943	8.0	5.0	4.0	93.25	30.0	30.0	3.0	1.0	1.0	0.0	1.0	1.0	1.0	2.0	3.0	0.45454545454545453	7.0	1.0	8.0	1.0	33.0	0.45454545454545453	409.49000000000024	4.0	5.0
CNC(=O)Cc1ccc(cc1)n2c(=O)c3ccccc3n(c2=O)CC(=O)Nc4cccc(c4)SC	0	488.56900000000024	2.8015000000000008	0.3361154086824775	-0.3588900332028118	13.48005899044905	-0.6242910157890311	0.9142857142857143	0.3897010486513554	178.0	24.949018510446816	5.543810258009311	1.7388004146289031	9.0	7.0	4.0	102.19999999999999	35.0	35.0	4.0	0.0	0.0	0.0	0.0	0.0	3.0	1.0	4.0	0.15384615384615385	7.0	2.0	8.0	2.0	38.0	0.15384615384615385	488.56900000000024	4.0	7.0
CCC[NH+]1CCC(CC1)([C@]2(CCC[C@H](C2)C)C#N)O	0	265.42099999999994	1.5262799999999992	0.09396526019061816	-0.38775332239436955	11.114475623582766	-0.7285005668934241	1.3157894736842106	0.8127596080644519	108.0	13.932875131431278	5.490028461022162	2.083774868882704	3.0	3.0	2.0	48.46	19.0	19.0	0.0	2.0	2.0	1.0	1.0	2.0	0.0	0.0	0.0	0.9375	2.0	2.0	3.0	2.0	20.0	0.9375	265.42099999999994	2.0	3.0
CCc1c(cn(n1)C)C#Cc2cccc(c2)N	0	225.295	1.9645	0.07778086574243022	-0.3986932060549792	5.70350639329806	0.7349089558662973	1.3529411764705883	0.5953360889330436	86.0	12.25071237662706	2.4683057344002006	2.3208354330885483	3.0	1.0	2.0	43.84	17.0	17.0	2.0	0.0	0.0	0.0	0.0	0.0	1.0	1.0	2.0	0.21428571428571427	3.0	1.0	3.0	2.0	18.0	0.21428571428571427	225.295	2.0	1.0
C=CCOc1ccc(cc1)[C@@H]2C(=C(C(=O)N2Cc3ccccc3)[O-])C(=O)c4cccs4	0	430.5050000000001	3.8937000000000035	0.23977362499030838	-0.8684259369154811	13.1919326693028	-0.7608699714453693	1.064516129032258	0.40157168148185024	156.0	21.794317972067567	5.033864513335016	1.7405363282078572	6.0	8.0	4.0	69.66999999999999	31.0	31.0	3.0	1.0	0.0	0.0	1.0	1.0	2.0	1.0	3.0	0.12	5.0	0.0	5.0	0.0	34.0	0.12	430.5050000000001	4.0	8.0
CC1=CC(=O)C[C@@]([C@H]1/C=C/[C@@H](C)O)(C)CO[C@H]2[C@@H]([C@H]([C@@H]([C@H](O2)CO)O)O)O	0	386.4410000000001	-0.7184999999999995	0.18615734768690645	-0.39356651509974955	12.089477060120547	-1.5192063656908539	1.3333333333333333	0.3774295216729269	154.0	20.353006672199015	5.215981236834608	2.1506507612463888	8.0	6.0	2.0	136.68	27.0	27.0	0.0	2.0	1.0	1.0	1.0	2.0	0.0	0.0	0.0	0.7368421052631579	8.0	5.0	8.0	5.0	28.0	0.7368421052631579	386.4410000000001	2.0	6.0
Cc1ccc2C(=O)c3nc(C#N)c(nc3-c2c1)C#N	1	246.229	1.7397799999999999	0.21383034849092908	-0.2867429134639445	12.17222552910053	-0.2513983371126225	1.0	0.6021382448061567	88.0	13.568549621822843	2.99751674499821	2.3777832063665056	5.0	0.0	3.0	90.43	19.0	19.0	2.0	1.0	0.0	1.0	0.0	1.0	1.0	1.0	2.0	0.07142857142857142	5.0	0.0	5.0	0.0	21.0	0.07142857142857142	246.229	3.0	0.0
CC1(CC1)C(=O)N1CCC(O)(Cn2cnc3n(c(Cl)cc3c2=O)-c2ccc(cc2)C2CC2)CC1	1	480.9960000000003	3.8716000000000026	0.26247396327032535	-0.38788389197491396	13.280567377114094	-1.05017785246213	1.088235294117647	0.6007473507034374	178.0	23.66456146007064	7.902824888384615	1.231595707598779	8.0	5.0	6.0	80.36000000000001	34.0	34.0	3.0	3.0	3.0	2.0	1.0	3.0	1.0	2.0	3.0	0.5	6.0	1.0	7.0	1.0	39.0	0.5	480.9960000000003	6.0	5.0
c1cc(sc1C=O)c2cc(cc(c2)F)C(=O)[O-]	0	249.24199999999996	1.730199999999999	0.15951614865994526	-0.5448129309483303	13.206314877802972	-1.432484305450575	1.2941176470588236	0.7782422638681747	86.0	12.41384908344359	2.1609402477733743	2.5077962637344258	5.0	3.0	2.0	57.2	17.0	17.0	2.0	0.0	0.0	0.0	0.0	0.0	1.0	1.0	2.0	0.0	4.0	0.0	3.0	0.0	18.0	0.0	249.24199999999996	2.0	3.0
CC[C@H]1CCC[C@H](C1)[NH2+][C@@H]2CCC[C@@H]2S(=O)(=O)C	0	274.45000000000005	1.4843	0.15562162125179424	-0.34030811472024797	11.786114024313429	-2.852822000713866	1.1111111111111112	0.8441035420135163	106.0	13.173362107437434	4.973664447645584	1.9210439299031823	4.0	4.0	2.0	50.75	18.0	18.0	0.0	2.0	2.0	2.0	0.0	2.0	0.0	0.0	0.0	1.0	2.0	1.0	3.0	2.0	19.0	1.0	274.45000000000005	2.0	4.0
C[C@@H]1C(=N[C@H](O1)C)C	0	113.15999999999998	1.212	0.14591276028820055	-0.34803793417037326	5.2696759259259265	0.08796296296296258	1.5	0.46242844289242757	46.0	6.146264369941973	1.374834424667156	2.589785584154442	2.0	0.0	1.0	21.59	8.0	8.0	0.0	1.0	0.0	0.0	1.0	1.0	0.0	0.0	0.0	0.8333333333333334	2.0	0.0	2.0	0.0	8.0	0.8333333333333334	113.15999999999998	1.0	0.0
C1CCC(CC1)([C@@H]2CCO[C@]3(C2)CCOC3)[NH3+]	0	240.36699999999993	1.5169	0.09756331018380092	-0.37833906900770187	6.039688208616781	0.06056925547996972	1.0	0.7550499042121684	98.0	11.769738424614747	5.275456837260939	1.6985763084280443	3.0	1.0	3.0	46.1	17.0	17.0	0.0	3.0	3.0	1.0	2.0	3.0	0.0	0.0	0.0	1.0	2.0	1.0	3.0	3.0	19.0	1.0	240.36699999999993	3.0	1.0
c1c([nH]nc1CO)C[NH3+]	0	128.155	-1.3560999999999999	0.11633233101139724	-0.38999075363890645	8.543539304610732	-0.003472222222222321	1.7777777777777777	0.459974390047489	50.0	6.690234444311989	1.1152930169705084	2.7405682344315334	4.0	2.0	1.0	76.55	9.0	9.0	1.0	0.0	0.0	0.0	0.0	0.0	0.0	1.0	1.0	0.4	2.0	3.0	4.0	5.0	9.0	0.4	128.155	1.0	2.0
C=CCCC[C@]1(Cc2ccccc2OC1)C(=O)[O-]	0	245.29799999999997	1.7140999999999995	0.1220594669130134	-0.5494065282453899	11.463367819349962	-1.0129024943310656	1.4444444444444444	0.5858996550125629	96.0	13.010225400620904	3.5020038098162405	2.183333548739455	3.0	5.0	2.0	49.36	18.0	18.0	1.0	1.0	0.0	0.0	1.0	1.0	1.0	0.0	1.0	0.4	3.0	0.0	3.0	0.0	19.0	0.4	245.29799999999997	2.0	5.0
Cn1ccc(n1)c2cc(c(cc2C(F)(F)F)F)C(=O)Nc3cnc(nc3c4ccccc4)CN5C(=O)COC5=O	0	554.4600000000003	4.433100000000004	0.4170628438677923	-0.4389603890907029	14.923925481318157	-4.906748338568483	1.125	0.35035404990214114	204.0	28.60371904882606	5.920972955760077	1.5237689291132406	14.0	6.0	5.0	119.31	40.0	40.0	4.0	1.0	1.0	0.0	1.0	1.0	2.0	2.0	4.0	0.15384615384615385	8.0	1.0	10.0	1.0	44.0	0.15384615384615385	554.4600000000003	5.0	6.0
Clc1cncc(Cl)c1Sc1nnc(s1)C(=O)Nc1cnc2ccccc2c1	1	434.33300000000014	5.191600000000001	0.2862188023433025	-0.3184343222418641	12.447447369894459	-0.3580061623414792	1.0740740740740742	0.4761576074217012	134.0	18.802754140504845	3.44801448558323	1.5090350019694916	10.0	4.0	4.0	80.66	27.0	27.0	4.0	0.0	0.0	0.0	0.0	0.0	1.0	3.0	4.0	0.0	7.0	1.0	6.0	1.0	30.0	0.0	434.33300000000014	4.0	4.0
CS(=O)(=O)c1cccc(NC(=O)c2nnc(Sc3c(Cl)cncc3Cl)s2)c1	1	461.37700000000007	4.046900000000002	0.2861755123518587	-0.319828214450036	12.350677875059489	-3.374503134816225	1.1851851851851851	0.6117715803168843	140.0	19.60408352775558	3.11972352272267	1.7591135158742615	12.0	5.0	3.0	101.91	27.0	27.0	3.0	0.0	0.0	0.0	0.0	0.0	1.0	2.0	3.0	0.06666666666666667	8.0	1.0	7.0	1.0	29.0	0.06666666666666667	461.37700000000007	3.0	5.0
C[C@@H]1CN(CCN1C(=O)OC(C)(C)C)C(=O)Nc2cnc3n2nc(cc3)[N@]4CCC[C@@H]4c5cc(ccc5F)F	0	541.6030000000003	4.822100000000004	0.41014821050024375	-0.44368046028184516	14.556960681774171	-0.5964658924678705	1.1025641025641026	0.5109270046406397	208.0	27.896612267639515	6.990055689084298	1.302088949884475	12.0	3.0	5.0	95.31	39.0	39.0	3.0	2.0	2.0	0.0	2.0	2.0	1.0	2.0	3.0	0.48148148148148145	7.0	1.0	10.0	1.0	43.0	0.48148148148148145	541.6030000000003	5.0	3.0
CNc1nc2ncn(CC3(O)CCN(CC3)C(=O)CCc3ccccc3)c(=O)c2s1	1	427.53000000000014	1.8809999999999993	0.27267620921355634	-0.38788388774450144	12.756053192302428	-1.035795852776372	1.2333333333333334	0.6230880875241956	158.0	21.139617433688315	5.579535949735074	1.3664276434923055	9.0	6.0	4.0	100.35	30.0	30.0	3.0	1.0	1.0	0.0	1.0	1.0	1.0	2.0	3.0	0.42857142857142855	8.0	2.0	8.0	2.0	33.0	0.42857142857142855	427.53000000000014	4.0	6.0
CC[C@@H](CCO)CNS(=O)(=O)/C=C/c1ccc(cc1)C	0	297.4200000000001	2.2937200000000004	0.23323493128518427	-0.39636484008770867	11.835026297556059	-3.425558035714285	1.3	0.773459375242328	112.0	15.010225400620904	3.2048851695048723	2.5821565771513084	5.0	8.0	1.0	66.4	20.0	20.0	1.0	0.0	0.0	0.0	0.0	0.0	1.0	0.0	1.0	0.4666666666666667	3.0	2.0	4.0	2.0	20.0	0.4666666666666667	297.4200000000001	1.0	8.0
CC[C@H]([C@@H]1[C@@H](C(=O)OC1(C)C)C(=O)NNC(=O)c2ccccc2)C(=O)c3ccc(cc3)Br	0	501.3770000000001	3.687000000000001	0.31907598765503997	-0.4586932223912376	13.30431908799746	-1.2310910073906112	0.96875	0.2722723084454643	168.0	23.465890847321372	5.735947974131892	1.8202817175259132	8.0	6.0	3.0	101.57	32.0	32.0	2.0	1.0	1.0	0.0	1.0	1.0	2.0	0.0	2.0	0.3333333333333333	5.0	2.0	7.0	2.0	34.0	0.3333333333333333	501.3770000000001	3.0	6.0
CCOc1nc2-c3ccccc3C(=O)c2nc1C#N	1	251.24499999999998	1.9583799999999998	0.2513306738160198	-0.475889469272335	12.17255818531116	-0.19662178760393045	1.2105263157894737	0.6954340567354397	92.0	13.405412915006313	2.8926802040087067	2.2693479815340813	5.0	2.0	3.0	75.87	19.0	19.0	2.0	1.0	0.0	1.0	0.0	1.0	1.0	1.0	2.0	0.14285714285714285	5.0	0.0	5.0	0.0	21.0	0.14285714285714285	251.24499999999998	3.0	2.0
CC(C)(C)[C@H](c1nc(cs1)c2ccncc2)[NH3+]	0	248.375	2.5341999999999993	0.1513214703425337	-0.3489524588990774	4.675115740740741	0.14619716868228783	1.2352941176470589	0.8875886085324061	90.0	12.466255326250888	2.8415139690266153	2.284548155521566	4.0	2.0	2.0	53.42	17.0	17.0	2.0	0.0	0.0	0.0	0.0	0.0	0.0	2.0	2.0	0.38461538461538464	3.0	1.0	3.0	3.0	18.0	0.38461538461538464	248.375	2.0	2.0
COc1ccc(Sc2sc(nc2[N+]([O-])=O)C(C)=O)cc1OC	1	340.3820000000001	3.4223000000000026	0.38905004685639716	-0.49286888753501507	11.349441265537946	-0.5912412603930464	1.3181818181818181	0.4517508073714125	116.0	16.275656403009393	2.619059943733857	2.3766920123150768	9.0	6.0	2.0	91.55999999999999	22.0	22.0	2.0	0.0	0.0	0.0	0.0	0.0	1.0	1.0	2.0	0.23076923076923078	8.0	0.0	7.0	0.0	23.0	0.23076923076923078	340.3820000000001	2.0	6.0
Cc1ccc(c(c1)C)/C=c\2/c(=O)n(c(=C(C#N)C#N)s2)C	0	295.367	1.0903	0.26833601453826345	-0.3003818483048351	12.21843568909045	-0.1963194444444447	1.2857142857142858	0.7905183998278844	104.0	15.568549621822843	3.176059371084349	2.7928008091136833	5.0	1.0	2.0	69.58	21.0	21.0	2.0	0.0	0.0	0.0	0.0	0.0	1.0	1.0	2.0	0.1875	5.0	0.0	4.0	0.0	22.0	0.1875	295.367	2.0	1.0
C1N2CN3CN1CN(C2)C3SC#N	0	197.26700000000002	-0.47941999999999974	0.1358465991494632	-0.26427341629358314	8.68320743575208	0.28962962962962946	1.0	0.5285263854052676	70.0	8.836498814253963	2.709453544750572	1.8202609242471057	6.0	1.0	4.0	36.75	13.0	13.0	0.0	4.0	4.0	0.0	4.0	4.0	0.0	0.0	0.0	0.8571428571428571	6.0	0.0	5.0	0.0	15.0	0.8571428571428571	197.26700000000002	4.0	1.0
C[C@@H]1CC[C@H](C[C@@H]1C)NS(=O)(=O)[C@@H]2CC[NH2+]C2	0	261.411	0.06620000000000215	0.22002313111633684	-0.3450849293229594	12.158126889644747	-3.081784769463341	1.1176470588235294	0.7548263040061353	100.0	12.466255326250886	4.490267274441128	1.9167950487624457	5.0	3.0	2.0	62.78	17.0	17.0	0.0	2.0	2.0	1.0	1.0	2.0	0.0	0.0	0.0	1.0	2.0	2.0	4.0	3.0	18.0	1.0	261.411	2.0	3.0
CCN1CCN(C[C@@H]1C)c2nc(cs2)[C@@H](C)[NH3+]	0	255.41100000000003	0.9764000000000002	0.18533218552865205	-0.35029452698083113	4.682163170823885	0.28643917443520595	1.588235294117647	0.8755268330462653	96.0	12.41384908344359	3.4565181934366933	2.03089179189388	5.0	3.0	2.0	47.010000000000005	17.0	17.0	1.0	1.0	1.0	0.0	1.0	1.0	0.0	1.0	1.0	0.75	4.0	1.0	4.0	3.0	18.0	0.75	255.41100000000003	2.0	3.0
CCc1c(cnc(N)c1-c1ccc(OC)cc1F)-c1ccc(O)cc1	1	338.38200000000006	4.4135000000000035	0.13436081584282336	-0.5079662448628097	14.609845252150448	-0.41166099773242615	1.12	0.7390485882916917	128.0	17.974327015758657	4.193224247838532	2.2299488596337738	5.0	4.0	3.0	68.37	25.0	25.0	3.0	0.0	0.0	0.0	0.0	0.0	2.0	1.0	3.0	0.15	4.0	2.0	4.0	3.0	27.0	0.15	338.38200000000006	3.0	4.0
CCCNc1ccc(c(n1)CN(CCCO)C(C)C)Cl	0	299.8459999999999	3.149700000000002	0.12588100208592776	-0.39632594276961264	8.980472639281377	0.21078963529856387	1.4	0.7352642063535441	114.0	14.957819157813608	3.161339521942758	2.7632399938534444	5.0	9.0	1.0	48.39	20.0	20.0	1.0	0.0	0.0	0.0	0.0	0.0	0.0	1.0	1.0	0.6666666666666666	4.0	2.0	4.0	2.0	20.0	0.6666666666666666	299.8459999999999	1.0	9.0
CC(C)(C)c1nnc(o1)c2cnn3c2nc(cc3)[N@]4CCC[C@H]4c5cc(ccc5F)F	0	424.4550000000002	4.696500000000005	0.25271248136849306	-0.41992251646755047	14.442529241305534	-0.44834822529634644	1.096774193548387	0.47487406519160824	160.0	21.75034789769755	5.515522427825049	1.5456224204778053	9.0	3.0	5.0	72.35	31.0	31.0	4.0	1.0	1.0	0.0	1.0	1.0	1.0	3.0	4.0	0.36363636363636365	7.0	0.0	7.0	0.0	35.0	0.36363636363636365	424.4550000000002	5.0	3.0
C=C1C[C@H]2COC(=O)[C@H]2C1	0	138.16599999999997	1.1256	0.30919136984103474	-0.46511746063393866	10.937962962962963	-0.010509259259259052	1.5	0.3701956959005715	54.0	7.1378282015046945	2.3709056002102256	2.190266767159745	2.0	0.0	2.0	26.3	10.0	10.0	0.0	2.0	2.0	1.0	1.0	2.0	0.0	0.0	0.0	0.625	2.0	0.0	2.0	0.0	11.0	0.625	138.16599999999997	2.0	0.0
CCC[C@@H](C)N(C)c1cc(cc[nH+]1)CCl	0	227.75900000000001	2.864300000000001	0.27407609043235476	-0.26208577114189513	5.811905015607065	0.5526162131519273	1.5333333333333334	0.7075976579399114	84.0	11.259148545064338	2.752640652368255	2.7574228704639063	3.0	5.0	1.0	17.380000000000003	15.0	15.0	1.0	0.0	0.0	0.0	0.0	0.0	0.0	1.0	1.0	0.5833333333333334	1.0	0.0	2.0	1.0	15.0	0.5833333333333334	227.75900000000001	1.0	5.0
C[C@]12CCC(=O)C=C1[C@@H](C[C@@H]3[C@@H]2C(=O)C[C@@]\4([C@@H]3CC/C4=C\C(=O)OC)C)F	0	374.4520000000001	3.7447000000000026	0.3299393945413755	-0.46585199860949	15.15905678399816	-1.1626975203661718	1.2592592592592593	0.5180990450643798	146.0	19.560113453385565	7.972886506059292	1.7475344266297168	5.0	1.0	4.0	60.44	27.0	27.0	0.0	4.0	3.0	4.0	0.0	4.0	0.0	0.0	0.0	0.6818181818181818	4.0	0.0	4.0	0.0	30.0	0.6818181818181818	374.4520000000001	4.0	1.0
Cn1cnc2cc(ccc12)-c1ccc(cc1)C(=O)N1CCC(O)(Cn2cnn3cccc3c2=O)CC1	1	482.5440000000003	2.7170000000000005	0.27727438402294313	-0.3878838712299768	13.128990072944799	-1.0682549946813116	0.9722222222222222	0.4248754033003295	182.0	24.86323207281991	7.160230399819019	1.1251045946726088	9.0	4.0	6.0	97.66	36.0	36.0	5.0	1.0	1.0	0.0	1.0	1.0	2.0	3.0	5.0	0.25925925925925924	8.0	1.0	9.0	1.0	41.0	0.25925925925925924	482.5440000000003	6.0	4.0
Cc1ccc(cc1C)NS(=O)(=O)c2ccc3c(c2)NC(=O)[C@H](CS3)C	0	376.5030000000001	3.7845400000000025	0.2614683991285802	-0.3247781861395935	12.684780407533385	-3.7298900462962954	1.12	0.8546630891311295	132.0	18.189869965382485	4.214743183657906	1.9141154651531063	7.0	3.0	3.0	75.27000000000001	25.0	25.0	2.0	1.0	0.0	0.0	1.0	1.0	2.0	0.0	2.0	0.2777777777777778	4.0	2.0	5.0	2.0	27.0	0.2777777777777778	376.5030000000001	3.0	3.0
C=C1N=C(C(=O)O1)Cc2ccc(cc2)Br	0	266.094	2.4606000000000003	0.3593659983881223	-0.4036143831655216	11.232893361048124	-0.4000752314814806	1.3333333333333333	0.7710655657839515	76.0	10.836498814253964	1.9906205207778638	2.156358859651582	4.0	2.0	2.0	38.66	15.0	15.0	1.0	1.0	0.0	0.0	1.0	1.0	1.0	0.0	1.0	0.09090909090909091	3.0	0.0	3.0	0.0	16.0	0.09090909090909091	266.094	2.0	2.0
CC(C)c1n(C)nc2c1ncn(CC1(O)CCN(CC1)C(=O)C[C@@H](C)c1ccccc1)c2=O	1	451.57100000000025	2.800700000000001	0.2813469998499461	-0.3878838836732024	13.032573270949133	-1.058861328966847	1.0909090909090908	0.6220910194169653	176.0	23.750347897697548	6.763029375069978	1.4159438101509736	8.0	6.0	4.0	93.25	33.0	33.0	3.0	1.0	1.0	0.0	1.0	1.0	1.0	2.0	3.0	0.52	7.0	1.0	8.0	1.0	36.0	0.52	451.57100000000025	4.0	6.0
c1c(cc(cc1Cl)Cl)SCC(=O)[O-]	0	236.099	1.8353999999999997	0.05166870484275714	-0.5492472904171609	10.144562074829931	-1.1100944822373393	1.3076923076923077	0.7514605584223547	70.0	9.84493498269124	1.1927556009468785	2.713242192766617	5.0	3.0	1.0	40.129999999999995	13.0	13.0	1.0	0.0	0.0	0.0	0.0	0.0	1.0	0.0	1.0	0.125	3.0	0.0	2.0	0.0	13.0	0.125	236.099	1.0	3.0
CCCN1CC=C2[C@@H](C1)[C@@H](C(C(=C2C#N)N)(C#N)C#N)c3ccc(cc3)F	0	361.42400000000004	2.9610400000000006	0.19082377512375487	-0.3987568751713228	13.472366356870776	-1.6665434854497345	1.2222222222222223	0.8918224857994	136.0	19.604083527755577	5.508959723861939	2.2544562922284364	6.0	3.0	3.0	100.63	27.0	27.0	1.0	2.0	0.0	1.0	1.0	2.0	1.0	0.0	1.0	0.38095238095238093	5.0	1.0	5.0	2.0	29.0	0.38095238095238093	361.42400000000004	3.0	3.0
CC1(OCC(CO1)OC)C(=O)N(C)C	0	203.23799999999997	-0.1474000000000002	0.2815799689545734	-0.37664074795877367	11.649738756613758	-1.154236111111111	1.4285714285714286	0.6260841362698075	82.0	10.767584713501616	2.2173157373002987	2.569064125039416	5.0	2.0	1.0	48.00000000000001	14.0	14.0	0.0	1.0	1.0	0.0	1.0	1.0	0.0	0.0	0.0	0.8888888888888888	4.0	0.0	5.0	0.0	14.0	0.8888888888888888	203.23799999999997	1.0	2.0
Cc1cc2c(cc1C)n(c-3nc(=O)[nH]c(=O)c3n2)[C@H]([C@@H]([C@@H]([C@@H](CO)O)O)O)O	0	392.36800000000005	-2.2326599999999996	0.3494488989006916	-0.3935791225042655	12.19023153050119	-1.9733805744520032	1.0	0.2616680370589225	150.0	20.748194186584428	4.666860817054545	2.352660654664023	11.0	5.0	3.0	181.79	28.0	28.0	1.0	2.0	0.0	0.0	2.0	2.0	1.0	0.0	1.0	0.4117647058823529	10.0	6.0	11.0	6.0	30.0	0.4117647058823529	392.36800000000005	3.0	5.0
CCC[C@@H](c1nnnn1Cc2ccccc2)[NH+](Cc3cc4cc5c(cc4[nH]c3=O)OCO5)C6CCCCC6	0	515.6380000000004	3.550600000000002	0.2568254579592026	-0.45357000323918817	13.340245118903649	-0.052036474828682566	1.0263157894736843	0.3537708581006916	198.0	25.898765978752643	8.009820346510933	1.369505357015989	9.0	9.0	6.0	99.36000000000001	38.0	38.0	4.0	2.0	1.0	1.0	1.0	2.0	2.0	2.0	4.0	0.4482758620689655	7.0	2.0	9.0	2.0	43.0	0.4482758620689655	515.6380000000004	6.0	9.0
CC[C@H](C)CN(CC)Cc1cnc(cn1)C	0	221.348	2.6530200000000006	0.07265898541313386	-0.29746522562703004	4.394978741496598	0.7484792034097587	1.25	0.7392172243231389	90.0	11.966255326250886	2.934027882594301	2.5228809118075826	3.0	6.0	1.0	29.020000000000003	16.0	16.0	1.0	0.0	0.0	0.0	0.0	0.0	0.0	1.0	1.0	0.6923076923076923	3.0	0.0	3.0	0.0	16.0	0.6923076923076923	221.348	1.0	6.0
C#CC1(CCCCCCC1)O	0	152.237	2.095	0.12477070324313308	-0.3776271014534599	9.748888888888889	-0.7773611111111114	1.0	0.5269015904938529	62.0	8.156854249492381	2.449387446605248	2.4482361178492464	1.0	0.0	1.0	20.23	11.0	11.0	0.0	1.0	1.0	1.0	0.0	1.0	0.0	0.0	0.0	0.8	1.0	1.0	1.0	1.0	11.0	0.8	152.237	1.0	0.0
CC[C@@H](C)CC1(CCCC1)O	0	156.269	2.727700000000002	0.06499538889589679	-0.38988429288903453	9.992777777777778	-0.2823148148148147	1.3636363636363635	0.6658104719939437	66.0	8.319990956308912	2.9596143346301544	2.330613634500345	1.0	3.0	1.0	20.23	11.0	11.0	0.0	1.0	1.0	1.0	0.0	1.0	0.0	0.0	0.0	1.0	1.0	1.0	1.0	1.0	11.0	1.0	156.269	1.0	3.0
CCC1([C@@H]2CCCC[C@@H]2[C@@H]1[O-])CC	0	181.29899999999998	2.3417000000000003	-0.03494934424461113	-0.8513357528332874	12.06337962962963	-0.22888888888888914	1.1538461538461537	0.6409713834459888	76.0	9.474691494688164	4.829865607689906	2.1254047997691097	1.0	2.0	2.0	23.06	13.0	13.0	0.0	2.0	2.0	2.0	0.0	2.0	0.0	0.0	0.0	1.0	1.0	0.0	1.0	0.0	14.0	1.0	181.29899999999998	2.0	2.0
CC[C@@H]1CCCN(CC1)c2cccc([nH+]2)CCl	0	253.79700000000003	3.256000000000002	0.2740211201602589	-0.2617788230496686	5.865899877661842	0.5548263888888889	1.3529411764705883	0.7562842743339632	94.0	12.08757566981053	3.7498050415282385	2.0534978569686255	3.0	3.0	2.0	17.380000000000003	17.0	17.0	1.0	1.0	1.0	0.0	1.0	1.0	0.0	1.0	1.0	0.6428571428571429	1.0	0.0	2.0	1.0	18.0	0.6428571428571429	253.79700000000003	2.0	3.0
CC[C@]1(CCCN1)c2c(ccs2)C	0	195.33100000000002	3.0452200000000014	0.0528740550156928	-0.30671244000563375	3.673425925925926	0.31770833333333337	1.6153846153846154	0.7645450613545699	72.0	9.311554787871634	3.14400743808279	2.358899055818761	2.0	2.0	2.0	12.03	13.0	13.0	1.0	1.0	1.0	0.0	1.0	1.0	0.0	1.0	1.0	0.6363636363636364	2.0	1.0	1.0	1.0	14.0	0.6363636363636364	195.33100000000002	2.0	2.0
c1cc(cc(c1)OC(F)F)CN2CCC(CC2)c3[nH+]ccn3CC4CCC4	0	376.47100000000006	4.083300000000003	0.3870321367377104	-0.43483314475896634	12.388853682274423	-2.774608752244079	1.1481481481481481	0.7290906667554713	146.0	18.639617433688315	5.9788403098460945	1.3095985824054521	6.0	7.0	4.0	31.54	27.0	27.0	2.0	2.0	2.0	1.0	1.0	2.0	1.0	1.0	2.0	0.5714285714285714	3.0	0.0	4.0	1.0	30.0	0.5714285714285714	376.47100000000006	4.0	7.0
CC(=O)c1ncc(Sc2ccc(Cl)c(Cl)c2)s1	1	304.223	4.803700000000001	0.18783836846716087	-0.29183296025574895	11.110012890882299	-0.017603213095937598	1.3529411764705883	0.7626466508775873	88.0	12.41384908344359	1.895165079909963	2.190392018500755	6.0	3.0	2.0	29.96	17.0	17.0	2.0	0.0	0.0	0.0	0.0	0.0	1.0	1.0	2.0	0.09090909090909091	4.0	0.0	2.0	0.0	18.0	0.09090909090909091	304.223	2.0	3.0
Cc1c\2c(oc1C(=O)NN3CCN(CC3)C)CCC/C2=N\NC(=O)c4ccc(cc4)c5ccccc5	0	485.58800000000014	3.6176200000000023	0.30106429010720326	-0.45486086670714526	12.951101252254466	-0.27461470598874804	0.8888888888888888	0.539071680125275	186.0	25.070338854006454	6.841473384048325	1.283450386550975	8.0	5.0	5.0	90.18	36.0	36.0	3.0	2.0	1.0	1.0	1.0	2.0	2.0	1.0	3.0	0.32142857142857145	6.0	2.0	8.0	2.0	40.0	0.32142857142857145	485.58800000000014	5.0	5.0
CCC[C@H]1CN(C[C@H]1C(=O)N[C@@H]([C@@H]2[C@@H]([C@@H]([C@H]([C@H](O2)SC)O)O)O)[C@@H](C)O)C	0	406.54500000000013	-0.9994999999999967	0.22463368185010144	-0.3911735860630821	12.934053996598642	-1.4157496115730248	1.2222222222222223	0.364961009006501	158.0	20.30060042939172	5.641253366427944	2.1330896438859837	9.0	7.0	2.0	122.49000000000002	27.0	27.0	0.0	2.0	2.0	0.0	2.0	2.0	0.0	0.0	0.0	0.9444444444444444	8.0	5.0	8.0	5.0	28.0	0.9444444444444444	406.54500000000013	2.0	7.0
Cn1nc2c(ncn(CC3(O)CCN(CC3)C(=O)CC(C3CC3)C3CC3)c2=O)c1-c1ccc(CN)cc1	1	504.6350000000004	2.4354999999999993	0.2813606230652353	-0.3878838836731991	13.329908752737518	-1.057525302317592	1.0810810810810811	0.4863602512258033	196.0	25.73347556082299	8.651805130799252	1.148873544376656	9.0	8.0	6.0	119.27	37.0	37.0	3.0	3.0	3.0	2.0	1.0	3.0	1.0	2.0	3.0	0.5714285714285714	8.0	2.0	9.0	3.0	42.0	0.5714285714285714	504.6350000000004	6.0	8.0
Cc1ccc(s1)c2c(c(nc(n2)C)N)C	0	219.313	2.7125600000000007	0.13017481073350182	-0.3833496850259045	5.819129818594105	0.572734315948602	1.1333333333333333	0.8019283739244505	78.0	10.999635521070495	2.269031590865567	2.617194278989671	4.0	1.0	2.0	51.8	15.0	15.0	2.0	0.0	0.0	0.0	0.0	0.0	0.0	2.0	2.0	0.2727272727272727	4.0	1.0	3.0	2.0	16.0	0.2727272727272727	219.313	2.0	1.0
c1cc(cc(c1)Cl)Cn2cc[nH+]c2CN(CC3CC3)C(=O)c4cccc(c4)F	0	398.8890000000002	4.195400000000003	0.27394592546128593	-0.3262977090582081	13.590284785645466	-0.39526307444836806	1.2142857142857142	0.587647651550744	144.0	19.509860921691395	4.967987788604011	1.5420587898330973	6.0	7.0	4.0	39.38	28.0	28.0	3.0	1.0	1.0	1.0	0.0	1.0	2.0	1.0	3.0	0.2727272727272727	2.0	0.0	4.0	1.0	31.0	0.2727272727272727	398.8890000000002	4.0	7.0
CCc1ccc(cc1)Nc2nc3c(c(ccn3)c4cccc(c4)OC)c(n2)[O-]	0	371.42000000000013	4.080000000000004	0.2281538108629503	-0.8579956793446638	12.776441335423568	-0.37166829386075384	1.0357142857142858	0.5690875755230449	140.0	19.5098609216914	4.56315022940525	1.7475971984689609	6.0	5.0	4.0	82.99000000000001	28.0	28.0	4.0	0.0	0.0	0.0	0.0	0.0	2.0	2.0	4.0	0.13636363636363635	6.0	1.0	6.0	1.0	31.0	0.13636363636363635	371.42000000000013	4.0	5.0
c1c2c(cc(c1Cl)Cl)nc[nH]2	0	187.02900000000002	2.869700000000001	0.0931387801582352	-0.3445520485736315	5.764845679012345	0.5335802469135804	1.1818181818181819	0.6742457058820854	56.0	7.844934982691242	1.4622995723626404	2.8577465789482934	4.0	0.0	2.0	28.68	11.0	11.0	2.0	0.0	0.0	0.0	0.0	0.0	1.0	1.0	2.0	0.0	1.0	1.0	2.0	1.0	12.0	0.0	187.02900000000002	2.0	0.0
c1ccc(cc1)c2csc3c2c(=O)[nH]c(n3)CC(=O)Nc4ccccc4	0	361.426	3.8328000000000015	0.25979432302958183	-0.32570678653873564	12.574007656705167	-0.2244313219114804	1.0384615384615385	0.5799653189776326	128.0	17.93251065250177	3.963338712065683	1.6217711200369584	6.0	4.0	4.0	74.85	26.0	26.0	4.0	0.0	0.0	0.0	0.0	0.0	2.0	2.0	4.0	0.05	4.0	2.0	5.0	2.0	29.0	0.05	361.426	4.0	4.0
CCCSCC[C@H](CN)O	0	163.28599999999997	0.8392999999999999	0.06698350510194633	-0.3917825087942174	9.01892006802721	-0.28763321995464874	1.5	0.5703584721862812	62.0	7.819990956308912	1.2159499221356271	2.8861627976234385	3.0	6.0	0.0	46.25	10.0	10.0	0.0	0.0	0.0	0.0	0.0	0.0	0.0	0.0	0.0	1.0	3.0	2.0	2.0	3.0	9.0	1.0	163.28599999999997	0.0	6.0
C[C@H](CC(=O)N1CCC(O)(Cn2cnc(Nc3ccccc3)cc2=O)CC1)c1ccccc1	1	446.5510000000002	3.534200000000002	0.2550031297567544	-0.38788389517286587	12.76493813333673	-1.0399721619019502	1.0606060606060606	0.5797639892685817	172.0	23.260937777247953	6.286610410851382	1.3185581092785534	7.0	7.0	4.0	87.46000000000001	33.0	33.0	3.0	1.0	1.0	0.0	1.0	1.0	2.0	1.0	3.0	0.34615384615384615	6.0	2.0	7.0	2.0	36.0	0.34615384615384615	446.5510000000002	4.0	7.0
[H]/N=C/1\N[C@H]2C(=NN=N2)C(=[NH2+])N1	0	152.14100000000002	-2.5805300000000004	0.3008399402626341	-0.3075066491780377	6.720428949357521	-0.39319444444444485	1.5833333333333333	0.30541135220010807	56.0	8.55204176387779	1.381030507811069	2.2803141218674057	7.0	0.0	2.0	110.58000000000001	12.0	11.0	0.0	2.0	1.0	0.0	2.0	2.0	0.0	0.0	0.0	0.25	4.0	4.0	7.0	5.0	13.0	0.25	152.14100000000002	2.0	0.0
C=CCNc1c(c(nc[nH+]1)N)N	0	166.20799999999997	-0.3419999999999996	0.24760471984387372	-0.3890966253266146	5.607815570672713	0.319733560090703	1.6666666666666667	0.5354930321115684	64.0	8.974691494688164	1.3809897752215075	2.840220113636018	5.0	3.0	1.0	91.1	12.0	12.0	1.0	0.0	0.0	0.0	0.0	0.0	0.0	1.0	1.0	0.14285714285714285	4.0	3.0	5.0	6.0	12.0	0.14285714285714285	166.20799999999997	1.0	3.0
c1ccn(c1)C(F)F	0	117.09799999999998	1.8831999999999998	0.3180442462769925	-0.29840557904662235	11.563333333333333	-2.398148148148149	1.125	0.5288721840450442	44.0	5.983127663125442	0.8528833585330382	2.7677492333107394	3.0	1.0	1.0	4.93	8.0	8.0	1.0	0.0	0.0	0.0	0.0	0.0	0.0	1.0	1.0	0.2	1.0	0.0	1.0	0.0	8.0	0.2	117.09799999999998	1.0	1.0
c1[n-]c2c(n1)ncnc2S[C@H]3[C@H]([C@H]([C@@H]([C@@H](O3)CO)O)O)O	0	313.315	-2.1260000000000003	0.13777436898421647	-0.43945959419499914	9.988283257747543	-1.419931027966743	1.1428571428571428	0.4640075589683968	114.0	14.982763184195937	3.212476681606915	1.8458460047136631	10.0	3.0	3.0	142.92000000000002	21.0	21.0	2.0	1.0	1.0	0.0	1.0	1.0	0.0	2.0	2.0	0.5454545454545454	9.0	4.0	9.0	4.0	23.0	0.5454545454545454	313.315	3.0	3.0
Cc1cc(c(n1C)C)/C=N\n2cnnc2	0	203.24900000000002	1.11564	0.1409594064310068	-0.35150137980768664	4.205092592592592	1.1145370370370373	1.2666666666666666	0.6864633563156769	78.0	10.836498814253964	2.5510514387942282	2.2825266223136875	5.0	2.0	2.0	48.0	15.0	15.0	2.0	0.0	0.0	0.0	0.0	0.0	0.0	2.0	2.0	0.3	5.0	0.0	5.0	0.0	16.0	0.3	203.24900000000002	2.0	2.0
Cn1nc2c(ncn(CC3(O)CCN(Cc4ccc(cc4Cl)-c4ccco4)CC3)c2=O)c1-c1ccc(CNC(=O)C(F)(F)F)cc1	1	655.0770000000003	4.916000000000004	0.4706721349765602	-0.4643745550807633	13.453252771673274	-4.955215478111366	1.065217391304348	0.2440213084865683	240.0	32.6392529547588	8.253924941889075	1.1102498852668783	14.0	8.0	6.0	118.41999999999999	46.0	46.0	5.0	1.0	1.0	0.0	1.0	1.0	2.0	3.0	5.0	0.3125	9.0	2.0	10.0	2.0	51.0	0.3125	655.0770000000003	6.0	8.0
COc1ccc(cc1I)C1c2c(OC(N)=C1C#N)n[nH]c2-c1cccs1	1	476.2990000000002	3.9695800000000014	0.2441611251615097	-0.4956532275568642	9.725334703325775	-0.36201655328798243	1.3846153846153846	0.5581450978100913	130.0	18.25878406613483	4.215646482631683	1.9423969869311317	8.0	3.0	4.0	96.95000000000002	26.0	26.0	3.0	1.0	0.0	0.0	1.0	1.0	1.0	2.0	3.0	0.1111111111111111	6.0	2.0	6.0	3.0	29.0	0.1111111111111111	476.2990000000002	4.0	3.0
CC1=C[C@](N(N1)C(=O)CSc2nnc(s2)SCC(=O)N3[C@](CC(=C)N3)(c4ccccc4)O)(c5ccccc5)O	0	582.7330000000004	2.9141000000000017	0.254055862646521	-0.3650140162317536	13.03896956540849	-1.5951618272779937	0.8974358974358975	0.29421112159308127	202.0	27.622745096813745	6.106286225294189	1.1748571865963984	13.0	8.0	5.0	130.92	39.0	39.0	3.0	2.0	1.0	0.0	2.0	2.0	2.0	1.0	3.0	0.23076923076923078	11.0	4.0	10.0	4.0	43.0	0.23076923076923078	582.7330000000004	5.0	8.0
C(=O)c1[n-]c(c(n1)Cl)Cl	0	163.971	1.1581	0.14150205583660305	-0.4225276471467896	9.929753086419753	0.018518518518519045	1.5555555555555556	0.5844817188368945	48.0	6.8533711511285205	0.7010572357475052	3.1139441409996653	5.0	1.0	1.0	44.06	9.0	9.0	1.0	0.0	0.0	0.0	0.0	0.0	0.0	1.0	1.0	0.0	2.0	0.0	3.0	0.0	9.0	0.0	163.971	1.0	1.0
Cc1c2c([nH]n1)C[C@@H](C[C@@H]2Cl)C	0	184.67000000000002	2.5803200000000004	0.0640586948653193	-0.2819590516808566	6.228672839506172	0.16898148148148118	1.5833333333333333	0.617321767528464	66.0	8.71517847069432	2.5485997177849744	2.428802404724657	3.0	0.0	2.0	28.68	12.0	12.0	1.0	1.0	0.0	1.0	0.0	1.0	0.0	1.0	1.0	0.6666666666666666	1.0	1.0	2.0	1.0	13.0	0.6666666666666666	184.67000000000002	2.0	0.0
C[C@@H](CO)NCc1[nH]ccn1	0	155.201	-0.11990000000000028	0.11953424703021462	-0.3947672993208937	8.670291950113379	0.1250925925925923	1.8181818181818181	0.5677925486284853	62.0	8.104448006685086	1.4466834952908079	2.2307954820968985	4.0	4.0	1.0	60.94	11.0	11.0	1.0	0.0	0.0	0.0	0.0	0.0	0.0	1.0	1.0	0.5714285714285714	3.0	3.0	4.0	3.0	11.0	0.5714285714285714	155.201	1.0	4.0
Cc1nc2c(ncn(CC3(O)CCN(CC3)C(=O)C[C@H](c3ccccc3)C(F)(F)F)c2=O)n1-c1ccc(CN)cc1	1	568.5999999999999	3.439020000000002	0.39574335755014267	-0.38788388364256526	13.74110055953459	-4.569833792503607	1.0731707317073171	0.35269765376744217	216.0	29.36323207281991	7.721230731896699	1.2854134748442705	12.0	7.0	5.0	119.27	41.0	41.0	4.0	1.0	1.0	0.0	1.0	1.0	2.0	2.0	4.0	0.3793103448275862	8.0	2.0	9.0	3.0	45.0	0.3793103448275862	568.5999999999999	5.0	7.0
C1CCN([C@@H](C1)CC(=O)[O-])C(=O)[C@H]2CCCS2	0	256.3469999999999	0.40310000000000024	0.23544672766784053	-0.5500887248183987	12.284027777777776	-1.0474305555555554	1.2352941176470589	0.733264644857155	96.0	12.250712376627058	3.5176294869381888	1.988454818875242	5.0	3.0	2.0	60.440000000000005	17.0	17.0	0.0	2.0	2.0	0.0	2.0	2.0	0.0	0.0	0.0	0.8333333333333334	4.0	0.0	4.0	0.0	18.0	0.8333333333333334	256.3469999999999	2.0	3.0
c1ccc(cc1)[C@H]2C[C@H]2NS(=O)(=O)c3cnc(nc3)N	0	290.348	0.8932000000000002	0.2434149607671673	-0.36779200150325	12.138840073066264	-3.585265140778533	1.15	0.871214697205915	104.0	14.164925939000156	3.2831126520763076	1.7142802895307665	7.0	4.0	3.0	97.97	20.0	20.0	2.0	1.0	1.0	1.0	0.0	1.0	1.0	1.0	2.0	0.23076923076923078	5.0	2.0	6.0	3.0	22.0	0.23076923076923078	290.348	3.0	4.0
OC1(Cn2cnn3cccc3c2=O)CCN(CC1)C(=O)c1ccc(cc1)-c1ccc(cc1)C(=O)N1CCCC1	1	525.6090000000003	3.066300000000002	0.27727438402294313	-0.3878838712299768	13.167518559870445	-1.0839263533877581	0.7692307692307693	0.43180440563917266	200.0	26.984552416379547	7.959929171828403	1.0735256712355945	9.0	5.0	6.0	100.14999999999999	39.0	39.0	4.0	2.0	2.0	0.0	2.0	2.0	2.0	2.0	4.0	0.3333333333333333	7.0	1.0	9.0	1.0	44.0	0.3333333333333333	525.6090000000003	6.0	5.0
C[C@H](c1nccc(n1)[O-])Cl	0	157.57999999999998	0.8499999999999999	0.14449740594252236	-0.8585213883600238	10.584969135802469	-0.29731481481481503	1.7	0.5682251201559625	54.0	7.560477932315068	1.0044506940372708	2.9550637486480174	4.0	1.0	1.0	48.84	10.0	10.0	1.0	0.0	0.0	0.0	0.0	0.0	0.0	1.0	1.0	0.3333333333333333	3.0	0.0	3.0	0.0	10.0	0.3333333333333333	157.57999999999998	1.0	1.0
CCC(CC)(C[NH+](C)Cc1ccccc1Cl)C=O	0	268.808	2.3599999999999994	0.13125991079982696	-0.3327550756395898	11.304562844685199	-0.1891469434996218	1.2777777777777777	0.7535871572608424	100.0	13.596011838247808	3.762152439464072	2.690443910001805	3.0	7.0	1.0	21.51	18.0	18.0	1.0	0.0	0.0	0.0	0.0	0.0	1.0	0.0	1.0	0.5333333333333333	1.0	1.0	2.0	1.0	18.0	0.5333333333333333	268.808	1.0	7.0
COc1ccc(cc1)c2nnc(n2/N=C\c3ccc(c(c3)OCc4ccccc4)OC)[S-]	0	445.52400000000017	4.3293000000000035	0.18245251919748398	-0.7381991740142175	5.979799949696234	0.26493592946286104	0.90625	0.29701462662405814	162.0	22.33828804643758	4.707419763810754	1.5731551498308998	8.0	8.0	4.0	70.76	32.0	32.0	4.0	0.0	0.0	0.0	0.0	0.0	3.0	1.0	4.0	0.125	8.0	0.0	7.0	0.0	35.0	0.125	445.52400000000017	4.0	8.0
C(=O)(C(F)(F)F)C(Cl)(Cl)Cl	0	215.38500000000002	2.488	0.4541013374966638	-0.28461990395171066	11.342245370370371	-5.092013888888889	1.1	0.5674368492712055	60.0	8.577350269189626	0.5149283797000583	4.398990539719588	7.0	0.0	0.0	17.07	10.0	10.0	0.0	0.0	0.0	0.0	0.0	0.0	0.0	0.0	0.0	0.6666666666666666	1.0	0.0	1.0	0.0	9.0	0.6666666666666666	215.38500000000002	0.0	0.0
c1ccc2c(c1)cccc2OCc3[nH+]c4ccc(cc4n3C[C@H]5CCCO5)Cl	0	393.89400000000023	5.020000000000003	0.29336195976263885	-0.4802602499813145	6.265136255171046	0.2354509800298037	1.0714285714285714	0.47708960907186077	142.0	18.92407448406449	5.379573639176914	1.4867544260174326	5.0	5.0	5.0	37.53	28.0	28.0	4.0	1.0	1.0	0.0	1.0	1.0	3.0	1.0	4.0	0.2608695652173913	3.0	0.0	4.0	1.0	32.0	0.2608695652173913	393.89400000000023	5.0	5.0
CC/C=C\C[C@H]1[C@@H](CC[C@@H]1O[C@@H]2[C@@H]([C@@H]([C@@H]([C@@H](O2)CO)O)O)O)CC(=O)[O-]	0	373.42200000000014	-1.305999999999998	0.1864721776152192	-0.5501605760903151	11.017219940419796	-1.4955955419740594	1.1538461538461537	0.38481749483843275	150.0	19.26722023457211	5.30185355547806	2.0662808537492605	8.0	8.0	2.0	139.51000000000002	26.0	26.0	0.0	2.0	2.0	1.0	1.0	2.0	0.0	0.0	0.0	0.8333333333333334	8.0	4.0	8.0	4.0	27.0	0.8333333333333334	373.42200000000014	2.0	8.0
C[C@H](CC(=O)N1CCC(O)(Cn2cnc3c(-c4ccccc4)n(C)nc3c2=O)CC1)c1ccccc1	1	485.58800000000025	3.3443000000000014	0.2813606230652142	-0.3878838836731753	13.241292406751601	-1.0852680094076192	1.0	0.45218796764022057	186.0	25.285881803630282	7.220033551682075	1.2729666030583495	8.0	6.0	5.0	93.25	36.0	36.0	4.0	1.0	1.0	0.0	1.0	1.0	2.0	2.0	4.0	0.35714285714285715	7.0	1.0	8.0	1.0	40.0	0.35714285714285715	485.58800000000025	5.0	6.0
CC[C@@H]1CS[C@@]([NH2+]1)(C)C2(CC2)C	0	186.34399999999997	1.5914999999999995	0.14539299774162018	-0.32954354945391634	2.6296296296296298	0.5076157407407407	1.4166666666666667	0.6926850955670057	70.0	8.819990956308912	3.8737849728412783	2.0416929312653247	2.0	2.0	2.0	16.61	12.0	12.0	0.0	2.0	2.0	1.0	1.0	2.0	0.0	0.0	0.0	1.0	1.0	1.0	1.0	2.0	13.0	1.0	186.34399999999997	2.0	2.0
CCOc1ccc(cc1)c2nc(c(s2)/C(=N/c3nc(cs3)CC(=O)OC)/[O-])C	0	416.5040000000002	3.1278200000000016	0.31112141098671464	-0.8575127783388078	12.565279018453621	-0.3970791417143331	1.25	0.3334728756479276	146.0	20.095647359318303	3.6930476185347767	1.796769630539839	9.0	7.0	3.0	96.73	28.0	28.0	3.0	0.0	0.0	0.0	0.0	0.0	1.0	2.0	3.0	0.2631578947368421	9.0	0.0	7.0	0.0	30.0	0.2631578947368421	416.5040000000002	3.0	7.0
C[C@H]1[C@H](N(CCC1=O)CCC2=c3cc(ccc3=[NH+][C@@H]2C)OC)C	0	315.43700000000007	-0.3622999999999976	0.20605231871819749	-0.4967370096008751	11.840995577910329	0.15301556913705117	1.3043478260869565	0.8250445868894513	124.0	16.560113453385565	5.588601755527423	1.792994626565768	4.0	4.0	3.0	43.510000000000005	23.0	23.0	1.0	2.0	1.0	0.0	2.0	2.0	1.0	0.0	1.0	0.5789473684210527	3.0	1.0	4.0	1.0	25.0	0.5789473684210527	315.43700000000007	3.0	4.0
Cc1ccc2cc(c(=O)[nH]c2c1)[C@H](c3nnnn3C4CCCC4)[NH+](Cc5ccc(cc5)F)Cc6ccco6	0	513.5970000000003	4.044920000000002	0.25764879242692484	-0.4633714256559872	13.734247375927467	-0.4905498866213154	1.0789473684210527	0.32664104067001826	194.0	26.061902685569173	7.52231264407824	1.5238815900191014	9.0	8.0	6.0	94.04	38.0	38.0	5.0	1.0	1.0	1.0	0.0	1.0	2.0	3.0	5.0	0.3103448275862069	6.0	2.0	8.0	2.0	43.0	0.3103448275862069	513.5970000000003	6.0	8.0
C[C@H]1CCC[C@H]([C@H]1C)NC(=O)CCC(=O)NCCC(C)C	0	296.455	2.8698000000000015	0.22023846096649413	-0.3560839538727305	11.958862145166709	-0.0177215870916263	1.0952380952380953	0.7587148980079471	122.0	15.828062645816686	4.676203317082981	2.19635343391108	4.0	7.0	1.0	58.2	21.0	21.0	0.0	1.0	1.0	1.0	0.0	1.0	0.0	0.0	0.0	0.8823529411764706	2.0	2.0	4.0	2.0	21.0	0.8823529411764706	296.455	1.0	7.0
C=CCN(CC=C)C(=O)c1ccc(cc1[O-])Cl	0	250.70499999999998	2.2278000000000002	0.25329204180745823	-0.8718852186812235	12.044142101284958	-0.37442176870748267	1.3529411764705883	0.7524565085580668	90.0	12.836498814253964	2.160253313221145	2.9948184737555	4.0	5.0	1.0	43.370000000000005	17.0	17.0	1.0	0.0	0.0	0.0	0.0	0.0	1.0	0.0	1.0	0.15384615384615385	2.0	0.0	3.0	0.0	17.0	0.15384615384615385	250.70499999999998	1.0	5.0
CCn1c2ccccc2nc1CNC[C@@](C)(CCC(C)C)O	0	303.44999999999993	3.3330000000000024	0.12337408164826316	-0.3888557610000634	10.41793816137566	-0.6593947231670447	1.3181818181818181	0.7861994891761731	122.0	16.164925939000156	4.099049898871685	1.9683859831162684	4.0	8.0	2.0	50.08	22.0	22.0	2.0	0.0	0.0	0.0	0.0	0.0	1.0	1.0	2.0	0.6111111111111112	4.0	2.0	4.0	2.0	23.0	0.6111111111111112	303.44999999999993	2.0	8.0
Cl.Cl.Cn1nc2c(ncn(CC3(O)CCN(Cc4ccc(cc4Cl)-c4ccco4)CC3)c2=O)c1-c1ccc(CN)cc1	1	631.9920000000001	5.039800000000004	0.28136061794227796	-0.4643745550807633	13.385101494231286	-1.015588156712743	1.0476190476190477	0.25865827773279026	222.0	27.854795904382627	7.779093388257291	2.024997344253626e-06	12.0	7.0	6.0	115.33999999999999	42.0	42.0	5.0	1.0	1.0	0.0	1.0	1.0	2.0	3.0	5.0	0.3	9.0	2.0	9.0	3.0	45.0	0.3	631.9920000000001	6.0	7.0
CCc1c(cnc(N)c1-c1ccc(O)cc1)-c1ccc(=O)[nH]c1	1	307.35300000000007	2.9541000000000013	0.24743606617542008	-0.5079662447793047	11.267040020204806	-0.14448082010581964	1.1304347826086956	0.6933918801610226	116.0	16.396976746569035	3.8205050504962728	2.233896529569912	5.0	3.0	3.0	92.0	23.0	23.0	3.0	0.0	0.0	0.0	0.0	0.0	1.0	2.0	3.0	0.1111111111111111	4.0	3.0	5.0	4.0	25.0	0.1111111111111111	307.35300000000007	3.0	3.0
c1ccc2c(c1)c(c([nH]2)c3ccc(cc3)F)CCC(=O)Nc4c(ccs4)C#N	0	389.45500000000004	5.478480000000003	0.22484239086637478	-0.3542942970802541	13.318469676255745	-0.28700580494269423	1.1428571428571428	0.47457296926512943	138.0	19.50986092169139	4.587216782883504	1.605547044485139	6.0	5.0	4.0	68.68	28.0	28.0	4.0	0.0	0.0	0.0	0.0	0.0	2.0	2.0	4.0	0.09090909090909091	3.0	2.0	4.0	2.0	31.0	0.09090909090909091	389.45500000000004	4.0	5.0
CCc1nnc(s1)NC(=O)C[C@@H](c2ccccc2)NS(=O)(=O)c3ccc(cc3)Br	0	495.4240000000001	3.911400000000002	0.24063665025904454	-0.30046639877322007	12.83079021984776	-3.818917002343228	1.103448275862069	0.49367708333938565	152.0	20.85516038331214	4.028460284356284	1.7915642189469978	10.0	8.0	3.0	101.04999999999998	29.0	29.0	3.0	0.0	0.0	0.0	0.0	0.0	2.0	1.0	3.0	0.21052631578947367	6.0	2.0	7.0	2.0	31.0	0.21052631578947367	495.4240000000001	3.0	8.0
CCN(CC)S(=O)(=O)[N-]c1ccc(cc1C#N)N	0	267.334	1.7322799999999998	0.159125507851	-0.5625028175739386	11.93390447845805	-3.7545918367346913	1.3888888888888888	0.8205660924921732	98.0	13.759148545064338	2.386471202528768	3.0879776329652864	7.0	5.0	1.0	101.29	18.0	18.0	1.0	0.0	0.0	0.0	0.0	0.0	1.0	0.0	1.0	0.36363636363636365	4.0	1.0	6.0	2.0	18.0	0.36363636363636365	267.334	1.0	5.0
CCNc1ccc(cc1C#N)N	0	161.20799999999997	1.57228	0.10137880215260309	-0.39869015207880887	8.72394746787604	0.5943055555555559	1.5833333333333333	0.6470390305929785	62.0	8.974691494688164	1.5313037617598946	3.0458977426321265	3.0	2.0	1.0	61.84	12.0	12.0	1.0	0.0	0.0	0.0	0.0	0.0	1.0	0.0	1.0	0.2222222222222222	3.0	2.0	3.0	3.0	12.0	0.2222222222222222	161.20799999999997	1.0	2.0
C1C[C@@H](C[C@H](C1)NC(=O)NC[C@@H]2CCCOC2)C(=O)[O-]	0	283.34799999999996	0.020900000000001695	0.31451720957263263	-0.549863960028258	11.804356812169312	-1.00346060737069	1.2	0.7608252327595527	114.0	14.372032720186702	4.148654435955916	1.6648959921221713	6.0	4.0	2.0	90.49000000000001	20.0	20.0	0.0	2.0	2.0	1.0	1.0	2.0	0.0	0.0	0.0	0.8571428571428571	4.0	2.0	6.0	2.0	21.0	0.8571428571428571	283.34799999999996	2.0	4.0
CCC(CC)[C@@H]1NC[C@H](CS1)C	0	187.35199999999998	2.7212000000000014	0.05602247882951042	-0.3048175630821297	3.63375	0.7325925925925925	1.4166666666666667	0.7288883295183929	72.0	8.974691494688164	2.7047056662918685	2.3188457806055127	2.0	3.0	1.0	12.03	12.0	12.0	0.0	1.0	1.0	0.0	1.0	1.0	0.0	0.0	0.0	1.0	2.0	1.0	1.0	1.0	12.0	1.0	187.35199999999998	1.0	3.0
c1ccc(c(c1)CN2C(=O)c3cccc(c3C2=O)N4CCC(CC4)C(=O)N5CCC[C@@H](C5)C(=O)N)Cl	0	509.0060000000004	3.076500000000001	0.26347487731276326	-0.37081879059709477	13.387949002790275	-0.3444018092507817	0.9166666666666666	0.6249478727181839	188.0	25.396612267639522	7.58365617577711	1.2811917838258964	9.0	5.0	5.0	104.02	36.0	36.0	2.0	3.0	2.0	0.0	3.0	3.0	2.0	0.0	2.0	0.4074074074074074	5.0	1.0	8.0	2.0	40.0	0.4074074074074074	509.0060000000004	5.0	5.0
C[C@H]1[C@H](O[C@@H]([C@@H]1CO)C)C	0	144.21399999999997	1.0382	0.06038485242797514	-0.39597335941448625	8.94462962962963	0.23148148148148118	1.2	0.5954898239852207	60.0	7.723614639131599	2.658843524447104	2.551564256321706	2.0	1.0	1.0	29.46	10.0	10.0	0.0	1.0	1.0	0.0	1.0	1.0	0.0	0.0	0.0	1.0	2.0	1.0	2.0	1.0	10.0	1.0	144.21399999999997	1.0	1.0
O=C1CCCN1c1cccc(c1)-c1n[nH]c2CN(Cc12)C#N	1	293.33000000000004	2.00018	0.2265446341098911	-0.31239903528629986	11.903022996056905	0.18061327474567057	1.3181818181818181	0.8592253477131252	110.0	15.104083527755582	4.296838610648994	1.7036617292692848	6.0	2.0	4.0	76.02000000000001	22.0	22.0	2.0	2.0	1.0	0.0	2.0	2.0	1.0	1.0	2.0	0.3125	4.0	1.0	6.0	1.0	25.0	0.3125	293.33000000000004	4.0	2.0
C[C@@H](c1cccs1)n2c(nnc2[S-])C(C)C	0	252.388	2.9781000000000013	0.13421887127111046	-0.7402922654068964	5.236267951625094	0.22212962962962957	1.3125	0.7868398053511199	86.0	11.706742302257043	2.5495432994548635	2.429697226659672	5.0	3.0	2.0	30.71	16.0	16.0	2.0	0.0	0.0	0.0	0.0	0.0	0.0	2.0	2.0	0.45454545454545453	5.0	0.0	3.0	0.0	17.0	0.45454545454545453	252.388	2.0	3.0
COCC[N@@H+]1C[C@H]([C@@H](C1)NC(=O)Nc2c3c(nn2c4ccccc4)CCC3)c5ccc(cc5)F	0	464.5650000000002	2.318900000000002	0.3203632894355893	-0.3788400131830878	13.51295359211398	-0.25406059044139684	1.1470588235294117	0.5026445894798047	178.0	23.492988584816832	6.917026420282961	1.3531119723070137	8.0	7.0	5.0	72.62	34.0	34.0	3.0	2.0	1.0	1.0	1.0	2.0	2.0	1.0	3.0	0.38461538461538464	4.0	3.0	7.0	3.0	38.0	0.38461538461538464	464.5650000000002	5.0	7.0
c1cc(cc(c1)F)c2nc(cc(n2)[O-])CCl	0	237.641	2.0951000000000004	0.15843008580081766	-0.8585068051227964	12.976062986408555	-0.42600812547241085	1.25	0.7518345306056587	82.0	11.543605595440512	1.9754199239972192	2.5087568100942095	5.0	2.0	2.0	48.84	16.0	16.0	2.0	0.0	0.0	0.0	0.0	0.0	1.0	1.0	2.0	0.09090909090909091	3.0	0.0	3.0	0.0	17.0	0.09090909090909091	237.641	2.0	2.0
COC(=O)[C@]1(C)CC[C@]2(C)CC[C@@]3(C)[C@@](C)(CC[C@@]4(C)C5=CC(=O)C(O)=C(C)C5=CC[C@@]34C)[C@@H]2C1	1	480.6890000000003	7.256100000000009	0.31101771038570697	-0.5039236798213009	12.905154505000233	-0.41743116580756356	0.9428571428571428	0.40130708644142715	192.0	25.8196264773794	13.094807572891067	1.6346876959227135	4.0	1.0	5.0	63.60000000000001	35.0	35.0	0.0	5.0	3.0	5.0	0.0	5.0	0.0	0.0	0.0	0.7419354838709677	4.0	1.0	4.0	1.0	39.0	0.7419354838709677	480.6890000000003	5.0	1.0
COCC[N@@]1C[C@H]([C@@H](C1)NC(=S)Nc2c3c(nn2c4ccccc4)CCC3)c5ccccc5	0	461.6350000000002	3.7618000000000027	0.17173573129953565	-0.38336030966471557	5.841882637314184	0.22722342949525465	1.0606060606060606	0.5227972106232488	172.0	22.622745096813752	6.691107015084099	1.3498231294897678	7.0	7.0	5.0	54.35	33.0	33.0	3.0	2.0	1.0	1.0	1.0	2.0	2.0	1.0	3.0	0.38461538461538464	5.0	2.0	6.0	2.0	37.0	0.38461538461538464	461.6350000000002	5.0	7.0
CC[C@]1([C@H](C[C@@H]1[NH2+]C)c2cnn(c2)CC)C	0	222.356	1.3683999999999998	0.09227921732248946	-0.34577174125485727	4.394774659863946	0.4547170256991687	1.5625	0.8200851351449816	90.0	11.759148545064338	4.6764886002802175	2.1691800916024553	3.0	4.0	2.0	34.43	16.0	16.0	1.0	1.0	1.0	1.0	0.0	1.0	0.0	1.0	1.0	0.7692307692307693	2.0	1.0	3.0	2.0	17.0	0.7692307692307693	222.356	2.0	4.0
C[C@H](CC(=O)N1CCC(O)(Cn2cnc(NCCO)cc2=O)CC1)c1ccccc1	1	414.5060000000002	1.1947999999999996	0.2549902653635384	-0.3945450369178508	12.683433892957146	-1.0482375493624132	1.2333333333333334	0.5990616429677795	162.0	21.56226716449868	5.658335705114301	1.535566744330877	8.0	8.0	3.0	107.69	30.0	30.0	2.0	1.0	1.0	0.0	1.0	1.0	1.0	1.0	2.0	0.5	7.0	3.0	8.0	3.0	32.0	0.5	414.5060000000002	3.0	8.0
Cc1c(nn(c1C)c2nc(cs2)Br)C	0	272.171	3.016560000000002	0.2111248062575954	-0.2112445923705675	4.437083333333334	0.8636167800453516	1.3571428571428572	0.7985252971664198	74.0	10.292528739883947	2.2983390000506145	2.5679627812440464	5.0	1.0	2.0	30.71	14.0	14.0	2.0	0.0	0.0	0.0	0.0	0.0	0.0	2.0	2.0	0.3333333333333333	4.0	0.0	3.0	0.0	15.0	0.3333333333333333	272.171	2.0	1.0
CCc1nc(c(c(n1)[S-])C#N)C	0	178.23999999999998	1.1249	0.1260234202454294	-0.758776369336481	8.66618858654573	0.36282407407407447	1.5	0.4774542865172653	62.0	9.137828201504695	1.5310642624749344	3.301214071919321	4.0	1.0	1.0	49.57	12.0	12.0	1.0	0.0	0.0	0.0	0.0	0.0	0.0	1.0	1.0	0.375	4.0	0.0	3.0	0.0	12.0	0.375	178.23999999999998	1.0	1.0
CC1CS(=O)(=O)c2cc(NC(=O)c3cnc(Sc4c(Cl)cncc4Cl)s3)ccc12	1	486.4270000000001	5.139200000000002	0.2669140810807913	-0.3212038372803944	12.578063157876318	-3.3108457274088177	1.2413793103448276	0.5495704741748175	150.0	20.75878406613483	4.3140636059835575	1.5216526519104905	11.0	4.0	4.0	89.02	29.0	29.0	3.0	1.0	0.0	0.0	1.0	1.0	1.0	2.0	3.0	0.16666666666666666	7.0	1.0	6.0	1.0	32.0	0.16666666666666666	486.4270000000001	4.0	4.0
c1ccnc(c1)NC(=O)CSc2nnc(n2N)N/N=C/c3ccc(cc3)O	0	384.425	1.2692999999999997	0.26408316263519	-0.5079662355248351	11.92959077406557	-0.23466644039515594	1.2222222222222223	0.20631632029733746	138.0	19.062267164498692	3.200540726107575	1.5184439174608746	11.0	7.0	3.0	143.34	27.0	27.0	3.0	0.0	0.0	0.0	0.0	0.0	1.0	2.0	3.0	0.0625	10.0	4.0	10.0	5.0	29.0	0.0625	384.425	3.0	7.0
C[C@H](CC(=O)N1CCC(O)(Cn2cnc(cc2=O)-c2ccncc2)CC1)c1ccccc1	1	432.52400000000017	2.8526000000000007	0.2534726320620644	-0.38788389524020733	12.7521406659359	-1.0361940954067563	1.09375	0.6471345724831111	166.0	22.553830996061404	6.216499951720684	1.347867581863501	7.0	6.0	4.0	88.32000000000001	32.0	32.0	3.0	1.0	1.0	0.0	1.0	1.0	1.0	2.0	3.0	0.36	6.0	1.0	7.0	1.0	35.0	0.36	432.52400000000017	4.0	6.0
C[C@@H]1CN(C[C@H](S1)C)[C@@H](C[NH3+])c2cnn(c2)C	0	255.411	0.5289000000000011	0.09411909949991193	-0.35597304355855314	4.275376747921391	0.42546296296296293	1.4705882352941178	0.8569204909936422	96.0	12.41384908344359	3.2716847501657096	2.1209679333455305	5.0	3.0	2.0	48.7	17.0	17.0	1.0	1.0	1.0	0.0	1.0	1.0	0.0	1.0	1.0	0.75	4.0	1.0	4.0	3.0	18.0	0.75	255.411	2.0	3.0
CC[C@H]1C[C@@]1(C(C)(C)CC)O	0	156.269	2.583600000000001	0.07305151256965305	-0.3890312545944214	10.116296296296296	-0.3368055555555556	1.4545454545454546	0.6655660534197705	66.0	8.698670612749268	3.6214838697953944	2.617370235677247	1.0	3.0	1.0	20.23	11.0	11.0	0.0	1.0	1.0	1.0	0.0	1.0	0.0	0.0	0.0	1.0	1.0	1.0	1.0	1.0	11.0	1.0	156.269	1.0	3.0
CN[C@H]1CCCN(C1)CC(=O)NC(=O)NC2CCCC2	0	282.3880000000001	0.43860000000000077	0.32118789882483706	-0.3350697360340407	11.856441798941798	-0.343448181741832	1.1	0.699346991803859	114.0	14.372032720186704	4.224315316245974	1.6699983458029353	6.0	4.0	2.0	73.47	20.0	20.0	0.0	2.0	2.0	1.0	1.0	2.0	0.0	0.0	0.0	0.8571428571428571	4.0	3.0	6.0	3.0	21.0	0.8571428571428571	282.3880000000001	2.0	4.0
Cc1cc(c(cc1N)S(=O)(=O)NCCS(=O)(=O)N)Cl	0	327.81500000000005	-0.20257999999999965	0.2416557156229465	-0.39847708220005446	11.915626417233561	-3.934583333333333	1.263157894736842	0.6439482624143011	108.0	14.844934982691242	2.2887339181745934	2.9833810199902584	10.0	5.0	1.0	132.35	19.0	19.0	1.0	0.0	0.0	0.0	0.0	0.0	1.0	0.0	1.0	0.3333333333333333	5.0	3.0	7.0	5.0	19.0	0.3333333333333333	327.81500000000005	1.0	5.0
C1CCC#C[C@@H](CC#CC1)O	0	148.20499999999998	1.3182	0.12511839511194744	-0.3793714963045011	9.154892290249434	-0.5272222222222225	1.0	0.5135510921535518	58.0	7.9413112998685556	1.5426384964114548	2.4545820730523347	1.0	0.0	1.0	20.23	11.0	11.0	0.0	1.0	0.0	1.0	0.0	1.0	0.0	0.0	0.0	0.6	1.0	1.0	1.0	1.0	11.0	0.6	148.20499999999998	1.0	0.0
Fc1cccc(c1)-c1n[nH]c2CN(Cc12)C#N	1	228.22999999999996	2.0124799999999996	0.17950771766360624	-0.30008926458249324	13.153011542579994	-0.28297569181993754	1.411764705882353	0.7594536267323508	84.0	11.828062645816686	2.890211752826703	2.0494823018830632	5.0	1.0	3.0	55.71	17.0	17.0	2.0	1.0	0.0	0.0	1.0	1.0	1.0	1.0	2.0	0.16666666666666666	3.0	1.0	4.0	1.0	19.0	0.16666666666666666	228.22999999999996	3.0	1.0
C[C@@H]1CN(CCCO1)c2nc(cs2)Br	0	277.187	2.5208000000000004	0.1859659609428874	-0.3765988223766023	5.58479225718065	0.30571806500377896	1.7142857142857142	0.7883828428137307	78.0	9.966255326250886	2.1867887532964785	2.0837304203173694	5.0	1.0	2.0	25.36	14.0	14.0	1.0	1.0	1.0	0.0	1.0	1.0	0.0	1.0	1.0	0.6666666666666666	4.0	0.0	3.0	0.0	15.0	0.6666666666666666	277.187	2.0	1.0
CCc1c([nH+]cnc1N)c2cc(cc(c2)F)F	0	236.24499999999998	1.9855000000000003	0.28658231569229003	-0.36254249230896024	13.149099111866969	-0.6195956160241873	1.2352941176470589	0.866419056490501	88.0	12.41384908344359	2.5282725090822673	2.6341145014836354	5.0	2.0	2.0	53.05	17.0	17.0	2.0	0.0	0.0	0.0	0.0	0.0	1.0	1.0	2.0	0.16666666666666666	2.0	1.0	3.0	3.0	18.0	0.16666666666666666	236.24499999999998	2.0	2.0
C[C@H]1CC[C@H]([C@@]2(C1)CNCCO2)C	0	183.29499999999996	1.8011000000000001	0.08342818208687756	-0.3720662537735201	6.026574074074075	0.17650462962962976	1.3076923076923077	0.6180939958866222	76.0	9.311554787871634	3.777159455691736	2.0688542525980327	2.0	0.0	2.0	21.259999999999998	13.0	13.0	0.0	2.0	2.0	1.0	1.0	2.0	0.0	0.0	0.0	1.0	2.0	1.0	2.0	1.0	14.0	1.0	183.29499999999996	2.0	0.0
c1cc(c(nc1)NC2CCC2)N	0	163.22399999999996	1.6281999999999999	0.14886527046820167	-0.3957421896029829	5.722640778533636	0.5992592592592592	1.5	0.6962839930365251	64.0	8.388905057061258	2.2849361427801207	2.058703699907747	3.0	2.0	2.0	50.94	12.0	12.0	1.0	1.0	1.0	1.0	0.0	1.0	0.0	1.0	1.0	0.4444444444444444	3.0	2.0	3.0	3.0	13.0	0.4444444444444444	163.22399999999996	2.0	2.0
C1C=[NH+]C(=N[C@@]1(N)O)N	0	129.143	-3.5389999999999993	0.3851615812047965	-0.3440560760503724	8.983888888888888	-1.5046296296296298	1.8888888888888888	0.2548662414577605	50.0	6.905777393935816	0.9664906028501533	2.7799298201932405	5.0	0.0	1.0	98.6	9.0	9.0	0.0	1.0	0.0	0.0	1.0	1.0	0.0	0.0	0.0	0.5	4.0	4.0	5.0	6.0	9.0	0.5	129.143	1.0	0.0
CCOc1ccc(cc1)c2csc(n2)/C(=C/c3ccc(cc3)Br)/C#N	0	411.324	6.035480000000003	0.13415112740437726	-0.4938893485054211	9.493229550424232	0.5597304818264417	1.2	0.48142342872707045	124.0	17.6480536021256	3.4971380128370253	1.8582715612448346	5.0	5.0	3.0	45.91	25.0	25.0	3.0	0.0	0.0	0.0	0.0	0.0	2.0	1.0	3.0	0.1	4.0	0.0	3.0	0.0	27.0	0.1	411.324	3.0	5.0
Cc1cc(n2c(cnc2n1)C[NH+]3CCc4ccccc4[C@@H]3C)C	0	307.42100000000005	2.0483399999999996	0.23407027798144617	-0.32367477857059346	4.54779643454923	0.5177904278995547	1.2608695652173914	0.7861910635417461	118.0	15.97432701575866	5.120695725135381	1.6697566221372733	4.0	2.0	4.0	34.63	23.0	23.0	3.0	1.0	0.0	0.0	1.0	1.0	1.0	2.0	3.0	0.3684210526315789	3.0	1.0	4.0	1.0	26.0	0.3684210526315789	307.42100000000005	4.0	2.0
CC[C@H](C)[C@]1(NC(CS1)(C)C)C	0	187.35199999999998	2.8637000000000015	0.06469015702977265	-0.29694650258863353	3.7202314814814814	0.3038194444444444	1.4166666666666667	0.7132036796660112	72.0	9.405777393935818	2.87219637274367	2.6403623943281436	2.0	2.0	1.0	12.03	12.0	12.0	0.0	1.0	1.0	0.0	1.0	1.0	0.0	0.0	0.0	1.0	2.0	1.0	1.0	1.0	12.0	1.0	187.35199999999998	1.0	2.0
CC1(CC(C1)(C(=O)[O-])SC2CCCC2)C	0	227.34899999999993	1.9709	0.05756474627110293	-0.5486349157380319	11.247128684807256	-0.8345138888888879	1.2666666666666666	0.739817497005557	86.0	11.104448006685086	3.5946872514641917	1.9877087569819745	3.0	3.0	2.0	40.129999999999995	15.0	15.0	0.0	2.0	2.0	2.0	0.0	2.0	0.0	0.0	0.0	0.9166666666666666	3.0	0.0	2.0	0.0	16.0	0.9166666666666666	227.34899999999993	2.0	3.0
Cc1csc(n1)C[C@]2(C[C@H]3CC[C@@H]2O3)C(=O)[O-]	0	252.31499999999997	0.6816199999999999	0.09379727771941423	-0.5494365307364738	11.510305650037793	-0.9744879062736203	1.7058823529411764	0.7934074115990827	92.0	12.043605595440512	3.855573569101942	1.8852116798179108	5.0	3.0	3.0	62.25	17.0	17.0	1.0	2.0	2.0	0.0	2.0	2.0	0.0	1.0	1.0	0.6666666666666666	5.0	0.0	4.0	0.0	19.0	0.6666666666666666	252.31499999999997	3.0	3.0
Cc1c([nH+]n(c1NC(=O)N[C@@H]2C[N@@](O[C@H]2c3ccnc(c3)F)CCOC)c4ccccc4)OCC5CC5	0	511.5780000000004	3.047720000000001	0.39638767121807816	-0.44225839598929634	13.848373336425649	-0.6062772819160871	1.2162162162162162	0.40576310341439237	196.0	25.777445635193	6.508249206931577	1.350040810452484	11.0	10.0	5.0	104.02000000000001	37.0	37.0	3.0	2.0	2.0	1.0	1.0	2.0	1.0	2.0	3.0	0.4230769230769231	7.0	2.0	10.0	3.0	41.0	0.4230769230769231	511.5780000000004	5.0	10.0
CCc1ccc(cc1)S(=O)(=O)[N-]c2cc(ccc2C)S(=O)(=O)N(CC)CC	0	409.5530000000002	3.982020000000003	0.24250113861892625	-0.5724521027899158	12.698912051968579	-3.9378655150331716	0.8518518518518519	0.6597951964702654	148.0	20.24227620818978	4.371777797649456	2.4098330433976765	8.0	8.0	2.0	85.61999999999999	27.0	27.0	2.0	0.0	0.0	0.0	0.0	0.0	2.0	0.0	2.0	0.3684210526315789	4.0	0.0	6.0	0.0	28.0	0.3684210526315789	409.5530000000002	2.0	8.0
C[C@H](CCc1ccco1)NC[C@@H](COc2ccccc2)O	0	289.37499999999994	2.6302000000000016	0.11893617814892864	-0.4908494625905921	9.905557287729907	-0.5173436056521374	1.1904761904761905	0.7448994603140867	114.0	14.916002794556722	3.2913803804225057	1.582413248545467	4.0	9.0	2.0	54.63000000000001	21.0	21.0	2.0	0.0	0.0	0.0	0.0	0.0	1.0	1.0	2.0	0.4117647058823529	4.0	2.0	4.0	2.0	22.0	0.4117647058823529	289.37499999999994	2.0	9.0
CCOC(=O)CCCCCN(C)c1ccc(cc1)C(=S)N	0	308.44700000000006	2.8805000000000005	0.305267435116204	-0.4659692078543697	11.195105801241816	-0.09796586607102498	1.2380952380952381	0.43174067969566005	116.0	15.664925939000156	3.2723457089139187	2.2553820482929	5.0	9.0	1.0	55.56	21.0	21.0	1.0	0.0	0.0	0.0	0.0	0.0	1.0	0.0	1.0	0.5	4.0	1.0	4.0	2.0	21.0	0.5	308.44700000000006	1.0	9.0
c1cc(c(cc1F)F)S(=O)(=O)[N-]c2cc(cc(c2)N)c3cc4c(c[nH]c4nc3)c5ccncc5	0	476.48800000000017	5.546400000000004	0.14283929734023842	-0.5725366642579088	14.048870643065317	-4.443699124521738	0.9117647058823529	0.3229103568543767	170.0	23.871668241257183	5.193274326724719	1.5397932370479321	10.0	5.0	5.0	115.83000000000001	34.0	34.0	5.0	0.0	0.0	0.0	0.0	0.0	2.0	3.0	5.0	0.0	5.0	2.0	7.0	3.0	38.0	0.0	476.48800000000017	5.0	5.0
CC1CCC(CC1)(C)NC(=O)NC2CC2	0	210.321	2.4168000000000003	0.314927176550685	-0.3354206389753528	11.626201814058955	0.033217592592592604	1.2	0.7217485855651418	86.0	10.88890505706126	3.705703579615335	1.7795804863042672	3.0	2.0	2.0	41.13	15.0	15.0	0.0	2.0	2.0	2.0	0.0	2.0	0.0	0.0	0.0	0.9166666666666666	1.0	2.0	3.0	2.0	16.0	0.9166666666666666	210.321	2.0	2.0
Cc1c(nn(c1NC(=O)N[C@@H]2C[N@@](O[C@H]2c3cccc(c3)F)CCOC)c4ccccc4)c5cnn(c5)C	0	519.5810000000002	3.8453200000000027	0.32028139503911346	-0.3832653268691114	13.986837085296335	-0.556119236670283	1.1578947368421053	0.3671208986488674	198.0	26.64768912319608	6.400148073242759	1.4126298097167445	11.0	8.0	5.0	98.47	38.0	38.0	4.0	1.0	1.0	0.0	1.0	1.0	2.0	2.0	4.0	0.2962962962962963	8.0	2.0	10.0	2.0	42.0	0.2962962962962963	519.5810000000002	5.0	8.0
CC(C)(C)c1ccc(cc1)[C@H](c2cc(sc2Cl)Cl)NC	0	328.30799999999994	5.661200000000004	0.09949355991387353	-0.3092557867205983	6.26641299935612	0.0696929327286464	1.1	0.7662578765341531	108.0	14.913849083443592	3.3927722145431947	2.354451016609778	4.0	3.0	2.0	12.03	20.0	20.0	2.0	0.0	0.0	0.0	0.0	0.0	1.0	1.0	2.0	0.375	2.0	1.0	1.0	1.0	21.0	0.375	328.30799999999994	2.0	3.0
CC[NH2+][C@H](C)c1nnc(s1)c2c(ccs2)Cl	0	274.822	2.564300000000001	0.1745513513528119	-0.33848901418604527	6.065807998096357	0.3703590325018894	1.5	0.9311236333954236	86.0	11.543605595440512	2.2308315864793076	2.2285441022610306	6.0	4.0	2.0	42.39	16.0	16.0	2.0	0.0	0.0	0.0	0.0	0.0	0.0	2.0	2.0	0.4	4.0	1.0	3.0	2.0	17.0	0.4	274.822	2.0	4.0
CC1=CN=C2C=CN=C2C1	0	132.16599999999997	1.7032	0.08624975674670665	-0.2586264743674271	4.2094907407407405	0.9641203703703702	1.4	0.478988710239832	50.0	6.974691494688164	1.6287513219744083	2.4158935131181765	2.0	0.0	2.0	24.72	10.0	10.0	0.0	2.0	0.0	0.0	2.0	2.0	0.0	0.0	0.0	0.25	2.0	0.0	2.0	0.0	11.0	0.25	132.16599999999997	2.0	0.0
C[NH2+][C@@H]1CCc2c1cc(s2)Cl	0	188.703	1.582	0.11279388200827059	-0.34245725359943685	5.905244394053917	0.6747685185185184	1.7272727272727273	0.6895727206737752	60.0	7.8449349826912425	2.2959030345673144	2.3699811986701196	3.0	1.0	2.0	16.61	11.0	11.0	1.0	1.0	0.0	1.0	0.0	1.0	0.0	1.0	1.0	0.5	1.0	1.0	1.0	2.0	12.0	0.5	188.703	2.0	1.0
C1CCC(CC1)C(=O)N2CCC[C@H](C2)C(=O)N3CCCC3	0	292.42300000000006	2.4277000000000006	0.2269695356951521	-0.342403467925415	12.64360717435122	0.059620890022675344	0.6190476190476191	0.7840562269754231	118.0	14.656489770562878	5.454453109962221	1.5655404701975624	4.0	2.0	3.0	40.620000000000005	21.0	21.0	0.0	3.0	3.0	1.0	2.0	3.0	0.0	0.0	0.0	0.8823529411764706	2.0	0.0	4.0	0.0	23.0	0.8823529411764706	292.42300000000006	3.0	2.0
C[C@H](CC(=O)N1CCC(O)(Cn2cnc(NCCN3CC[C@@H](F)C3)cc2=O)CC1)c1ccccc1	1	485.6040000000003	2.2463000000000006	0.2549902602890194	-0.3878838951728926	13.261642325581612	-1.0546254239845534	1.2285714285714286	0.566332261798385	190.0	24.838288046437576	7.189428662926462	1.2396539238694382	9.0	9.0	4.0	90.69999999999999	35.0	35.0	2.0	2.0	2.0	0.0	2.0	2.0	1.0	1.0	2.0	0.5769230769230769	7.0	2.0	8.0	2.0	38.0	0.5769230769230769	485.6040000000003	4.0	9.0
CC[C@@H](C)Oc1ccccc1/C=C/2\C(=O)N(C(=S)S2)c3ccc(c(c3)C)C	0	397.5650000000001	5.886540000000005	0.2702732226109365	-0.4901124548848162	13.015121409674983	-0.09111470668514299	1.1851851851851851	0.46490275292760647	140.0	19.551677284948283	4.651082658875858	1.9198498497912704	5.0	5.0	3.0	29.54	27.0	27.0	2.0	1.0	1.0	0.0	1.0	1.0	2.0	0.0	2.0	0.2727272727272727	4.0	0.0	3.0	0.0	29.0	0.2727272727272727	397.5650000000001	3.0	5.0
CC(C)(C)[C@@H]1CC[C@@H]([C@@H](C1)[NH+](C)Cc2cnn(c2)C)C#N	0	289.447	1.7893799999999997	0.10591391532065948	-0.32999846443523234	9.489803162005543	0.19469576719576698	1.380952380952381	0.9219086207397765	116.0	15.62095586463014	5.115148153754274	2.0755672337982505	4.0	3.0	2.0	46.05	21.0	21.0	1.0	1.0	1.0	1.0	0.0	1.0	0.0	1.0	1.0	0.7647058823529411	3.0	1.0	4.0	1.0	22.0	0.7647058823529411	289.447	2.0	3.0
CCc1c(cnc(N)c1-c1ccc(O)cc1)-c1ccc2cn[nH]c2c1	1	330.3910000000001	4.142100000000003	0.13104103790756072	-0.5079662447793047	9.555894671951497	0.23072244207345216	1.04	0.5265614227295711	124.0	17.388540578131753	4.478239021232444	1.9376866820544323	5.0	3.0	4.0	87.82	25.0	25.0	4.0	0.0	0.0	0.0	0.0	0.0	2.0	2.0	4.0	0.1	4.0	3.0	5.0	4.0	28.0	0.1	330.3910000000001	4.0	3.0
C[C@@H](CCC(C)C)Nc1ccc(cc1Cl)Br	0	304.659	5.339100000000004	0.0648290771788541	-0.38138767352563313	6.14380152781277	0.45932917611489044	1.25	0.7740320415595183	90.0	12.129392033067417	2.5100637291109504	2.521939483849336	3.0	5.0	1.0	12.03	16.0	16.0	1.0	0.0	0.0	0.0	0.0	0.0	1.0	0.0	1.0	0.5384615384615384	1.0	1.0	1.0	1.0	16.0	0.5384615384615384	304.659	1.0	5.0
CC(C)C[C@H]1COCCN1c2c3c(cccc3F)nc[nH+]2	0	290.36199999999997	2.4393000000000002	0.2351446389911499	-0.37455669232790867	14.273364276266062	-0.23459372637944043	1.4761904761904763	0.8713723229005115	112.0	14.819626477379408	3.891554967594236	2.050002520790084	5.0	3.0	3.0	39.5	21.0	21.0	2.0	1.0	1.0	0.0	1.0	1.0	1.0	1.0	2.0	0.5	3.0	0.0	4.0	1.0	23.0	0.5	290.36199999999997	3.0	3.0
CN[C@H](C=C)c1ccc2ccccc2c1	0	197.281	3.2863000000000016	0.05009335830064828	-0.3098302449480347	3.8257980599647268	0.2311167800453513	1.1333333333333333	0.7444368319516597	76.0	10.673362107437434	2.679345126237176	2.5021298931324862	1.0	3.0	2.0	12.03	15.0	15.0	2.0	0.0	0.0	0.0	0.0	0.0	2.0	0.0	2.0	0.14285714285714285	1.0	1.0	1.0	1.0	16.0	0.14285714285714285	197.281	2.0	3.0
C=CCn1c(nnc1SCc2ccc(cc2)Br)Cc3cccs3	0	406.3740000000001	5.171200000000003	0.19134605979780223	-0.3018438775865963	4.379545750398925	0.732519578819182	1.2173913043478262	0.40064042566324815	118.0	16.070703332935974	3.298764794899245	1.7404703909054082	6.0	7.0	3.0	30.71	23.0	23.0	3.0	0.0	0.0	0.0	0.0	0.0	1.0	2.0	3.0	0.17647058823529413	5.0	0.0	3.0	0.0	25.0	0.17647058823529413	406.3740000000001	3.0	7.0
C=CCOc1ccc(cc1)/C=C\2/C(=O)N(C(=S)S2)c3cc(cc(c3)Cl)Cl	0	422.35800000000006	5.964000000000003	0.2702723262400812	-0.489557098671726	12.7789851384386	-0.20340997304696784	1.1538461538461537	0.33769927444583536	132.0	18.681433796945207	3.4449450626339533	1.8354445453008716	7.0	5.0	3.0	29.54	26.0	26.0	2.0	1.0	1.0	0.0	1.0	1.0	2.0	0.0	2.0	0.05263157894736842	4.0	0.0	3.0	0.0	28.0	0.05263157894736842	422.35800000000006	3.0	5.0
CCc1c(cnc(N)c1-c1ccc(O)cc1)-c1ccc(NC(C)=O)nc1	1	348.4060000000001	3.619200000000001	0.22190006828925232	-0.5079662447793047	11.138663508773677	-0.1636434871111998	1.0384615384615385	0.6683266337428825	132.0	18.681433796945207	4.103891354143874	2.093968760917977	6.0	4.0	3.0	101.13000000000001	26.0	26.0	3.0	0.0	0.0	0.0	0.0	0.0	1.0	2.0	3.0	0.15	5.0	3.0	6.0	4.0	28.0	0.15	348.4060000000001	3.0	4.0
C/C(=C\Cl)/F	0	94.516	2.056	0.10807197435529124	-0.21118220352402142	11.159722222222221	-0.35493827160493807	2.0	0.43106171088396555	30.0	4.284457050376173	0.15034825006011232	3.1431973062780685	2.0	0.0	0.0	0.0	5.0	5.0	0.0	0.0	0.0	0.0	0.0	0.0	0.0	0.0	0.0	0.3333333333333333	0.0	0.0	0.0	0.0	4.0	0.3333333333333333	94.516	0.0	0.0
CN(C)CCCOc1ccc(NC(=O)c2nnc(Sc3c(Cl)cncc3Cl)o2)cc1	1	468.3660000000001	4.505400000000003	0.31273239012483434	-0.4935477647887649	12.358717110235858	-0.52692261614114	1.1666666666666667	0.45901649127874017	158.0	21.50986092169139	3.7302453240154207	1.54914328798972	11.0	9.0	3.0	93.38	30.0	30.0	3.0	0.0	0.0	0.0	0.0	0.0	1.0	2.0	3.0	0.2631578947368421	8.0	1.0	8.0	1.0	32.0	0.2631578947368421	468.3660000000001	3.0	9.0
CC[C@]1(CN(CC[NH2+]1)c2ccc(cc2)N(C)C)C	0	248.394	1.3047	0.1106849910063473	-0.377659431794661	2.5168055555555555	0.3734815523431594	1.2777777777777777	0.8713770465143716	100.0	13.173362107437434	4.127151219177304	2.1116621582568373	3.0	3.0	2.0	23.090000000000003	18.0	18.0	1.0	1.0	1.0	0.0	1.0	1.0	1.0	0.0	1.0	0.6	2.0	1.0	3.0	2.0	19.0	0.6	248.394	2.0	3.0
CC(CC(=O)N1CCC(O)(CC1)C(C)n1cnn2cccc2c1=O)c1ccccc1	1	408.5020000000001	2.6043000000000003	0.27752834662640746	-0.38759464012276484	12.780005476759627	-1.0572728463515788	1.1	0.7038066292867619	158.0	21.30275414050484	6.508564157350395	1.4138276717886797	7.0	5.0	4.0	79.84	30.0	30.0	3.0	1.0	1.0	0.0	1.0	1.0	1.0	2.0	3.0	0.43478260869565216	6.0	1.0	7.0	1.0	33.0	0.43478260869565216	408.5020000000001	4.0	5.0
c1ccc(c(c1)N(Cc2ccc(cc2)C(F)(F)F)c3nc4cnccc4s3)F	0	403.40400000000005	6.1875000000000036	0.41590985502591826	-0.3106336260446909	14.47804127823969	-4.3990207625367255	0.9642857142857143	0.38072075742384487	142.0	19.72540387131522	4.174690656855001	1.7409955898214713	8.0	4.0	4.0	29.020000000000003	28.0	28.0	4.0	0.0	0.0	0.0	0.0	0.0	2.0	2.0	4.0	0.1	4.0	0.0	3.0	0.0	31.0	0.1	403.40400000000005	4.0	4.0
CC1(Cc2c3ccccc3ccc2C4=C(C(=O)C(=O)N41)C#N)C	0	302.33299999999997	2.8204800000000008	0.30031019596625236	-0.2974936094910852	12.381470773494582	-0.6976077622406984	1.1304347826086956	0.7030181285826748	112.0	16.353006672199015	4.707031085899078	2.1333018390718244	4.0	0.0	4.0	61.17	23.0	23.0	2.0	2.0	0.0	0.0	2.0	2.0	2.0	0.0	2.0	0.21052631578947367	3.0	0.0	4.0	0.0	26.0	0.21052631578947367	302.33299999999997	4.0	0.0
CS(=O)(=O)CC[C@@H]([C@@H]1CSCCS1)[NH3+]	0	256.438	-0.11979999999999935	0.14720014042205679	-0.35415655164972626	10.978690161249684	-2.813916643046108	1.5	0.7616784717601511	84.0	10.604448006685088	2.2269319397560285	2.295660865699554	6.0	4.0	1.0	61.78	14.0	14.0	0.0	1.0	1.0	0.0	1.0	1.0	0.0	0.0	0.0	1.0	4.0	1.0	3.0	3.0	14.0	1.0	256.438	1.0	4.0
Cl.Cl.Cn1cc(cn1)-c1ccc(CN2CCC(O)(Cn3cnc4c(-c5ccc(CN)cc5)n(C)nc4c3=O)CC2)c(Cl)c1	1	646.023	4.180300000000002	0.28136061794227796	-0.3879233260923115	13.405162948960239	-1.0145737767647982	1.0	0.27258241823931945	228.0	28.725039392385707	8.011610278654942	2.115997086805e-06	13.0	7.0	6.0	120.02000000000001	43.0	43.0	5.0	1.0	1.0	0.0	1.0	1.0	2.0	3.0	5.0	0.3333333333333333	10.0	2.0	10.0	3.0	46.0	0.3333333333333333	646.023	6.0	7.0
CCC(C)(C)N1CC(=CC1=O)[O-]	0	168.21599999999998	0.2614000000000001	0.24588553351955844	-0.8741179075163195	11.239791666666667	-0.19469907407407394	1.6666666666666667	0.5933413342102034	68.0	9.353371151128522	2.460359276204106	2.7520405587193806	3.0	2.0	1.0	43.370000000000005	12.0	12.0	0.0	1.0	0.0	0.0	1.0	1.0	0.0	0.0	0.0	0.6666666666666666	2.0	0.0	3.0	0.0	12.0	0.6666666666666666	168.21599999999998	1.0	2.0
CCC[C@@H](C)CS(=O)(=O)NC[C@@](C)(CCC(C)C)O	0	293.473	2.529200000000001	0.21145325025560455	-0.38881522501968846	11.878367504409173	-3.284764975434619	1.2105263157894737	0.6502383312193544	116.0	15.104448006685086	3.2185918620292013	4.213606208890865	5.0	10.0	0.0	66.4	19.0	19.0	0.0	0.0	0.0	0.0	0.0	0.0	0.0	0.0	0.0	1.0	3.0	2.0	4.0	2.0	18.0	1.0	293.473	0.0	10.0
COCC/N=C/c1cc(ccc1[O-])Br	0	257.10699999999997	1.588	0.0657608456609274	-0.8720099533579959	11.291808941169059	-0.01910478080120903	1.5714285714285714	0.6069168372167033	76.0	10.38890505706126	1.626717989476596	2.653231824378911	4.0	4.0	1.0	44.65	14.0	14.0	1.0	0.0	0.0	0.0	0.0	0.0	1.0	0.0	1.0	0.3	3.0	0.0	3.0	0.0	14.0	0.3	257.10699999999997	1.0	4.0
CCOC(=O)[C@H]1C([C@@H]([C@@](N[C@@]1(C(F)(F)F)O)(C(F)(F)F)O)C(=O)OCC)c2cc(c(c(c2)I)O)OC	0	645.2870000000001	2.552600000000001	0.43150722501169236	-0.5035248137075844	14.180852361006128	-6.004266502897456	0.9444444444444444	0.20940661273579486	204.0	27.853006672199008	5.60053996298972	3.0732818595297964	16.0	6.0	2.0	134.55	36.0	36.0	1.0	1.0	1.0	0.0	1.0	1.0	1.0	0.0	1.0	0.6	9.0	4.0	9.0	4.0	37.0	0.6	645.2870000000001	2.0	6.0
NCc1ccc(cc1)-c1[nH]nc2c1ncn(CC1(O)CCN(CC1)C(=O)C[C@H](c1ccccc1)C(F)(F)F)c2=O	1	554.5730000000003	3.3350000000000017	0.39574335755014267	-0.3878838836731833	13.71544083731237	-4.5690514795784365	1.05	0.32140428833297874	210.0	28.492988584816832	7.495912042116369	1.2610240398002368	12.0	7.0	5.0	130.13	40.0	40.0	4.0	1.0	1.0	0.0	1.0	1.0	2.0	2.0	4.0	0.35714285714285715	7.0	3.0	9.0	4.0	44.0	0.35714285714285715	554.5730000000003	5.0	7.0
CCCC[C@H](C)Nc1ccccc1S(=O)(=O)NC	0	270.398	2.5853	0.2418637237923827	-0.3814956257518955	11.86618000440917	-3.4074725345385066	1.2777777777777777	0.8003718265526363	102.0	13.596011838247808	2.837897014474462	2.8967024130536654	5.0	7.0	1.0	58.2	18.0	18.0	1.0	0.0	0.0	0.0	0.0	0.0	1.0	0.0	1.0	0.5384615384615384	3.0	2.0	4.0	2.0	18.0	0.5384615384615384	270.398	1.0	7.0
c1ccc(cc1)NN/C=C/2\C(=NC(=S)N(C2=O)C3CC3)[O-]	0	301.35100000000006	0.5352999999999998	0.26233105221097536	-0.8579491035966363	12.29169847568657	-0.6071651129587636	1.2857142857142858	0.4817968001492512	108.0	14.819626477379408	3.2017118022199824	1.7336095684466775	7.0	4.0	3.0	79.79	21.0	21.0	1.0	2.0	1.0	1.0	1.0	2.0	1.0	0.0	1.0	0.21428571428571427	5.0	2.0	6.0	2.0	23.0	0.21428571428571427	301.35100000000006	3.0	4.0
C=CCOC[C@@H]1CC[C@@H]2[C@@H]1OCCN2CC3CC3	0	251.36999999999995	2.0784	0.0780446698792911	-0.37701932137743327	6.029918509070296	0.4188104686318971	1.2777777777777777	0.532736000897066	102.0	12.372032720186704	4.592150995518141	1.529443582363768	3.0	6.0	3.0	21.700000000000003	18.0	18.0	0.0	3.0	3.0	2.0	1.0	3.0	0.0	0.0	0.0	0.8666666666666667	3.0	0.0	3.0	0.0	20.0	0.8666666666666667	251.36999999999995	3.0	6.0
OC1(Cn2cnn3cccc3c2=O)CCN(CC1)C(=O)c1ccc(cc1)-c1ccccc1	1	428.4920000000001	2.830300000000001	0.27727438402294313	-0.3878838712299768	12.964174662952622	-1.0512007719402758	0.90625	0.5421491170582778	162.0	22.13118126525103	6.208591827980305	1.2471915635946693	7.0	4.0	5.0	79.84	32.0	32.0	4.0	1.0	1.0	0.0	1.0	1.0	2.0	2.0	4.0	0.24	6.0	1.0	7.0	1.0	36.0	0.24	428.4920000000001	5.0	4.0
CC(C)(C)S(=O)(=O)C	0	136.21599999999998	0.8295	0.1518354189398508	-0.22858250028816265	10.652777777777779	-2.8402777777777777	1.125	0.49401770028518543	50.0	7.0	1.1123724356957947	4.534784710193742	3.0	0.0	0.0	34.14	8.0	8.0	0.0	0.0	0.0	0.0	0.0	0.0	0.0	0.0	0.0	1.0	2.0	0.0	2.0	0.0	7.0	1.0	136.21599999999998	0.0	0.0
CC1(Cc2c(sc(n2)N(C)[C@@H]3CCC[NH+](C3)C)C(=O)C1)C	0	308.47100000000006	1.411499999999999	0.18592375809178854	-0.3424801434585088	12.31319119005627	0.05873265201142219	1.380952380952381	0.8975882615240095	116.0	15.198306133819765	4.79885456972113	1.8252499797839175	5.0	2.0	3.0	37.64	21.0	21.0	1.0	2.0	1.0	1.0	1.0	2.0	0.0	1.0	1.0	0.75	4.0	1.0	4.0	1.0	23.0	0.75	308.47100000000006	3.0	2.0
Clc1cc2CC(Oc2c(c1)-c1ccnc2[nH]ccc12)C(=O)N1CCNCC1	1	382.8510000000002	2.6186	0.2635852920798233	-0.4792979429181311	12.897847747123539	-0.48715789556563394	1.2222222222222223	0.714442358258842	138.0	18.38010440969447	5.2504966532549355	1.528068246891075	7.0	2.0	5.0	70.25	27.0	27.0	3.0	2.0	1.0	0.0	2.0	2.0	1.0	2.0	3.0	0.3	4.0	2.0	6.0	2.0	31.0	0.3	382.8510000000002	5.0	2.0
COc1ccc(cc1OC)-n1c(Cl)cc2c1ncn(CC1(O)CCN(CC1)C(=O)C1(C)CC1)c2=O	1	500.98300000000046	3.011400000000001	0.2624739633402169	-0.4928675296215167	13.307732143464467	-1.0871734800215695	1.0857142857142856	0.5583484930375736	186.0	24.957454678884094	7.328105596916162	1.4009148923447308	10.0	6.0	5.0	98.82	35.0	35.0	3.0	2.0	2.0	1.0	1.0	2.0	1.0	2.0	3.0	0.48	8.0	1.0	9.0	1.0	39.0	0.48	500.98300000000046	5.0	6.0
CCCn1c2ccc(cc2[nH+]c1CCCCl)F	0	255.74399999999991	3.1759000000000013	0.2547021720180762	-0.24070774295755343	13.165066924918115	-0.20250754983063168	1.411764705882353	0.7313594007658832	92.0	12.25071237662706	2.8485978806417664	2.451717604491319	4.0	5.0	2.0	19.07	17.0	17.0	2.0	0.0	0.0	0.0	0.0	0.0	1.0	1.0	2.0	0.46153846153846156	1.0	0.0	2.0	1.0	18.0	0.46153846153846156	255.74399999999991	2.0	5.0
C[C@H]1CC(CC[C@H]1[NH2+]C)(C)C	0	156.293	1.3943999999999999	0.08827466537484416	-0.3460403600795542	2.3981944444444445	0.6100462962962963	1.3636363636363635	0.5907174096811914	66.0	8.483127663125442	3.188062859523739	2.476985453317163	1.0	1.0	1.0	16.61	11.0	11.0	0.0	1.0	1.0	1.0	0.0	1.0	0.0	0.0	0.0	1.0	0.0	1.0	1.0	2.0	11.0	1.0	156.293	1.0	1.0
CC1CS(=O)(=O)c2cc(NC(=O)c3nnc(Sc4c(Cl)cncc4Cl)s3)ccc12	1	487.41500000000013	4.534200000000003	0.2861755148291564	-0.31982786389649576	12.515563157876318	-3.3264707274088177	1.2413793103448276	0.576825242285663	150.0	20.75878406613483	4.206493643749277	1.5216526519104905	12.0	4.0	4.0	101.91	29.0	29.0	3.0	1.0	0.0	0.0	1.0	1.0	1.0	2.0	3.0	0.17647058823529413	8.0	1.0	7.0	1.0	32.0	0.17647058823529413	487.41500000000013	4.0	4.0
CC[NH2+][C@@H](C)c1c(cccc1F)n2c(c(c(n2)C)C)C	0	276.379	2.580960000000001	0.13402011745473102	-0.3403683949499585	14.28747543461829	-0.16212396069538904	1.3	0.9148308111287234	108.0	14.861442840636295	3.9558013179858853	2.61823544762191	4.0	4.0	2.0	34.43	20.0	20.0	2.0	0.0	0.0	0.0	0.0	0.0	1.0	1.0	2.0	0.4375	2.0	1.0	3.0	2.0	21.0	0.4375	276.379	2.0	4.0
Cc1cc(no1)CC(=O)N2CCSc3c2cc(cc3)C(F)(F)F	0	342.342	3.683220000000002	0.4159869925931435	-0.3614436928573028	12.903022379189407	-4.435429537268687	1.391304347826087	0.835150018652509	122.0	16.612519696192862	3.4596824820686436	1.888141354858902	8.0	2.0	3.0	46.34	23.0	23.0	2.0	1.0	0.0	0.0	1.0	1.0	1.0	1.0	2.0	0.3333333333333333	4.0	0.0	4.0	0.0	25.0	0.3333333333333333	342.342	3.0	2.0
Cn1nc2c(ncn(CC3(O)CCN(CC3)C(=O)C3(C)CC3)c2=O)c1-c1ccc(CN)cc1	1	450.5430000000003	1.4092999999999998	0.28136062306523535	-0.3878838836489955	13.20892698327673	-1.0594405360036587	1.0909090909090908	0.6066247122134327	174.0	23.380104409694468	7.237291794733316	1.377801467719935	9.0	5.0	5.0	119.27	33.0	33.0	3.0	2.0	2.0	1.0	1.0	2.0	1.0	2.0	3.0	0.5	8.0	2.0	9.0	3.0	37.0	0.5	450.5430000000003	5.0	5.0
OC1(Cn2cnn3cc(NC(=O)Nc4ccc(cc4)C#N)cc3c2=O)CCN(CC1)C(=O)C1CC1	1	475.5090000000004	1.7751799999999989	0.3232272538113051	-0.38788387460793594	13.036842906743043	-1.0983785068347078	1.1142857142857143	0.5129269823227531	180.0	24.578775022443736	6.522635081992088	1.243234454294318	11.0	5.0	5.0	144.76	35.0	35.0	3.0	2.0	2.0	1.0	1.0	2.0	1.0	2.0	3.0	0.375	8.0	3.0	11.0	3.0	39.0	0.375	475.5090000000004	5.0	5.0
CC[C@]1([C@@H](C[C@@H]1[O-])c2ccc(c(c2)F)F)C	0	225.25799999999995	2.5973000000000006	0.15860846871377962	-0.8515219723839981	13.099790721844293	-0.8333810468631893	1.375	0.7583059217363187	88.0	11.922285251880869	4.089190869824893	2.2909432180817806	3.0	2.0	2.0	23.06	16.0	16.0	1.0	1.0	1.0	1.0	0.0	1.0	1.0	0.0	1.0	0.5384615384615384	1.0	0.0	1.0	0.0	17.0	0.5384615384615384	225.25799999999995	2.0	2.0
C[C@@H]1CCC[C@]12[NH2+][C@@H](CS2)C	0	172.317	1.2013999999999998	0.14540075674552488	-0.3297658702807401	2.6203703703703702	0.6105324074074074	1.4545454545454546	0.5807084828887291	64.0	7.897341225498538	3.2204038603750873	2.098891860145138	2.0	0.0	2.0	16.61	11.0	11.0	0.0	2.0	2.0	1.0	1.0	2.0	0.0	0.0	0.0	1.0	1.0	1.0	1.0	2.0	12.0	1.0	172.317	2.0	0.0
Cc1c(nn(c1NC(=O)N[C@@H]2C[N@](C[C@H]2c3ccccc3)CC(F)(F)F)c4ccccc4)OCCOC	0	517.5520000000002	4.357720000000003	0.4008391367338683	-0.4739055688782759	13.177705730842229	-4.3225210353377195	1.054054054054054	0.4126416533413415	198.0	26.415638315627202	6.180163847163009	1.5468911013971234	11.0	9.0	4.0	80.65	37.0	37.0	3.0	1.0	1.0	0.0	1.0	1.0	2.0	1.0	3.0	0.38461538461538464	6.0	2.0	8.0	2.0	40.0	0.38461538461538464	517.5520000000002	4.0	9.0
CCC[C@@](C)(C[NH+](C)C1CCC(CC1)(C)C)C=O	0	254.43799999999993	2.4752	0.1309993924184766	-0.3341309911309135	11.324759857646761	-0.11924768518518514	1.3333333333333333	0.7225839723689771	106.0	13.811554787871634	4.8243849705891115	2.5001909871848533	2.0	6.0	1.0	21.51	18.0	18.0	0.0	1.0	1.0	1.0	0.0	1.0	0.0	0.0	0.0	0.9375	1.0	1.0	2.0	1.0	18.0	0.9375	254.43799999999993	1.0	6.0
CCNC(=O)[C@H](C)NCc1nc2ccsc2c(n1)[O-]	0	279.34499999999997	0.3790999999999998	0.23635090383590834	-0.8575318061080158	11.69393616514558	-0.35016321806500406	1.5263157894736843	0.8254972410957625	102.0	13.828062645816686	2.6294486918390856	2.031036262012966	7.0	5.0	2.0	89.97	19.0	19.0	2.0	0.0	0.0	0.0	0.0	0.0	0.0	2.0	2.0	0.4166666666666667	6.0	2.0	6.0	2.0	20.0	0.4166666666666667	279.34499999999997	2.0	5.0
C[C@H](CC(=O)N1CCC(O)(Cn2cnc(cc2=O)N2CCN(Cc3cccnc3)CC2)CC1)c1ccccc1	1	530.6730000000005	2.5078000000000014	0.25499780325682636	-0.3878838951728773	12.935960317920305	-1.0349499467229646	1.0	0.47827985487305	206.0	27.244065440373383	8.051238261357202	1.108356681923486	9.0	8.0	5.0	94.8	39.0	39.0	3.0	2.0	2.0	0.0	2.0	2.0	1.0	2.0	3.0	0.4666666666666667	8.0	1.0	9.0	1.0	43.0	0.4666666666666667	530.6730000000005	5.0	8.0
c1ccc2c(c1)C[C@H](CO2)c3nc4c(s3)CCCC4=O	0	285.368	3.3808000000000016	0.1818455436060743	-0.4925654625942803	11.89293273753997	0.21377587763500472	1.25	0.8060218983164186	102.0	13.526733258565955	4.013866622170174	1.6491693463567376	4.0	1.0	4.0	39.19	20.0	20.0	2.0	2.0	0.0	1.0	1.0	2.0	1.0	1.0	2.0	0.375	4.0	0.0	3.0	0.0	23.0	0.375	285.368	4.0	1.0
COc1ccc(cn1)-c1n[nH]c2CN(Cc12)C#N	1	241.25399999999996	1.27698	0.21241071109649332	-0.48098355068223975	8.899055588871606	0.573687510498027	1.4444444444444444	0.8011106374020386	90.0	12.535169427003234	3.0110764250082793	1.9660225061533263	6.0	2.0	3.0	77.83000000000001	18.0	18.0	2.0	1.0	0.0	0.0	1.0	1.0	0.0	2.0	2.0	0.25	5.0	1.0	6.0	1.0	20.0	0.25	241.25399999999996	3.0	2.0
c1cc(c(cc1S(=O)(=O)NCc2c[nH]nc2N)[N+](=O)[O-])O	0	313.295	0.08419999999999983	0.3115490040514711	-0.5020917075021709	12.038018707482994	-3.9886805555555553	1.4761904761904763	0.4480553776160658	112.0	15.620955864630137	2.6592993540965835	2.255004265008059	11.0	5.0	2.0	164.23999999999998	21.0	21.0	2.0	0.0	0.0	0.0	0.0	0.0	1.0	1.0	2.0	0.1	7.0	4.0	10.0	5.0	22.0	0.1	313.295	2.0	5.0
CC(C)c1cccc(c1)NC[C@@H](COC[C@@H]2CCCO2)O	0	293.407	2.778400000000001	0.094497970018815	-0.3888805485060063	9.934584120685312	-0.5054544595616026	1.4285714285714286	0.7736325357188902	118.0	15.079139501373252	3.7330767663735265	1.6546951880066871	4.0	8.0	2.0	50.72	21.0	21.0	1.0	1.0	1.0	0.0	1.0	1.0	1.0	0.0	1.0	0.6470588235294118	4.0	2.0	4.0	2.0	22.0	0.6470588235294118	293.407	2.0	8.0
CCc1c(cnc(N)c1-c1ccc(O)cc1)-c1ccc2[nH]ncc2c1	1	330.3910000000001	4.142100000000002	0.13104103784616764	-0.5079662447793047	9.556408314292062	0.23138245125618884	1.04	0.5265614227295711	124.0	17.388540578131753	4.47651185938547	1.9376866820544323	5.0	3.0	4.0	87.82000000000001	25.0	25.0	4.0	0.0	0.0	0.0	0.0	0.0	2.0	2.0	4.0	0.1	4.0	3.0	5.0	4.0	28.0	0.1	330.3910000000001	4.0	3.0
CCc1ccccc1NC(=O)c\2cc3c(cnc(c3o/c2=[NH+]\c4ccc(cc4OC)OC)C)COC(=O)C	0	516.5740000000003	3.3442200000000017	0.38497697441964995	-0.4966156888151157	13.690842449264164	-0.42158285479859736	1.0526315789473684	0.3454125360851898	196.0	27.23347556082299	6.049564232994341	1.9438971485876337	9.0	8.0	4.0	113.86000000000001	38.0	38.0	4.0	0.0	0.0	0.0	0.0	0.0	2.0	2.0	4.0	0.2413793103448276	7.0	2.0	9.0	2.0	41.0	0.2413793103448276	516.5740000000003	4.0	8.0
Cn1c(nnn1)[C@H](CBr)C#N	0	216.042	0.2121799999999997	0.1685231696659338	-0.2313882763728967	8.63337962962963	-0.2685185185185188	1.8181818181818181	0.662474760710541	58.0	8.267584713501616	1.274711452036526	2.918431942879872	6.0	2.0	1.0	67.39	11.0	11.0	1.0	0.0	0.0	0.0	0.0	0.0	0.0	1.0	1.0	0.6	5.0	0.0	5.0	0.0	11.0	0.6	216.042	1.0	2.0
c1c(n[n-]c1C(F)(F)F)C[NH3+]	0	165.118	-0.2005	0.39716753359716334	-0.5712789977425576	11.814633408919123	-4.388472222222221	1.4545454545454546	0.6260403509987887	62.0	8.483127663125442	1.1360885551534974	2.8918442229866015	6.0	1.0	1.0	54.63	11.0	11.0	1.0	0.0	0.0	0.0	0.0	0.0	0.0	1.0	1.0	0.4	1.0	1.0	3.0	3.0	11.0	0.4	165.118	1.0	1.0
CC(C)N(CCC1OCCCO1)CC2CC2	0	227.34799999999993	2.2599	0.15829100762785472	-0.35253269884933686	5.5797940287226	0.05018801965230546	1.1875	0.6945140189225737	94.0	11.380468888623982	3.46810521038348	1.6694497461527562	3.0	6.0	2.0	21.700000000000003	16.0	16.0	0.0	2.0	2.0	1.0	1.0	2.0	0.0	0.0	0.0	1.0	3.0	0.0	3.0	0.0	17.0	1.0	227.34799999999993	2.0	6.0
CC(C)CCCNc1ccc(cc1)S(=O)(=O)NC(C)C	0	298.45200000000006	3.221400000000002	0.2402967377849492	-0.38504594123446817	11.957692610369829	-3.390479179268636	1.05	0.724491095716029	114.0	15.173362107437434	2.8428456215181312	2.560465733574151	5.0	8.0	1.0	58.2	20.0	20.0	1.0	0.0	0.0	0.0	0.0	0.0	1.0	0.0	1.0	0.6	3.0	2.0	4.0	2.0	20.0	0.6	298.45200000000006	1.0	8.0
c1ccc(cc1)n2cc(c(n2)c3cc4ccccc4o3)C=O	0	288.30600000000004	4.0980000000000025	0.15593458885971703	-0.45434488450966043	11.365472411186698	0.5026936885865461	1.0	0.5332028937271628	106.0	14.940946820939052	3.5491587578717887	1.8721988833088683	4.0	3.0	4.0	48.03	22.0	22.0	4.0	0.0	0.0	0.0	0.0	0.0	2.0	2.0	4.0	0.0	4.0	0.0	4.0	0.0	25.0	0.0	288.30600000000004	4.0	3.0
COC(=O)[C@@H]1CCCN1C(=O)C23CC4CC(C2)CC(C4)C3	0	291.391	2.3668000000000005	0.32807462681601957	-0.4674802510600445	13.247874149659864	-0.3236068594104309	1.0476190476190477	0.7338133092673627	116.0	14.61251969619286	6.478836837764818	1.5799553236189186	4.0	2.0	5.0	46.61	21.0	21.0	0.0	5.0	5.0	4.0	1.0	5.0	0.0	0.0	0.0	0.8823529411764706	3.0	0.0	4.0	0.0	24.0	0.8823529411764706	291.391	5.0	2.0
CC[C@H]1C[C@](CCO1)(CO)N	0	159.229	0.26520000000000005	0.06125787154730822	-0.39446169213423693	8.983021541950112	-0.3760648148148147	1.7272727272727273	0.6075847853172761	66.0	8.319990956308912	2.357939278452216	2.4441005022260205	3.0	2.0	1.0	55.480000000000004	11.0	11.0	0.0	1.0	1.0	0.0	1.0	1.0	0.0	0.0	0.0	1.0	3.0	2.0	3.0	3.0	11.0	1.0	159.229	1.0	2.0
c1cnc(cn1)[C@H](C2(CCCC2)[NH+]3CCCC3)N	0	247.3659999999999	0.4679000000000014	0.11872446380999717	-0.32845521888799556	6.591759259259261	0.043333333333333224	1.1111111111111112	0.8160759555321565	98.0	12.424438962994	4.904131051112358	1.890450511491576	4.0	3.0	3.0	56.24	18.0	18.0	1.0	2.0	2.0	1.0	1.0	2.0	0.0	1.0	1.0	0.7142857142857143	3.0	2.0	4.0	3.0	20.0	0.7142857142857143	247.3659999999999	3.0	3.0
CN(C)CCCOc1ccc2c(c1)ncn(CC1(O)CCN(CC1)C(=O)[C@H](CCCNC(=O)c1ccc3c(Cl)cc(nc3c1)C#N)Cc1ccccc1)c2=O	1	764.3270000000001	5.222880000000004	0.260775553334391	-0.49346736774157646	14.00536917145666	-1.1761374705186767	1.0	0.1367147007502283	286.0	38.95080774263042	10.110760121475629	1.0441146534088788	13.0	15.0	6.0	153.68	55.0	55.0	5.0	1.0	1.0	0.0	1.0	1.0	3.0	2.0	5.0	0.38095238095238093	10.0	2.0	12.0	2.0	60.0	0.38095238095238093	764.3270000000001	6.0	15.0
Cc1c2c(CCS2(=O)=O)ccc1NC(=O)c1nnc(Sc2c(Cl)cncc2Cl)s1	1	487.4150000000001	4.281620000000002	0.2861833705483657	-0.3195800571121512	12.603452818370146	-3.3079522088902995	1.206896551724138	0.5861470224761308	150.0	20.758784066134826	4.286434495603094	1.5532398150069686	12.0	4.0	4.0	101.91	29.0	29.0	3.0	1.0	0.0	0.0	1.0	1.0	1.0	2.0	3.0	0.17647058823529413	8.0	1.0	7.0	1.0	32.0	0.17647058823529413	487.4150000000001	4.0	4.0
OC1(Cn2cnn3cc(NC(=O)c4ccccc4OC(F)(F)F)cc3c2=O)CCN(CC1)C(=O)C1CC1	1	519.4800000000004	2.4104	0.5726204330166298	-0.40493963957202617	13.063190852123933	-4.968590268056077	1.162162162162162	0.5166460833710361	196.0	26.371668241257186	6.608137653961226	1.2984969965132223	13.0	6.0	5.0	118.17000000000002	37.0	37.0	3.0	2.0	2.0	1.0	1.0	2.0	1.0	2.0	3.0	0.4166666666666667	8.0	2.0	10.0	2.0	41.0	0.4166666666666667	519.4800000000004	5.0	6.0
CC/C=C\C=C	0	82.146	2.1386000000000003	-0.03762002040705329	-0.09907695790347879	3.511388888888889	1.1031944444444444	1.6666666666666667	0.4475555500220085	34.0	4.82842712474619	0.5078677873714246	2.9389363621337683	0.0	2.0	0.0	0.0	6.0	6.0	0.0	0.0	0.0	0.0	0.0	0.0	0.0	0.0	0.0	0.3333333333333333	0.0	0.0	0.0	0.0	5.0	0.3333333333333333	82.146	0.0	2.0
c1cc(cnc1)C[NH+](CCN2CCCCC2)C[C@H]3CCCN(C3)C4CCCC4	0	385.62000000000023	2.607000000000001	0.1043450675456808	-0.32980768033971347	4.366893093478591	0.8772011736793481	0.9285714285714286	0.7442063215844158	156.0	19.0204508012418	7.376034859182205	1.3274976135729863	4.0	8.0	4.0	23.810000000000002	28.0	28.0	1.0	3.0	3.0	1.0	2.0	3.0	0.0	1.0	1.0	0.7916666666666666	3.0	1.0	4.0	1.0	31.0	0.7916666666666666	385.62000000000023	4.0	8.0
CC[C@H](C#N)NC[C@H](CO)O	0	158.20100000000002	-0.7686200000000001	0.09507482050708813	-0.39363524123510046	8.87593820861678	-0.7662962962962967	1.6363636363636365	0.4908805156542496	64.0	8.69023444431199	1.3747096391105984	3.4406066514299556	4.0	5.0	0.0	76.28	11.0	11.0	0.0	0.0	0.0	0.0	0.0	0.0	0.0	0.0	0.0	0.8571428571428571	4.0	3.0	4.0	3.0	10.0	0.8571428571428571	158.20100000000002	0.0	5.0
Cc1ccc(s1)C(=O)/N=C\2/N(CCS2)C(=O)c3ccc(s3)C	0	350.49000000000007	3.811840000000003	0.28896700645158124	-0.28550766846763664	12.526288239061056	-0.27531467834047185	1.0454545454545454	0.827354172954284	114.0	15.689869965382487	3.121591730571732	1.8185422921365977	7.0	2.0	3.0	49.74	22.0	22.0	2.0	1.0	1.0	0.0	1.0	1.0	0.0	2.0	2.0	0.26666666666666666	5.0	0.0	4.0	0.0	24.0	0.26666666666666666	350.49000000000007	3.0	2.0
C[C@H]1CCC[C@](C1)(C[NH+](C)[C@@H](C)c2cccs2)C=O	0	280.45700000000005	2.7192000000000007	0.1312921265770403	-0.3299281919011155	11.661297162383471	-0.0761215041572183	1.631578947368421	0.8229326223417451	106.0	13.880468888623982	4.716638547970847	2.0312183777382926	3.0	5.0	2.0	21.51	19.0	19.0	1.0	1.0	1.0	1.0	0.0	1.0	0.0	1.0	1.0	0.6875	2.0	1.0	2.0	1.0	20.0	0.6875	280.45700000000005	2.0	5.0
CN(C)Cc1ccc(cc1)-c1n(C)nc2c1ncn(CC1(O)CCN(Cc3ccc(cc3Cl)-c3ccco3)CC1)c2=O	1	587.1240000000003	4.799100000000005	0.28136061794227796	-0.4643745550807633	13.471074864295566	-1.0114068984106064	1.0476190476190477	0.2791661650515597	218.0	29.43214617357225	8.042193079713662	1.136079264148318	10.0	8.0	6.0	92.56	42.0	42.0	5.0	1.0	1.0	0.0	1.0	1.0	2.0	3.0	5.0	0.34375	9.0	1.0	9.0	1.0	47.0	0.34375	587.1240000000003	6.0	8.0
CC(C)(C=O)SC	0	118.201	1.3269	0.1349534201085749	-0.3018541227169303	10.036805555555556	-0.18055555555555536	1.5714285714285714	0.5086806333622653	42.0	5.914213562373096	0.8099142034896059	3.575471150366868	2.0	2.0	0.0	17.07	7.0	7.0	0.0	0.0	0.0	0.0	0.0	0.0	0.0	0.0	0.0	0.8	2.0	0.0	1.0	0.0	6.0	0.8	118.201	0.0	2.0
C[C@H]1CSc2ccccc2N1	0	165.261	2.5927000000000007	0.04802014835148865	-0.38084294107815875	3.4389814814814814	0.6063888888888886	1.4545454545454546	0.6338525313094592	58.0	7.681798275874712	1.777798508184641	2.3421943753296612	2.0	0.0	2.0	12.03	11.0	11.0	1.0	1.0	0.0	0.0	1.0	1.0	1.0	0.0	1.0	0.3333333333333333	2.0	1.0	1.0	1.0	12.0	0.3333333333333333	165.261	2.0	0.0
CCC[C@H]1CC[C@@H]([C@@H](C1)SC)C(=O)[O-]	0	215.33799999999997	1.6843	0.04558677951893467	-0.5498217402513075	10.863753385613505	-0.8478717876039303	1.5	0.7161477450043675	82.0	10.55204176387779	3.202766841622086	2.49825287556388	3.0	4.0	1.0	40.129999999999995	14.0	14.0	0.0	1.0	1.0	1.0	0.0	1.0	0.0	0.0	0.0	0.9090909090909091	3.0	0.0	2.0	0.0	14.0	0.9090909090909091	215.33799999999997	1.0	4.0
c1ccnc(c1)c2ncc(s2)C[NH+]3CCO[C@@H]4[C@@H]3CCCC4	0	316.4500000000001	1.9313999999999996	0.1417465683922481	-0.36618744977116485	5.981289094736967	0.4867424472339694	1.1818181818181819	0.940412475014237	116.0	14.777810114122522	4.820904373824481	1.4774516513113292	5.0	3.0	4.0	39.45	22.0	22.0	2.0	2.0	2.0	1.0	1.0	2.0	0.0	2.0	2.0	0.5294117647058824	4.0	1.0	4.0	1.0	25.0	0.5294117647058824	316.4500000000001	4.0	3.0
CCC(CC)[NH+]1C[C@@H]2CCCCN2C[C@@H]1C(C)C	0	253.45399999999995	1.9525999999999997	0.10285983958767826	-0.32752804751636866	2.805601851851852	0.8226634542705971	1.1666666666666667	0.8045844776986336	106.0	13.120955864630139	5.4425833761276765	2.092787896916434	2.0	4.0	2.0	7.680000000000001	18.0	18.0	0.0	2.0	2.0	0.0	2.0	2.0	0.0	0.0	0.0	1.0	1.0	1.0	2.0	1.0	19.0	1.0	253.45399999999995	2.0	4.0
CC[C@H](C)c1nc(c(c(n1)[O-])Br)C(C)C	0	272.166	2.949600000000001	0.13019576739550442	-0.8577370277844144	11.587480631141347	-0.20462962962962972	1.2666666666666666	0.8495006521829553	84.0	11.585421958697399	2.4637646026181574	3.2288736593094116	4.0	3.0	1.0	48.84	15.0	15.0	1.0	0.0	0.0	0.0	0.0	0.0	0.0	1.0	1.0	0.6363636363636364	3.0	0.0	3.0	0.0	15.0	0.6363636363636364	272.166	1.0	3.0
CC(=O)c1cc(c(Sc2ccccc2Cl)s1)[N+]([O-])=O	1	313.78700000000003	4.663500000000002	0.2942854429547396	-0.29360002242528044	11.305396178018533	-0.4840098261526835	1.4210526315789473	0.4675420332312596	98.0	13.991199352633217	2.2626004432150104	2.4168753954176494	7.0	4.0	2.0	60.21	19.0	19.0	2.0	0.0	0.0	0.0	0.0	0.0	1.0	1.0	2.0	0.08333333333333333	5.0	0.0	4.0	0.0	20.0	0.08333333333333333	313.78700000000003	2.0	4.0
CC[C@H]1C(=O)N2CCCC[C@@H]2C(=O)N1C3CCCCCC3	0	292.42300000000006	2.7111	0.24580855308017271	-0.32887480037368527	13.018147203325775	-0.19912037037037056	0.9047619047619048	0.7342634864787844	118.0	14.819626477379408	5.551047063294723	1.850879477666334	4.0	2.0	3.0	40.620000000000005	21.0	21.0	0.0	3.0	3.0	1.0	2.0	3.0	0.0	0.0	0.0	0.8823529411764706	2.0	0.0	4.0	0.0	23.0	0.8823529411764706	292.42300000000006	3.0	2.0
CC(C)[C@H]1CCC[C@H](CC1)Nc2ccc(cc2)C(F)(F)F	0	299.38	5.722200000000004	0.4159120613198597	-0.38231411085256417	12.530152661869279	-4.258596947234664	1.0	0.7035393922301185	118.0	15.457819157813608	4.539246874280802	1.9253066854793603	4.0	3.0	2.0	12.03	21.0	21.0	1.0	1.0	1.0	1.0	0.0	1.0	1.0	0.0	1.0	0.6470588235294118	1.0	1.0	1.0	1.0	22.0	0.6470588235294118	299.38	2.0	3.0
Cc1ccc(cc1)[C@@H](C(=O)NCS(=O)(=O)c2ccc(cc2)C)N(c3ccccc3Cl)C(=O)CO	0	501.00400000000025	3.571040000000003	0.2532504499580819	-0.3865171754545878	13.41300254052238	-3.8296764683239535	0.9117647058823529	0.49180896435270527	178.0	24.880104409694468	5.232097115385917	2.001832242115513	9.0	8.0	3.0	103.78000000000002	34.0	34.0	3.0	0.0	0.0	0.0	0.0	0.0	3.0	0.0	3.0	0.2	5.0	2.0	7.0	2.0	36.0	0.2	501.00400000000025	3.0	8.0
OC1(Cn2cnn3cccc3c2=O)CCN(CC1)C(=O)N1CCN(CC1)c1ccc(cc1)C#N	1	461.52600000000024	1.1367800000000008	0.3196261583397901	-0.38788385462067804	13.067846227078732	-1.0540583698154258	1.0	0.6263881666134993	176.0	23.708531534440656	6.864668601477411	1.151316292431483	10.0	3.0	5.0	110.10999999999999	34.0	34.0	3.0	2.0	2.0	0.0	2.0	2.0	1.0	2.0	3.0	0.4166666666666667	8.0	1.0	10.0	1.0	38.0	0.4166666666666667	461.52600000000024	5.0	3.0
c1ccc2c(c1)c(c[nH]2)CCCC(=O)OCC(=O)Nc3c(c4c(s3)CCC4)C(=O)N	0	425.51000000000016	3.3216	0.3058019946856313	-0.455554021595301	12.187714246680766	-0.5426152294368276	1.2	0.480355375499516	156.0	21.087211190881018	5.286839953657683	1.2430568807244977	8.0	8.0	4.0	114.27999999999999	30.0	30.0	3.0	1.0	0.0	1.0	0.0	1.0	1.0	2.0	3.0	0.3181818181818182	5.0	3.0	7.0	4.0	33.0	0.3181818181818182	425.51000000000016	4.0	8.0
C/C=C/C(=O)NS(=O)(=O)c1cc(ccc1S(=O)(=O)c2ccc(cc2)N)N	0	395.46200000000016	1.0648000000000002	0.26519317241738005	-0.3987277293482304	12.862627393550014	-4.468817095511042	0.9230769230769231	0.5059505511087073	138.0	19.53516942700323	3.290199145385512	2.6473494119328267	10.0	5.0	2.0	149.42	26.0	26.0	2.0	0.0	0.0	0.0	0.0	0.0	2.0	0.0	2.0	0.0625	7.0	3.0	8.0	5.0	27.0	0.0625	395.46200000000016	2.0	5.0
c1ccc(cc1)n2c(cc(n2)C(=O)N)NC(=O)c3cc(ccc3Cl)c4cccc(n4)C(F)F	0	467.8630000000001	4.876500000000001	0.27988483579045714	-0.3641991468886378	13.063023536575123	-2.7243110968679387	1.0	0.421646112692017	166.0	23.534804948073724	4.705136424881455	1.6935889710158079	10.0	6.0	4.0	102.89999999999999	33.0	33.0	4.0	0.0	0.0	0.0	0.0	0.0	2.0	2.0	4.0	0.043478260869565216	5.0	2.0	7.0	3.0	36.0	0.043478260869565216	467.8630000000001	4.0	6.0
CC[C@H]1CC[C@@H](C1)Nc2ccc(c(c2)OCCO)OC	0	279.38	3.0569000000000015	0.1628307566177786	-0.4928672054138251	8.865130133724074	0.00160265495086942	1.3	0.8051681331059383	112.0	14.372032720186704	4.001847388811396	2.006847869483578	4.0	7.0	2.0	50.72	20.0	20.0	1.0	1.0	1.0	1.0	0.0	1.0	1.0	0.0	1.0	0.625	4.0	2.0	4.0	2.0	21.0	0.625	279.38	2.0	7.0
C[C@H](CC(=O)N1CCC(O)(Cn2cnc3n(c(C)nc3c2=O)-c2ccc(CN)cc2)CC1)c1ccccc1	1	514.6300000000003	2.8966200000000004	0.28113340624430905	-0.38788388364256593	13.325201021518803	-1.1005214889312023	1.0789473684210527	0.3914580788648689	198.0	26.8632320728199	7.5948410285591965	1.2765745364708028	9.0	7.0	5.0	119.27	38.0	38.0	4.0	1.0	1.0	0.0	1.0	1.0	2.0	2.0	4.0	0.3793103448275862	8.0	2.0	9.0	3.0	42.0	0.3793103448275862	514.6300000000003	5.0	7.0
C[C@H](/C(=N/O)/N)N1CCN(CC1)[C@H]2CCC[C@@H](C2)OC	0	284.404	0.6965000000000001	0.15574898211531193	-0.4093989588628796	8.759972112182124	0.014101342697572683	1.25	0.3438933175180151	116.0	14.535169427003234	4.888228562944231	1.8167663203995625	6.0	4.0	2.0	74.32000000000001	20.0	20.0	0.0	2.0	2.0	1.0	1.0	2.0	0.0	0.0	0.0	0.9285714285714286	5.0	2.0	6.0	3.0	21.0	0.9285714285714286	284.404	2.0	4.0
CC1=C[C@H]([C@H]2C[C@@H]1C2(C)C)O	0	152.237	1.9695000000000005	0.07567192296733799	-0.3887259814937307	9.64525462962963	-0.1712962962962965	1.5454545454545454	0.5260646577109207	62.0	8.223614639131599	3.7389530361796828	2.3407672887767603	1.0	0.0	3.0	20.23	11.0	11.0	0.0	3.0	1.0	3.0	0.0	3.0	0.0	0.0	0.0	0.8	1.0	1.0	1.0	1.0	12.0	0.8	152.237	3.0	0.0
c1cc(cc(c1)C(F)(F)F)c2nc(on2)[S-]	0	245.20499999999998	2.6612	0.41593318111934235	-0.7186067268511903	12.403980038002855	-4.392321074263037	1.25	0.7238855721348983	84.0	11.759148545064338	1.8554901481819606	2.438108803476559	7.0	1.0	2.0	38.92	16.0	16.0	2.0	0.0	0.0	0.0	0.0	0.0	1.0	1.0	2.0	0.1111111111111111	4.0	0.0	3.0	0.0	17.0	0.1111111111111111	245.20499999999998	2.0	1.0
CN(C)Cc1ccc(cc1)-c1n(C)nc2c1ncn(CC1(O)CCN(CC1)C(=O)C[C@H](c1ccccc1)C(F)(F)F)c2=O	1	596.6540000000005	3.9483000000000033	0.39574335755014267	-0.38788388367317467	13.770429095356635	-4.568235153047825	1.0232558139534884	0.33115102029304416	228.0	30.94058234200953	8.025371911711424	1.2782346866254988	12.0	8.0	5.0	96.49000000000001	43.0	43.0	4.0	1.0	1.0	0.0	1.0	1.0	2.0	2.0	4.0	0.41935483870967744	8.0	1.0	9.0	1.0	47.0	0.41935483870967744	596.6540000000005	5.0	8.0
CCO[C@H](CCOc1ccc(cc1C)C(C)(C)C)CN	0	279.42400000000004	3.4252200000000013	0.1217127226704858	-0.4932179677457182	5.847541572184429	0.09180970227597185	1.25	0.8314123698957153	114.0	15.173362107437434	3.403610070486322	2.567621121324825	3.0	7.0	1.0	44.480000000000004	20.0	20.0	1.0	0.0	0.0	0.0	0.0	0.0	1.0	0.0	1.0	0.6470588235294118	3.0	1.0	3.0	2.0	20.0	0.6470588235294118	279.42400000000004	1.0	7.0
CC[C@@H]1CCC[C@@H](C1)n2c(nnc2[S-])C3CC3	0	250.391	3.202600000000002	0.13444232250119792	-0.7403060952545647	5.364940003779289	0.5757407407407404	1.2352941176470589	0.771825420789328	94.0	11.828062645816686	4.331032832809944	1.8405185002723305	4.0	3.0	3.0	30.71	17.0	17.0	1.0	2.0	2.0	2.0	0.0	2.0	0.0	1.0	1.0	0.8461538461538461	4.0	0.0	3.0	0.0	19.0	0.8461538461538461	250.391	3.0	3.0
c1cc(nc(c1Cl)C[NH3+])N2C[C@H]3CC[C@@H]2C3	0	238.74199999999996	1.4656	0.1289425458879547	-0.3533344162324735	6.061055856498978	0.6613180272108843	1.4375	0.8481186841042183	86.0	11.120955864630139	3.844213037888273	1.8925411842076765	4.0	2.0	3.0	43.77	16.0	16.0	1.0	2.0	2.0	1.0	1.0	2.0	0.0	1.0	1.0	0.5833333333333334	2.0	1.0	3.0	3.0	18.0	0.5833333333333334	238.74199999999996	3.0	2.0
COc1ccc(cc1)OCCOc2c(cc(cc2Cl)/C=C/3\C(=NC(=S)S3)[O-])OC	0	450.9450000000001	3.9464000000000032	0.17942951000937218	-0.8577744266102858	11.769509181236423	-0.3554662060971794	1.0689655172413792	0.44507689242530846	152.0	20.80275414050485	3.808313953637439	1.6370188161736081	9.0	8.0	3.0	72.34	29.0	29.0	2.0	1.0	0.0	0.0	1.0	1.0	2.0	0.0	2.0	0.2	7.0	0.0	6.0	0.0	31.0	0.2	450.9450000000001	3.0	8.0
COCCCN(CCOC)c1cc(c(cc1N)Cl)Cl	0	307.221	3.0649000000000006	0.0637342830687953	-0.3970066017207415	6.055129633128971	0.4643515894011929	1.0526315789473684	0.592149796223347	108.0	14.25071237662706	2.7520992774863036	2.854084906971549	6.0	8.0	1.0	47.72	19.0	19.0	1.0	0.0	0.0	0.0	0.0	0.0	1.0	0.0	1.0	0.5384615384615384	4.0	1.0	4.0	2.0	19.0	0.5384615384615384	307.221	1.0	8.0
CC1([C@H](C[C@H]1OCC2CCOCC2)[NH2+]C)C	0	228.35599999999994	0.7899000000000004	0.09585642976296185	-0.38142761932960334	6.0892129629629625	0.3471396683673471	1.3125	0.7719065938502806	94.0	11.596011838247808	4.529865602181196	1.7059883732061554	3.0	4.0	2.0	35.07	16.0	16.0	0.0	2.0	2.0	1.0	1.0	2.0	0.0	0.0	0.0	1.0	2.0	1.0	3.0	2.0	17.0	1.0	228.35599999999994	2.0	4.0
C[C@H]1C[C@@H](CC(C1)SC(C)(C)C(=O)[O-])C	0	229.36499999999998	2.0728	0.05696080609031216	-0.5486583966886842	10.925841128117913	-0.9459448223733931	1.2	0.7435786125488495	88.0	11.637828201504695	3.0881352472701966	2.5412100878008186	3.0	3.0	1.0	40.129999999999995	15.0	15.0	0.0	1.0	1.0	1.0	0.0	1.0	0.0	0.0	0.0	0.9166666666666666	3.0	0.0	2.0	0.0	15.0	0.9166666666666666	229.36499999999998	1.0	3.0
CCN(CC)c1ncc(s1)CNc2ccc(cc2)CCO	0	305.44700000000006	3.136200000000002	0.18504051433739124	-0.3960313152172509	8.903628919423436	0.19620437436274374	1.1904761904761905	0.7864487126034138	114.0	15.079139501373252	3.3964823577083436	1.903617674051939	5.0	8.0	2.0	48.39	21.0	21.0	2.0	0.0	0.0	0.0	0.0	0.0	1.0	1.0	2.0	0.4375	5.0	2.0	4.0	2.0	22.0	0.4375	305.44700000000006	2.0	8.0
Cc1c(nn(c1NC(=O)N[C@H]2C[N@](C3(CC3)c4c2cccc4)CC(F)(F)F)c5ccccc5)c6cnn(c6)C	0	535.5740000000001	5.311020000000004	0.40086606040601896	-0.32971583176814584	13.501206200979034	-4.336632898637855	1.1025641025641026	0.36308889449715886	202.0	27.36323207281991	7.578146203444292	1.3124503493239765	11.0	5.0	6.0	80.01000000000002	39.0	39.0	4.0	2.0	1.0	1.0	1.0	2.0	2.0	2.0	4.0	0.32142857142857145	6.0	2.0	8.0	2.0	44.0	0.32142857142857145	535.5740000000001	6.0	5.0
C1[C@@H](OC(=O)C1(F)F)CN=[N+]=[N-]	0	177.11	1.2475	0.3769126201249879	-0.45755644551757857	12.406022297808011	-3.42098970143613	1.8333333333333333	0.275199357998967	66.0	9.19023444431199	1.4049122500860236	2.5458744323958835	7.0	2.0	1.0	75.06	12.0	12.0	0.0	1.0	1.0	0.0	1.0	1.0	0.0	0.0	0.0	0.8	3.0	0.0	5.0	0.0	12.0	0.8	177.11	1.0	2.0
c1c(csc1C(=O)[O-])SCC#N	0	198.24799999999996	0.72728	0.08550781517777209	-0.5439300934953043	10.313097521415973	-1.1631410619803477	1.8333333333333333	0.671428725451187	62.0	8.974691494688162	1.0799692995812271	2.656519724202734	5.0	3.0	1.0	63.919999999999995	12.0	12.0	1.0	0.0	0.0	0.0	0.0	0.0	0.0	1.0	1.0	0.14285714285714285	5.0	0.0	3.0	0.0	12.0	0.14285714285714285	198.24799999999996	1.0	3.0
Cc1cc([nH+]c(c1CNC)N2CCC(CC2)(C)C)C	0	262.42099999999994	2.4633399999999996	0.2788471660233686	-0.31536436146624125	3.5845285336356767	0.4985508786848072	1.263157894736842	0.9065185290641914	106.0	14.043605595440512	4.297213633849927	2.2823448120915444	3.0	3.0	2.0	29.410000000000004	19.0	19.0	1.0	1.0	1.0	0.0	1.0	1.0	0.0	1.0	1.0	0.6875	2.0	1.0	3.0	2.0	20.0	0.6875	262.42099999999994	2.0	3.0
Cc1ccccc1/C=C/2\C(=O)c3c(cc4c(c3O2)C[NH+](CO4)CCc5ccc(cc5)Cl)C	0	446.9540000000001	4.550540000000004	0.23175449917767735	-0.45174094019548944	13.187080427512079	-0.058480754628044584	1.0625	0.5975010739045553	162.0	22.24191172926027	6.217507358363874	1.4021990717289592	5.0	4.0	5.0	39.97	32.0	32.0	3.0	2.0	0.0	0.0	2.0	2.0	3.0	0.0	3.0	0.2222222222222222	3.0	1.0	4.0	1.0	36.0	0.2222222222222222	446.9540000000001	5.0	4.0
C[C@@H]1C[C@@H](c2ccccc2N1)C3CC3	0	187.28599999999997	3.3843000000000023	0.0377235473919392	-0.38233854787642174	3.5724537037037036	0.6486111111111108	1.2142857142857142	0.7103113599759835	74.0	9.543605595440512	3.5606951635133823	1.9964714292186703	1.0	1.0	3.0	12.03	14.0	14.0	1.0	2.0	1.0	1.0	1.0	2.0	1.0	0.0	1.0	0.5384615384615384	1.0	1.0	1.0	1.0	16.0	0.5384615384615384	187.28599999999997	3.0	1.0
COc1ccc(cc1)-n1ncc2c1ncn(CC1CCN(CC1)C(=O)[C@@H]1CCN(C[C@H]1c1ccccc1)C(=O)OC(C)(C)C)c2=O	1	626.7580000000003	4.870200000000005	0.4097992214110242	-0.49676586628003216	13.972641810525255	-0.5808241990726444	0.9130434782608695	0.30028728081572303	242.0	32.42371000513498	9.062019074023453	1.1029487729463188	11.0	6.0	6.0	111.79000000000002	46.0	46.0	4.0	2.0	2.0	0.0	2.0	2.0	2.0	2.0	4.0	0.45714285714285713	9.0	0.0	11.0	0.0	51.0	0.45714285714285713	626.7580000000003	6.0	6.0
CN(C)CCC(=O)Nc1ccc2c(c1)ncn(CC1(O)CCN(CC1)C(=O)C(CCCNC(=O)c1ccc3c(F)ccnc3c1)Cc1ccccc1)c2=O	1	735.8610000000003	4.396600000000002	0.26077348113476506	-0.3878838920550633	14.046420816270844	-1.208751812257956	0.9444444444444444	0.14229426990332178	282.0	38.24370096144387	10.006327128647431	1.0453181834832008	13.0	14.0	6.0	149.76	54.0	54.0	5.0	1.0	1.0	0.0	1.0	1.0	3.0	2.0	5.0	0.36585365853658536	9.0	3.0	12.0	3.0	59.0	0.36585365853658536	735.8610000000003	6.0	14.0
Cc1ccsc1Cn2c(nnc2SCC(=O)[O-])N	0	283.35800000000006	0.1205199999999994	0.22252770464964794	-0.549245328017997	10.443253495842782	-1.1384948192239854	1.6111111111111112	0.7828583575617087	96.0	13.120955864630139	2.334461988769598	2.1868869715073145	8.0	5.0	2.0	96.86	18.0	18.0	2.0	0.0	0.0	0.0	0.0	0.0	0.0	2.0	2.0	0.3	8.0	1.0	6.0	2.0	19.0	0.3	283.35800000000006	2.0	5.0
Cn1cc2ncn(CC3(O)CCN(CC3)C(=O)CCc3ccccc3)c(=O)c2n1	1	395.4630000000001	1.1162999999999994	0.2813351262286001	-0.3878838836732494	12.621651264864788	-1.03752605874765	1.1724137931034482	0.6987353803050185	152.0	20.43251065250177	5.591004744989745	1.3612682872394908	8.0	5.0	4.0	93.25000000000001	29.0	29.0	3.0	1.0	1.0	0.0	1.0	1.0	1.0	2.0	3.0	0.42857142857142855	7.0	1.0	8.0	1.0	32.0	0.42857142857142855	395.4630000000001	4.0	5.0
C#CCN(CC(=O)[O-])C(=O)/C=C/c1ccccc1	0	242.25400000000002	-0.08850000000000047	0.2472008220098344	-0.5482089635221088	11.694428854875284	-1.3410082304526745	1.3333333333333333	0.5353594688505017	92.0	13.380468888623982	2.1317137447271697	2.698014231363608	4.0	5.0	1.0	60.440000000000005	18.0	18.0	1.0	0.0	0.0	0.0	0.0	0.0	1.0	0.0	1.0	0.14285714285714285	3.0	0.0	4.0	0.0	18.0	0.14285714285714285	242.25400000000002	1.0	5.0
C[C@H](CC(=O)N1CCC(O)(Cn2cnc3n(cnc3c2=O)-c2ccccc2)CC1)c1ccccc1	1	471.56100000000026	3.129500000000001	0.28112036634631066	-0.3878838836425797	13.08907018452938	-1.0803519804960535	0.9714285714285714	0.4664238882422052	180.0	24.4156383156272	6.920437796998893	1.2476585927036188	8.0	6.0	5.0	93.25	35.0	35.0	4.0	1.0	1.0	0.0	1.0	1.0	2.0	2.0	4.0	0.3333333333333333	7.0	1.0	8.0	1.0	39.0	0.3333333333333333	471.56100000000026	5.0	6.0
c1cc(ccc1[C@@H]2Cc3c(cn[nH]3)[C@H](C2)O)Cl	0	248.713	2.8265000000000007	0.08287337849257756	-0.3882679834020936	10.050496959071694	-0.4183536470143616	1.2941176470588236	0.8153984688039007	88.0	11.828062645816685	3.410315226395413	1.900105683935509	4.0	1.0	3.0	48.91	17.0	17.0	2.0	1.0	0.0	1.0	0.0	1.0	1.0	1.0	2.0	0.3076923076923077	2.0	2.0	3.0	2.0	19.0	0.3076923076923077	248.713	3.0	1.0
c1cc(ccc1/C=N/Nc2cn[nH]c(=O)c2Br)Br	0	372.02	2.7409	0.2801483859744863	-0.27549445769887776	11.248417334028806	-0.30662806516341856	1.2777777777777777	0.6433160198167289	92.0	12.957819157813606	2.0641925426758214	2.0944431732082234	7.0	3.0	2.0	70.14	18.0	18.0	2.0	0.0	0.0	0.0	0.0	0.0	1.0	1.0	2.0	0.0	4.0	2.0	5.0	2.0	19.0	0.0	372.02	2.0	3.0
C1C[C@@H]([C@@H](C1)C(=O)[O-])CNC(=O)NCC2CCOCC2	0	283.34800000000007	-0.12159999999999904	0.3143091442852626	-0.5498530042590424	11.702418036659108	-0.9889687187878933	1.05	0.7356561152588678	114.0	14.372032720186702	4.378804576044011	1.6282195569712812	6.0	5.0	2.0	90.49	20.0	20.0	0.0	2.0	2.0	1.0	1.0	2.0	0.0	0.0	0.0	0.8571428571428571	4.0	2.0	6.0	2.0	21.0	0.8571428571428571	283.34800000000007	2.0	5.0
CS(=O)(=O)N1CCCC[C@@H]1N=C=O	0	204.251	0.0938000000000001	0.23612780408349626	-0.21243447718100364	11.207638888888889	-3.236550925925927	1.4615384615384615	0.4727847542215044	74.0	9.89734122549854	2.050959609713892	2.850726726523354	6.0	2.0	1.0	66.81	13.0	13.0	0.0	1.0	1.0	0.0	1.0	1.0	0.0	0.0	0.0	0.8571428571428571	4.0	0.0	5.0	0.0	13.0	0.8571428571428571	204.251	1.0	2.0
C[C@H]1CS[C@H]2CCCCC[C@@H]2N1	0	185.33599999999998	2.4126000000000003	0.020137222901924694	-0.30958213645026256	3.7374074074074075	0.7447685185185183	1.1666666666666667	0.6218015983068489	70.0	8.38890505706126	3.0114497366204533	1.944324182941138	2.0	0.0	2.0	12.03	12.0	12.0	0.0	2.0	2.0	1.0	1.0	2.0	0.0	0.0	0.0	1.0	2.0	1.0	1.0	1.0	13.0	1.0	185.33599999999998	2.0	0.0
Cc1c(scn1)CCC2(CCCCC2)C(=O)[O-]	0	252.35899999999992	2.0845199999999995	0.0797054717562272	-0.5495573535545261	11.397433862433862	-0.8478070672713527	1.4705882352941178	0.8241195527881354	94.0	12.303118619434356	3.9191449138383856	2.033319324737798	4.0	4.0	2.0	53.019999999999996	17.0	17.0	1.0	1.0	1.0	1.0	0.0	1.0	0.0	1.0	1.0	0.6923076923076923	4.0	0.0	3.0	0.0	18.0	0.6923076923076923	252.35899999999992	2.0	4.0
c1ccc2c(c1)CC[C@@]2(C#N)[C@@H](C=O)[O-]	0	200.21699999999998	0.32197999999999993	0.10795165959776179	-0.8452451441877893	11.622596371882086	-1.4804166666666674	1.5333333333333334	0.6457357361938898	76.0	10.888905057061258	3.095468884848446	2.5599941820358723	3.0	2.0	2.0	63.92	15.0	15.0	1.0	1.0	0.0	1.0	0.0	1.0	1.0	0.0	1.0	0.3333333333333333	3.0	0.0	3.0	0.0	16.0	0.3333333333333333	200.21699999999998	2.0	2.0
Cc1c(nc(nc1C)SCc2cc3c(cc2Br)OCO3)C	0	367.2680000000001	4.185360000000003	0.2308014111802854	-0.45358312618516206	5.416537483246538	0.2895160537814758	1.0476190476190477	0.6014454506451914	110.0	14.982763184195939	3.5104923249853144	1.7913397308480299	6.0	3.0	3.0	44.24000000000001	21.0	21.0	2.0	1.0	0.0	0.0	1.0	1.0	1.0	1.0	2.0	0.3333333333333333	5.0	0.0	4.0	0.0	23.0	0.3333333333333333	367.2680000000001	3.0	3.0
Cn1c(c(cn1)CNS(=O)(=O)C2CCCCC2)N	0	272.37399999999997	0.7543999999999997	0.21428446083241973	-0.3836458114119657	12.097884070294784	-3.231622732426304	1.4444444444444444	0.8461799735920456	102.0	13.173362107437434	3.519251565997896	1.9806221618815443	7.0	4.0	2.0	90.01	18.0	18.0	1.0	1.0	1.0	1.0	0.0	1.0	0.0	1.0	1.0	0.7272727272727273	5.0	2.0	6.0	3.0	19.0	0.7272727272727273	272.37399999999997	2.0	4.0
C1C[C@@H]([NH2+]C[C@H]1C(F)(F)F)C2CC2	0	194.21999999999997	1.3007	0.39666688253197285	-0.343079361304628	12.265105347694632	-3.9672411186696896	1.0	0.6476575908682295	76.0	9.474691494688164	3.262229081160001	1.8130057595095326	4.0	1.0	2.0	16.61	13.0	13.0	0.0	2.0	2.0	1.0	1.0	2.0	0.0	0.0	0.0	1.0	0.0	1.0	1.0	2.0	14.0	1.0	194.21999999999997	2.0	1.0
C[C@@H]1CN(CC(O1)(C)C)[C@@H]2CCC[C@@](C2)(CO)[NH2+]C	0	271.42499999999995	0.35260000000000175	0.12068240059817684	-0.3898716724599034	9.73787678728899	-0.04869307445200288	1.4210526315789473	0.7787605059253522	112.0	14.096011838247808	4.89353694219355	2.0439839409725558	4.0	3.0	2.0	49.31	19.0	19.0	0.0	2.0	2.0	1.0	1.0	2.0	0.0	0.0	0.0	1.0	3.0	2.0	4.0	3.0	20.0	1.0	271.42499999999995	2.0	3.0
CC(C)(C#C)N[C@@H]1C[C@H]2CC[C@@H]1C2	0	177.29099999999994	2.1764	0.07429827577498023	-0.2985373547647942	5.470015825774754	-0.11592592592592599	1.3076923076923077	0.6374344946633184	72.0	9.474691494688166	3.6451745957013078	1.9410934110375881	1.0	2.0	2.0	12.03	13.0	13.0	0.0	2.0	2.0	2.0	0.0	2.0	0.0	0.0	0.0	0.8333333333333334	1.0	1.0	1.0	1.0	14.0	0.8333333333333334	177.29099999999994	2.0	2.0
c1ccc(cc1)/C=C/S(=O)(=O)N2CCN(CC2)/C=C\3/Nc4c(c(cs4)c5ccco5)C(=O)N3	0	482.5870000000001	3.5806000000000013	0.2600644147775454	-0.4643161310703738	12.746532907176274	-3.492759285001729	1.0	0.5773414391858993	170.0	22.83828804643758	5.477948488431157	1.2283537293956523	10.0	5.0	5.0	94.89000000000001	33.0	33.0	3.0	2.0	1.0	0.0	2.0	2.0	1.0	2.0	3.0	0.17391304347826086	7.0	2.0	8.0	2.0	37.0	0.17391304347826086	482.5870000000001	5.0	5.0
CC(CC(=O)N1CCC(O)(Cn2cnn3cc(Cl)cc3c2=O)CC1)c1ccccc1	1	428.92000000000024	2.6967000000000008	0.27733078297463726	-0.38788387461998886	12.71788794812424	-1.0535083197075883	1.2333333333333334	0.6771719314608593	158.0	21.30275414050484	5.923385440031942	1.3788823055003434	8.0	5.0	4.0	79.84	30.0	30.0	3.0	1.0	1.0	0.0	1.0	1.0	1.0	2.0	3.0	0.4090909090909091	6.0	1.0	7.0	1.0	33.0	0.4090909090909091	428.92000000000024	4.0	5.0
Cc1cc(ccc1c2ccc(n2C3CC3)C(=O)[O-])F	0	258.27199999999993	2.3010199999999994	0.12301694011564558	-0.5431962750344436	13.157215346014947	-1.1685974636768284	1.3157894736842106	0.8475711774818687	98.0	13.568549621822843	3.5037118084235095	2.1681570740461176	4.0	3.0	3.0	45.06	19.0	19.0	2.0	1.0	1.0	1.0	0.0	1.0	1.0	1.0	2.0	0.26666666666666666	3.0	0.0	3.0	0.0	21.0	0.26666666666666666	258.27199999999993	3.0	3.0
c1c[nH]c(=O)c(c1C[NH3+])O	0	141.15	-1.1776	0.29005924973465064	-0.5026790245959963	10.66537037037037	-0.45726851851851813	1.7	0.45996417275153173	54.0	7.560477932315068	1.2875231236850098	3.278727060179411	4.0	1.0	1.0	80.73	10.0	10.0	1.0	0.0	0.0	0.0	0.0	0.0	0.0	1.0	1.0	0.16666666666666666	2.0	3.0	4.0	5.0	10.0	0.16666666666666666	141.15	1.0	1.0
CCc1ccc(s1)c2c(c3c([nH]2)n(c(=O)nc3[O-])C)c4c(n(c(=O)[nH]c4=O)C)N	0	413.4390000000002	0.26229999999999987	0.3477838827804628	-0.8579561276203816	12.712900289745528	-0.7772924277735782	1.1379310344827587	0.4376120822074061	150.0	21.0326512369606	4.889769875262704	2.2398686891426247	11.0	3.0	4.0	154.61999999999998	29.0	29.0	4.0	0.0	0.0	0.0	0.0	0.0	0.0	4.0	4.0	0.2222222222222222	9.0	3.0	10.0	4.0	32.0	0.2222222222222222	413.4390000000002	4.0	3.0
c1cc(c(cc1[C@@H]2C[NH+](CCO2)Cc3ccon3)Cl)Cl	0	314.1919999999999	2.1377999999999995	0.13750126719572728	-0.364285519792091	6.067849090755235	0.042053413958175856	1.25	0.943406361643356	106.0	13.949382989376328	3.4865281086697264	1.6919407319337862	6.0	3.0	3.0	39.7	20.0	20.0	2.0	1.0	1.0	0.0	1.0	1.0	1.0	1.0	2.0	0.35714285714285715	3.0	1.0	4.0	1.0	22.0	0.35714285714285715	314.1919999999999	3.0	3.0
C[C@H](CC(=O)N1CCC(O)(Cn2cnc3c(-c4cccc(N)c4)n(C)nc3c2=O)CC1)c1ccccc1	1	500.6030000000003	2.9265000000000008	0.2813606231098435	-0.3987103989014488	13.283537777121973	-1.1046619488015588	1.0810810810810811	0.3930632236603295	192.0	26.15612529163336	7.332871824640159	1.2825169187603214	9.0	6.0	5.0	119.27000000000001	37.0	37.0	4.0	1.0	1.0	0.0	1.0	1.0	2.0	2.0	4.0	0.35714285714285715	8.0	2.0	9.0	3.0	41.0	0.35714285714285715	500.6030000000003	5.0	6.0
c1ccc(cc1)c2c(c[nH]n2)C(=O)NCCc3[nH]c(=O)cc(n3)N	0	324.34400000000005	0.7146999999999997	0.25462917156042814	-0.3834712845837009	12.335876637692113	-0.31479169924294204	1.25	0.5491528282827846	122.0	16.940946820939054	3.390097969691658	1.6605651417446512	8.0	5.0	3.0	129.54999999999998	24.0	24.0	3.0	0.0	0.0	0.0	0.0	0.0	1.0	2.0	3.0	0.125	5.0	4.0	8.0	5.0	26.0	0.125	324.34400000000005	3.0	5.0
CC1(CC1)C(=O)N1CCC(O)(Cn2cnc3n(c(Cl)cc3c2=O)-c2ccc(F)cc2)CC1	1	458.9210000000002	3.133300000000002	0.2624739632704951	-0.38788389197491396	13.291573434366622	-1.0935155688767693	1.15625	0.65100615132775	168.0	22.67299762850792	6.787608166343821	1.3841934436474395	9.0	4.0	5.0	80.36000000000001	32.0	32.0	3.0	2.0	2.0	1.0	1.0	2.0	1.0	2.0	3.0	0.43478260869565216	6.0	1.0	7.0	1.0	36.0	0.43478260869565216	458.9210000000002	5.0	4.0
CC(C)(C#N)c1ccc(cc1)C(=O)N1CCC(O)(Cn2cnn3cccc3c2=O)CC1	1	419.4850000000002	1.96448	0.27727438402294313	-0.3878838712299768	12.881879453202053	-1.0754962584079646	1.1935483870967742	0.6962994294267512	160.0	22.22540387131522	6.102665759972834	1.424321049811433	8.0	4.0	4.0	103.63	31.0	31.0	3.0	1.0	1.0	0.0	1.0	1.0	1.0	2.0	3.0	0.391304347826087	7.0	1.0	8.0	1.0	34.0	0.391304347826087	419.4850000000002	4.0	4.0
CC(=O)NCc1nn(c2CN(Cc12)C#N)-c1ccccc1	1	281.319	1.3050799999999996	0.21669236726896907	-0.3506067468219997	11.106091226244093	-0.08967836671705709	1.380952380952381	0.8606986160108532	106.0	14.819626477379408	3.5096397286256993	2.0056717224898337	6.0	3.0	3.0	73.95	21.0	21.0	2.0	1.0	0.0	0.0	1.0	1.0	1.0	1.0	2.0	0.26666666666666666	5.0	1.0	6.0	1.0	23.0	0.26666666666666666	281.319	3.0	3.0
CCCc1nnc(n1[C@@H](CC)c2cccs2)[S-]	0	266.415	3.197300000000002	0.13164545520142895	-0.7402922282848488	5.297503779289493	0.2907870370370369	1.411764705882353	0.7786748270759013	92.0	12.25071237662706	2.7787269754667143	2.3941155368697253	5.0	5.0	2.0	30.71	17.0	17.0	2.0	0.0	0.0	0.0	0.0	0.0	0.0	2.0	2.0	0.5	5.0	0.0	3.0	0.0	18.0	0.5	266.415	2.0	5.0
C[C@H](c1cc(ccc1[O-])Cl)Nc2nc3ccccc3n2CC=C	0	326.80700000000013	4.1224000000000025	0.20415919103213082	-0.8722114802538588	12.043839364449482	-0.2068726379440673	1.3478260869565217	0.7173914852662203	118.0	16.396976746569035	3.7501704102063953	1.983590928938729	5.0	5.0	3.0	52.91	23.0	23.0	3.0	0.0	0.0	0.0	0.0	0.0	2.0	1.0	3.0	0.16666666666666666	4.0	1.0	4.0	1.0	25.0	0.16666666666666666	326.80700000000013	3.0	5.0
COc1ccc(cc1Br)C1c2c(OC(N)=C1C#N)n[nH]c2-c1ccn(C)c1	1	426.2740000000001	3.4044800000000004	0.2441309702103937	-0.4955793099718446	9.752886786659108	-0.4074886621315197	1.3703703703703705	0.6686128550676548	136.0	19.12902755413791	4.568698306993199	1.9376890727466376	8.0	3.0	4.0	101.88000000000002	27.0	27.0	3.0	1.0	0.0	0.0	1.0	1.0	1.0	2.0	3.0	0.15789473684210525	6.0	2.0	7.0	3.0	30.0	0.15789473684210525	426.2740000000001	4.0	3.0
CC(C)(C)C(Cc1ccccc1)C(=O)N1CCC(O)(Cn2cnn3cccc3c2=O)CC1	1	436.5560000000002	2.754500000000001	0.2772743840229209	-0.3878838746079504	13.46595596806726	-1.0378154105995017	1.09375	0.6670353229681184	170.0	22.932510652501765	6.620210893673352	1.4422884975991432	7.0	5.0	4.0	79.84	32.0	32.0	3.0	1.0	1.0	0.0	1.0	1.0	1.0	2.0	3.0	0.48	6.0	1.0	7.0	1.0	35.0	0.48	436.5560000000002	4.0	5.0
Cc1ccc(cc1)C(=O)NCc1nn(c2CN(Cc12)C#N)-c1ccccc1	1	357.41700000000003	2.9074000000000018	0.25109881663184136	-0.34629984229064514	12.418317227755807	-0.13134503338372383	1.1481481481481481	0.7287988770578605	134.0	18.802754140504845	4.735006924598964	1.5904056830978697	6.0	4.0	4.0	73.95	27.0	27.0	3.0	1.0	0.0	0.0	1.0	1.0	2.0	1.0	3.0	0.19047619047619047	5.0	1.0	6.0	1.0	30.0	0.19047619047619047	357.41700000000003	4.0	4.0
c1cc(ccc1c2cc3c(s2)c(ncn3)S[C@@H]4CCOC4=O)F	0	346.40800000000013	3.905000000000002	0.31911510920829206	-0.46478917850035484	13.068948980723317	-0.2586637417950546	1.2608695652173914	0.5316211247117962	116.0	15.811190308942129	3.5484048668021453	1.7192338236550195	7.0	3.0	4.0	52.080000000000005	23.0	23.0	3.0	1.0	1.0	0.0	1.0	1.0	1.0	2.0	3.0	0.1875	6.0	0.0	4.0	0.0	26.0	0.1875	346.40800000000013	4.0	3.0
CCCc1cc(nc(n1)SCC(=C)Cl)[O-]	0	243.73899999999995	2.3472999999999997	0.18700027710889514	-0.8584952276543394	11.210745464852607	-0.23969009826152665	1.6	0.5884692775011247	82.0	11.259148545064338	1.5991998482121508	2.739950469031977	5.0	5.0	1.0	48.84	15.0	15.0	1.0	0.0	0.0	0.0	0.0	0.0	0.0	1.0	1.0	0.4	4.0	0.0	3.0	0.0	15.0	0.4	243.73899999999995	1.0	5.0
OC1(Cn2cnc3c(cccc3c2=O)-c2ccccc2)CCN(CC1)C(=O)c1ccccc1	1	439.51500000000027	3.730800000000003	0.2607941660503023	-0.3878838886769979	13.232795168244373	-1.0657821528519582	0.8787878787878788	0.5258065569477384	166.0	22.83828804643758	6.405074752600256	1.358813009436869	6.0	4.0	5.0	75.43	33.0	33.0	4.0	1.0	1.0	0.0	1.0	1.0	3.0	1.0	4.0	0.2222222222222222	5.0	1.0	6.0	1.0	37.0	0.2222222222222222	439.51500000000027	5.0	4.0
Cc1c2c(nc(n1)c3cccc(c3)F)CC[NH+](C2)[C@H]4CCOC4	0	314.3840000000001	1.3210199999999999	0.15925570897968333	-0.3750320660992065	13.445675460205827	-0.251549317385356	1.3043478260869565	0.9086986074452592	120.0	15.81119030894213	4.976158569531641	1.6439351769885702	5.0	2.0	4.0	39.45	23.0	23.0	2.0	2.0	1.0	0.0	2.0	2.0	1.0	1.0	2.0	0.4444444444444444	3.0	1.0	4.0	1.0	26.0	0.4444444444444444	314.3840000000001	4.0	2.0
c1csc(n1)CCNC(=S)N	0	187.293	0.5187999999999999	0.16315571115028613	-0.37633468624884103	5.235227702191988	0.34866307634164806	1.8181818181818181	0.6773394563720972	60.0	8.104448006685086	1.12156105228442	2.187496621502718	5.0	3.0	1.0	50.94	11.0	11.0	1.0	0.0	0.0	0.0	0.0	0.0	0.0	1.0	1.0	0.3333333333333333	3.0	2.0	3.0	3.0	11.0	0.3333333333333333	187.293	1.0	3.0
CN1CC[C@H](C1)Oc1ccc(Cl)c(-c2nc3c(o2)C(=O)c2ccccc2C3=O)c1F	1	426.8310000000002	3.9924000000000026	0.23181999307044984	-0.48594201187401453	15.298512849584277	-0.7425350634080792	1.1666666666666667	0.4929124846495919	152.0	20.99083487370371	5.376071364042693	1.564645143378658	8.0	3.0	5.0	72.64	30.0	30.0	3.0	2.0	1.0	1.0	1.0	2.0	2.0	1.0	3.0	0.22727272727272727	6.0	0.0	6.0	0.0	34.0	0.22727272727272727	426.8310000000002	5.0	3.0
Cn1cc(cn1)c2cc3c(ccc4ccc(cc4c3=O)[N-]S(=O)(=O)N(C)C[C@@H]5COCCO5)nc2	0	494.55300000000034	2.7459000000000007	0.195275308757381	-0.5635554347908617	13.498319416751402	-3.994935543010714	1.1142857142857143	0.4044254254670209	182.0	24.578775022443736	5.863959996831442	1.4959258071687513	11.0	6.0	5.0	117.72	35.0	35.0	4.0	1.0	1.0	0.0	1.0	1.0	2.0	2.0	4.0	0.2916666666666667	8.0	0.0	10.0	0.0	39.0	0.2916666666666667	494.55300000000034	5.0	6.0
Nc1ncc(cc1-c1ccc(O)cc1)-c1ccccc1Cl	1	296.75700000000006	4.356800000000002	0.13076024620983714	-0.5079662447898698	9.377545410471097	0.21531390964201225	0.9047619047619048	0.7385735363459309	104.0	14.819626477379408	3.2816841965103833	2.1265299969841864	4.0	2.0	3.0	59.14	21.0	21.0	3.0	0.0	0.0	0.0	0.0	0.0	2.0	1.0	3.0	0.0	3.0	2.0	3.0	3.0	23.0	0.0	296.75700000000006	3.0	2.0
C=CCNC(=S)Nc1ccccc1OCCCc2ccccc2	0	326.46500000000003	4.170600000000003	0.17062782492719392	-0.49140059197877844	5.894162729906777	0.5604032927450135	1.0869565217391304	0.43324667309552656	120.0	16.330216356929817	3.252396141005289	1.8231135735821016	4.0	8.0	2.0	33.29	23.0	23.0	2.0	0.0	0.0	0.0	0.0	0.0	2.0	0.0	2.0	0.21052631578947367	2.0	2.0	3.0	2.0	24.0	0.21052631578947367	326.46500000000003	2.0	8.0
CCc1ccsc1CNc2cc[nH+]cn2	0	220.32100000000003	2.1316999999999995	0.2860738106016961	-0.3443543881678918	4.171636904761905	0.8589814814814815	1.4666666666666666	0.8569909499123383	78.0	10.510225400620904	2.2642458345640537	1.9911703760098276	4.0	4.0	2.0	39.06	15.0	15.0	2.0	0.0	0.0	0.0	0.0	0.0	0.0	2.0	2.0	0.2727272727272727	3.0	1.0	3.0	2.0	16.0	0.2727272727272727	220.32100000000003	2.0	4.0
c1cnc(c2c1cc([n-]2)C=O)Cl	0	179.58599999999998	1.6578999999999997	0.12775152434501555	-0.652236009915731	10.361426681783826	0.33388888888888935	1.5833333333333333	0.4940842813039665	60.0	8.552041763877789	1.5758503121677156	2.8218718512688987	4.0	1.0	2.0	44.06	12.0	12.0	2.0	0.0	0.0	0.0	0.0	0.0	0.0	2.0	2.0	0.0	2.0	0.0	3.0	0.0	13.0	0.0	179.58599999999998	2.0	1.0
Clc1ccc2nc(cn2c1)C(=O)NCc1n[nH]c2CN(Cc12)C#N	1	341.76200000000017	1.4374799999999996	0.2713304708779705	-0.34491184715715306	12.294446097883597	-0.2900845353573527	1.4166666666666667	0.7016699566455965	120.0	16.681433796945207	3.9417948787706676	1.480971333814135	9.0	3.0	4.0	102.11000000000001	24.0	24.0	3.0	1.0	0.0	0.0	1.0	1.0	0.0	3.0	3.0	0.2	6.0	2.0	8.0	2.0	27.0	0.2	341.76200000000017	4.0	3.0
Cn1c2ccccc2[nH+]c1N[C@@H]3C[C@@H]3c4ccccc4	0	264.352	2.960400000000001	0.35547746357754745	-0.2739099255795529	3.6295559334845047	0.5385761526832955	1.05	0.7744436608153895	100.0	13.526733258565956	4.194164152373235	1.5639936837331694	3.0	3.0	4.0	31.1	20.0	20.0	3.0	1.0	1.0	1.0	0.0	1.0	2.0	1.0	3.0	0.23529411764705882	2.0	1.0	3.0	2.0	23.0	0.23529411764705882	264.352	4.0	3.0
C[C@H]1CCCCC[C@@H]1NCC#C	0	165.28	2.178	0.05755618004828985	-0.30317419622069186	5.2176951058201055	0.6699537037037036	1.25	0.4882746720259886	68.0	8.811554787871634	2.827793892343119	2.321963524053695	1.0	2.0	1.0	12.03	12.0	12.0	0.0	1.0	1.0	1.0	0.0	1.0	0.0	0.0	0.0	0.8181818181818182	1.0	1.0	1.0	1.0	12.0	0.8181818181818182	165.28	1.0	2.0
C=CCN[C@]1(CCCOCC1)CN	0	184.28299999999996	0.66	0.04836023637576568	-0.38137718343405475	5.79610260770975	0.0879861111111111	1.4615384615384615	0.6309681183383422	76.0	9.571067811865477	2.68109509811552	2.4777353731105265	3.0	4.0	1.0	47.28	13.0	13.0	0.0	1.0	1.0	0.0	1.0	1.0	0.0	0.0	0.0	0.8	3.0	2.0	3.0	3.0	13.0	0.8	184.28299999999996	1.0	4.0
CCCc1nc([nH]n1)CN	0	140.19	0.21589999999999993	0.15025051213479979	-0.3238994890138567	5.325557445200302	0.4411848072562359	1.6	0.6305375762228244	56.0	7.397341225498538	1.2449871281753	2.5918163053361463	4.0	3.0	1.0	67.59	10.0	10.0	1.0	0.0	0.0	0.0	0.0	0.0	0.0	1.0	1.0	0.6666666666666666	3.0	2.0	4.0	3.0	10.0	0.6666666666666666	140.19	1.0	3.0
CC1(CCC(CC1)[NH2+]CC#C)C	0	166.288	1.1518000000000004	0.13726955000272958	-0.3337218610332568	5.217725615709247	0.5838127125850341	1.4166666666666667	0.5926938148351304	68.0	9.02709773749546	2.9528457427141315	2.229217439034025	1.0	2.0	1.0	16.61	12.0	12.0	0.0	1.0	1.0	1.0	0.0	1.0	0.0	0.0	0.0	0.8181818181818182	0.0	1.0	1.0	2.0	12.0	0.8181818181818182	166.288	1.0	2.0
Cn1cc(cc1C(=O)N)S(=O)(=O)[N-]c2cc(ccc2Cl)N	0	327.773	1.7537000000000003	0.26485689719896544	-0.5713953485263843	12.22168115394306	-4.031388888888888	1.3333333333333333	0.8302321053607384	112.0	15.784092571446669	2.718885045465599	2.4081037171621897	9.0	4.0	2.0	122.27999999999999	21.0	21.0	2.0	0.0	0.0	0.0	0.0	0.0	1.0	1.0	2.0	0.08333333333333333	5.0	2.0	7.0	4.0	22.0	0.08333333333333333	327.773	2.0	4.0
Cc1ccc(s1)Cn2c(c(c([nH+]2)C)Cl)N	0	242.75500000000002	2.26444	0.22255852410022373	-0.37941032785974266	5.996118372246016	0.5974256739732933	1.4666666666666666	0.8628744881954918	80.0	10.999635521070495	2.25754511982117	2.279958676842303	5.0	2.0	2.0	45.09	15.0	15.0	2.0	0.0	0.0	0.0	0.0	0.0	0.0	2.0	2.0	0.3	3.0	1.0	3.0	3.0	16.0	0.3	242.75500000000002	2.0	2.0
CC[C@@H](/C(=N/c1nc(c(s1)C(=O)OCC)C)/[O-])S[C@H]2N=C(C(=N2)c3ccccc3)C	0	443.57400000000007	3.777720000000003	0.3498085454652187	-0.8608412330522706	12.746656859904965	-0.443183246342586	1.2666666666666666	0.3511656657163509	158.0	21.67299762850792	4.317739305108861	1.742637467351193	9.0	8.0	3.0	99.33	30.0	30.0	2.0	1.0	0.0	0.0	1.0	1.0	1.0	1.0	2.0	0.38095238095238093	9.0	0.0	7.0	0.0	32.0	0.38095238095238093	443.57400000000007	3.0	8.0
C[C@H](CC(=O)N1CCC(O)(Cn2cnc(cc2=O)N2CCC(F)(F)CC2)CC1)c1ccccc1	1	474.5520000000003	3.0261000000000013	0.2549977902788692	-0.3878838951728773	13.391900722089183	-2.6621133330307556	1.0294117647058822	0.6964982595975897	184.0	24.346724214874854	7.044934302581056	1.3104671297239838	9.0	6.0	4.0	78.67	34.0	34.0	2.0	2.0	2.0	0.0	2.0	2.0	1.0	1.0	2.0	0.56	6.0	1.0	7.0	1.0	37.0	0.56	474.5520000000003	4.0	6.0
C[C@H]1CN(C[C@H]1C(=O)OC)C(=O)c2ccc(s2)Cl	0	287.768	2.2826000000000004	0.3103013020644799	-0.4687344042802492	12.18790233686067	-0.24813703773690476	1.4444444444444444	0.7841817509472291	98.0	13.284092571446669	3.187473824153868	2.0798644865389586	6.0	2.0	2.0	46.61	18.0	18.0	1.0	1.0	1.0	0.0	1.0	1.0	0.0	1.0	1.0	0.5	4.0	0.0	4.0	0.0	19.0	0.5	287.768	2.0	2.0
C[C@@]12CCCc3coc(c13)C(=O)c1cc3c(cc21)c(=O)c1c(c2c(c4c1c(=O)c1cc5C(=O)c6occ7CCC[C@](C)(c67)c5cc1c4=O)c(=O)c1cc4c(cc1c2=O)C(=O)c1occ2CCC[C@]4(C)c12)c3=O	1	948.9359999999997	8.419500000000005	0.22833209765811407	-0.4602234238286397	15.794826919853177	-0.9091399242253593	0.3472222222222222	0.10425775063866624	348.0	49.13385209574398	18.56477239040677	1.1058929358091767	12.0	0.0	16.0	193.04999999999995	72.0	72.0	10.0	6.0	0.0	6.0	0.0	6.0	7.0	3.0	10.0	0.25	12.0	0.0	12.0	0.0	87.0	0.25	948.9359999999997	16.0	0.0
C[C@H]1CCCC[C@@H]1NCCF	0	159.248	2.1242	0.10183849372876258	-0.31111937956150115	11.812697231670446	-0.23291666666666666	1.3636363636363635	0.6648234587217425	66.0	8.104448006685086	2.612498432660901	2.182910677102783	2.0	3.0	1.0	12.03	11.0	11.0	0.0	1.0	1.0	1.0	0.0	1.0	0.0	0.0	0.0	1.0	1.0	1.0	1.0	1.0	11.0	1.0	159.248	1.0	3.0
CS(=O)(=O)c1ccc(NC(=O)c2cc(c(Sc3c(Cl)cncc3Cl)s2)[N+]([O-])=O)cc1	1	504.3980000000001	5.1651000000000025	0.29436241232307064	-0.32129375565465723	12.557449377642005	-3.3632543282781584	1.2	0.3635617103991307	156.0	22.051677284948283	3.6447829293079512	1.8669434645346752	13.0	6.0	3.0	119.27000000000001	30.0	30.0	3.0	0.0	0.0	0.0	0.0	0.0	1.0	2.0	3.0	0.058823529411764705	8.0	1.0	8.0	1.0	32.0	0.058823529411764705	504.3980000000001	3.0	6.0
C=CCN(C1CCCC1)C(=O)[C@H]2CC[NH2+]C2	0	223.33999999999995	0.5269000000000009	0.23163353047487614	-0.34556288808291963	12.380601851851852	0.2643981481481479	1.375	0.6934625425535316	90.0	11.380468888623982	3.8940192221216914	1.9851394334484909	3.0	4.0	2.0	36.92	16.0	16.0	0.0	2.0	2.0	1.0	1.0	2.0	0.0	0.0	0.0	0.7692307692307693	1.0	1.0	3.0	2.0	17.0	0.7692307692307693	223.33999999999995	2.0	4.0
C1C[C@H](CCOC1)N2CCSC[C@@H]2CC(=O)[O-]	0	258.363	0.11290000000000022	0.04804493907956831	-0.5501081417088391	10.792035619803478	-0.9237296863189715	1.411764705882353	0.7191524541570757	98.0	12.08757566981053	3.5658226948722453	1.956180558083786	5.0	3.0	2.0	52.599999999999994	17.0	17.0	0.0	2.0	2.0	0.0	2.0	2.0	0.0	0.0	0.0	0.9166666666666666	5.0	0.0	4.0	0.0	18.0	0.9166666666666666	258.363	2.0	3.0
Cc1cc(c(c(c1)O)c2c3c(n[nH]2)C(=O)N([C@H]3c4cc(c(c(c4)OC)OC)OC)CCc5ccc(c(c5)OC)OC)C	0	573.6460000000003	5.230040000000005	0.2750454429115773	-0.5072303099350293	13.97498077125963	-0.5599971392878151	0.8571428571428571	0.26509778723072663	220.0	30.128663075208394	7.653686842414672	1.6510476903445346	10.0	10.0	5.0	115.37000000000002	42.0	42.0	4.0	1.0	0.0	0.0	1.0	1.0	3.0	1.0	4.0	0.3125	8.0	2.0	10.0	2.0	46.0	0.3125	573.6460000000003	5.0	10.0
Cc1cc[nH+]cc1[N-]S(=O)(=O)c2cc(ccc2OC)N	0	293.34800000000007	1.7940199999999997	0.1666418384843088	-0.5675478416833029	12.369633408919123	-3.901087962962961	1.3	0.8688247115290451	106.0	14.75071237662706	2.737751598289369	2.459345063923676	7.0	4.0	2.0	97.63	20.0	20.0	2.0	0.0	0.0	0.0	0.0	0.0	1.0	1.0	2.0	0.15384615384615385	4.0	1.0	6.0	3.0	21.0	0.15384615384615385	293.34800000000007	2.0	4.0
Cc1c(c2ccccc2n1C)/C=[NH+]/Cc3ccccc3	0	263.364	2.18642	0.17130013186658472	-0.34710245872954903	3.4259448223733937	0.8506956254724112	1.0	0.6986401389371701	100.0	13.94938298937633	3.8438903091487986	1.9300408491253103	2.0	3.0	3.0	18.9	20.0	20.0	3.0	0.0	0.0	0.0	0.0	0.0	2.0	1.0	3.0	0.16666666666666666	1.0	1.0	2.0	1.0	22.0	0.16666666666666666	263.364	3.0	3.0
CC(C)(C)c1cc(cc(c1O)C(C)(C)C)/C=N/NC(=O)c2cccs2	0	358.50700000000006	4.812600000000004	0.280919121985257	-0.5073402784804367	11.948057970101623	-0.22489068930041123	1.04	0.6106488264152595	134.0	18.828062645816683	3.8729577324115394	2.3398735809890385	5.0	3.0	2.0	61.690000000000005	25.0	25.0	2.0	0.0	0.0	0.0	0.0	0.0	1.0	1.0	2.0	0.4	4.0	2.0	4.0	2.0	26.0	0.4	358.50700000000006	2.0	3.0
Cc1cc(ccc1N[C@H]2C[C@H](CC(C2)(C)C)C)Br	0	310.27899999999994	5.3842200000000044	0.03723164034693034	-0.3820676790820759	3.7415509259259263	0.47083510487528346	1.2777777777777777	0.7725775204117454	100.0	13.336498814253964	3.9349990189235178	2.086632736242745	2.0	2.0	2.0	12.03	18.0	18.0	1.0	1.0	1.0	1.0	0.0	1.0	1.0	0.0	1.0	0.625	1.0	1.0	1.0	1.0	19.0	0.625	310.27899999999994	2.0	2.0
CC12CC3(CN(C1)C(N(C2)C3)C4=C[C@H]5C(=CC=N5)C=C4)C	0	281.403	2.2356000000000007	0.09370547301874736	-0.2829262716850002	4.565438948727639	0.2738527494331062	1.0	0.7338486682780234	110.0	14.242276208189782	5.85641518656889	1.5050399578653861	3.0	1.0	6.0	18.84	21.0	21.0	0.0	6.0	4.0	1.0	5.0	6.0	0.0	0.0	0.0	0.6111111111111112	3.0	0.0	3.0	0.0	25.0	0.6111111111111112	281.403	6.0	1.0
Cc1ccc(o1)CSSC	0	174.29000000000002	3.0992200000000016	0.11441478584736868	-0.465477982546342	5.351388888888889	0.9672685185185186	1.5	0.6536063553259128	56.0	7.397341225498538	1.1150514738769886	2.422977777805392	3.0	3.0	1.0	13.14	10.0	10.0	1.0	0.0	0.0	0.0	0.0	0.0	0.0	1.0	1.0	0.42857142857142855	3.0	0.0	1.0	0.0	10.0	0.42857142857142855	174.29000000000002	1.0	3.0
Cc1nc([nH]n1)S[C@@H]2CCC[C@](C2)(C(=O)OC)N	0	270.35799999999995	1.01832	0.3253733913726648	-0.4676422533821044	11.6984564489376	-0.8474873630007558	1.6666666666666667	0.7963428200007937	100.0	13.173362107437434	3.1878278690135566	2.0028517645258126	7.0	3.0	2.0	93.89	18.0	18.0	1.0	1.0	1.0	1.0	0.0	1.0	0.0	1.0	1.0	0.7272727272727273	6.0	2.0	6.0	3.0	19.0	0.7272727272727273	270.35799999999995	2.0	3.0
CC(CC(=O)N1CCC(O)(Cn2cnn3c(ncc3c2=O)-c2ccc(C)cc2)CC1)n1cccn1	1	475.5530000000003	2.0677199999999987	0.27897888032117907	-0.38788387458693335	13.127731214066477	-1.089248081789341	1.1142857142857143	0.45713956258179395	182.0	24.578775022443732	6.792188909594427	1.2606416831204215	10.0	6.0	5.0	110.55000000000003	35.0	35.0	4.0	1.0	1.0	0.0	1.0	1.0	1.0	3.0	4.0	0.4	9.0	1.0	10.0	1.0	39.0	0.4	475.5530000000003	5.0	6.0
COCC[N@@H+]1C[C@H]([C@@H](C1)NC(=O)Nc2c(c(nn2c3ccccc3)OC)C(F)(F)F)c4ccc(c(c4)F)F	0	540.5130000000003	2.9967000000000033	0.4247561560838895	-0.47943869646586457	14.017293165054712	-4.885298403527901	1.105263157894737	0.38412697930284695	204.0	27.44901851044682	6.413733423964104	1.633718624657571	13.0	8.0	4.0	81.85000000000001	38.0	38.0	3.0	1.0	1.0	0.0	1.0	1.0	2.0	1.0	3.0	0.36	5.0	3.0	8.0	3.0	41.0	0.36	540.5130000000003	4.0	8.0
c1cc2c(cc1c3cc(nc4c3cc[nH]4)NCC(=O)[O-])c(ncn2)N	0	333.3310000000001	0.9171	0.13982270326749716	-0.5482186562016822	10.688069890532532	-1.2031850838488645	1.16	0.505456519682492	124.0	17.388540578131753	3.919651106053212	1.8849144063394792	8.0	4.0	4.0	132.64000000000001	25.0	25.0	4.0	0.0	0.0	0.0	0.0	0.0	1.0	3.0	4.0	0.058823529411764705	7.0	3.0	8.0	4.0	28.0	0.058823529411764705	333.3310000000001	4.0	4.0
CCc1c(cnc(N)c1-c1ccc(O)cc1)-c1cccc(c1)N1CCNCC1	1	374.4880000000002	3.6754000000000024	0.1310410379073506	-0.5079662447793047	9.630360321788025	0.24370942733815992	1.0714285714285714	0.6496269493269405	144.0	19.50986092169139	5.364606233399819	1.7994213759034114	5.0	4.0	4.0	74.41	28.0	28.0	3.0	1.0	1.0	0.0	1.0	1.0	2.0	1.0	3.0	0.2608695652173913	5.0	3.0	5.0	4.0	31.0	0.2608695652173913	374.4880000000002	4.0	4.0
CC[C@@H](CO)C1CCCC1	0	142.24199999999996	2.1951	0.04613129604576395	-0.3960774304133112	8.986435185185186	0.40393518518518534	1.4	0.6401286550560858	60.0	7.397341225498538	2.8253826761305816	2.286920172730879	1.0	3.0	1.0	20.23	10.0	10.0	0.0	1.0	1.0	1.0	0.0	1.0	0.0	0.0	0.0	1.0	1.0	1.0	1.0	1.0	10.0	1.0	142.24199999999996	1.0	3.0
CCNNC(=S)NC	0	133.22	-0.39520000000000044	0.18004831872499893	-0.3647399475027609	4.735972222222222	0.617453703703704	1.625	0.35388114059171627	48.0	6.405777393935816	0.6057581518689039	2.988598647973156	4.0	2.0	0.0	36.089999999999996	8.0	8.0	0.0	0.0	0.0	0.0	0.0	0.0	0.0	0.0	0.0	0.75	2.0	3.0	3.0	3.0	7.0	0.75	133.22	0.0	2.0
N#CN1Cc2[nH]nc(Nc3cc4ccccc4cn3)c2C1	1	276.3030000000001	2.4981800000000005	0.17950867484194644	-0.323157871322055	8.96441290270607	0.5815951751070798	1.2380952380952381	0.7028037311199742	102.0	14.233840039752504	3.6695816881258363	1.656320140689407	6.0	2.0	4.0	80.63	21.0	21.0	3.0	1.0	0.0	0.0	1.0	1.0	1.0	2.0	3.0	0.13333333333333333	5.0	2.0	6.0	2.0	24.0	0.13333333333333333	276.3030000000001	4.0	2.0
COc1ccc2c(c1)ncn(CC1(O)CCN(CC1)C(=O)CC(C)c1ccccc1)c2=O	1	435.5240000000002	2.952400000000001	0.2607755533159547	-0.49668549808002266	12.87906372824316	-1.0481351148700973	1.15625	0.6435754984055494	168.0	22.716967702877938	6.393311123931061	1.3910233794813887	7.0	6.0	4.0	84.66	32.0	32.0	3.0	1.0	1.0	0.0	1.0	1.0	2.0	1.0	3.0	0.4	6.0	1.0	7.0	1.0	35.0	0.4	435.5240000000002	4.0	6.0
c1cc2ncc(n2cc1Br)CN3CCO[C@H]4[C@@H]3CCCC4	0	350.26000000000016	3.2402000000000015	0.13648990650168244	-0.3752626269419845	5.9663003642815156	0.4429830666834633	1.2857142857142858	0.8329705699240567	112.0	14.233840039752502	4.758370493458468	1.5957991888223235	5.0	2.0	4.0	29.77	21.0	21.0	2.0	2.0	2.0	1.0	1.0	2.0	0.0	2.0	2.0	0.5625	4.0	0.0	4.0	0.0	24.0	0.5625	350.26000000000016	4.0	2.0
CC1(CC1)C(=O)N1CCC(O)(Cn2cnc3n(c(Cl)cc3c2=O)-c2cccc(c2)-n2cc(cn2)C(F)(F)F)CC1	1	574.9910000000001	4.198700000000003	0.41894038769877556	-0.38788389197491396	13.393391646897374	-4.517710186318007	1.075	0.38527112858364226	210.0	28.449018510446813	7.965179654473464	1.2569080631243579	13.0	5.0	6.0	98.18000000000002	40.0	40.0	4.0	2.0	2.0	1.0	1.0	2.0	1.0	3.0	4.0	0.4074074074074074	8.0	1.0	9.0	1.0	45.0	0.4074074074074074	574.9910000000001	6.0	5.0
C[C@@H]1CC[C@@]2(CC[C@]3(C)C(=CC[C@@H]4[C@@]5(C)C[C@@H](O)[C@H](O)C(C)(C)[C@@H]5CC[C@@]34C)[C@@H]2[C@H]1C)C(O)=O	1	472.71000000000026	6.060300000000006	0.3097527636616839	-0.4808054432074283	12.802751116601328	-0.6786899037877576	0.8823529411764706	0.4053994269976231	192.0	25.06011345338556	13.355051267548848	1.621650621012261	4.0	1.0	5.0	77.75999999999999	34.0	34.0	0.0	5.0	4.0	5.0	0.0	5.0	0.0	0.0	0.0	0.9	3.0	3.0	4.0	3.0	38.0	0.9	472.71000000000026	5.0	1.0
CC[NH+](CC)CCc1nc(c(s1)[C@@H](C)N)C	0	242.412	0.9384200000000001	0.09872047030050582	-0.3350427068416522	5.901383062484253	0.11763915133954783	1.375	0.7795103529828613	92.0	12.129392033067417	2.9827497012554165	2.5770258089092977	4.0	6.0	1.0	43.35	16.0	16.0	1.0	0.0	0.0	0.0	0.0	0.0	0.0	1.0	1.0	0.75	3.0	2.0	3.0	3.0	16.0	0.75	242.412	1.0	6.0
C[C@@]12CCC(=O)C[C@@H]1CC[C@@H]3C2=CC(=O)[C@@]4([C@@H]3CC[C@@H]4C(=O)OC)C	0	344.4510000000001	3.486500000000002	0.3091866222062492	-0.46876650837401257	13.213127362055932	-0.6161280785462329	1.16	0.6833208288727715	136.0	17.98276318419594	8.232768470469905	1.7454283863437745	4.0	1.0	4.0	60.44	25.0	25.0	0.0	4.0	3.0	4.0	0.0	4.0	0.0	0.0	0.0	0.7619047619047619	4.0	0.0	4.0	0.0	28.0	0.7619047619047619	344.4510000000001	4.0	1.0
Cc1cccc2c1[nH]c(=O)c(c2)[C@@H](c3nnnn3C4CCCC4)[NH+](Cc5ccc(cc5)OC)Cc6ccco6	0	525.6330000000004	3.9144200000000025	0.2576565067175753	-0.4967681556720223	13.810755662036778	-0.4292000766355928	1.0769230769230769	0.30248883779965624	200.0	26.76900946675572	7.854665771508204	1.518642918910086	9.0	9.0	6.0	103.27000000000001	39.0	39.0	5.0	1.0	1.0	1.0	0.0	1.0	2.0	3.0	5.0	0.3333333333333333	7.0	2.0	9.0	2.0	44.0	0.3333333333333333	525.6330000000004	6.0	9.0
C1CC[C@H]([NH2+]CC1)[C@@H](CN)O	0	159.253	-1.187999999999998	0.11769689203440087	-0.38559490313424516	9.451435185185186	-0.29805555555555574	1.4545454545454546	0.47434256959371895	66.0	8.104448006685086	2.4467147215213387	2.295119334854489	3.0	2.0	1.0	62.86	11.0	11.0	0.0	1.0	1.0	0.0	1.0	1.0	0.0	0.0	0.0	1.0	2.0	3.0	3.0	5.0	11.0	1.0	159.253	1.0	2.0
c1cc(ccc1CC(=O)Nc2cc(cnc2)C(=O)c3cn(c4c3cncn4)C5(COC5)CO)C(F)(F)F	0	511.4600000000002	2.9751000000000016	0.41590984006328513	-0.39372927420012305	13.429963732196361	-4.456152242701762	1.0810810810810811	0.3663380752387256	190.0	26.208531534440656	6.189363024401496	1.357860491278396	12.0	7.0	5.0	119.23	37.0	37.0	4.0	1.0	1.0	0.0	1.0	1.0	1.0	3.0	4.0	0.24	8.0	2.0	9.0	2.0	41.0	0.24	511.4600000000002	5.0	7.0
C[C@H]1[C@H]([C@@H]([C@@H]([C@H](O1)Nc2cc(cc(c2)[N+](=O)[O-])C(=O)[O-])O)O)O	0	327.26900000000006	-1.8022999999999991	0.271656773885581	-0.5448093411840297	10.91644029950262	-1.6058462983959017	1.173913043478261	0.3683398614337595	126.0	17.309036597829	3.5254335395199026	2.2818968237240127	10.0	4.0	2.0	165.22	23.0	23.0	1.0	1.0	1.0	0.0	1.0	1.0	1.0	0.0	1.0	0.46153846153846156	9.0	4.0	10.0	4.0	24.0	0.46153846153846156	327.26900000000006	2.0	4.0
[H]/N=c\1/[nH]c2c([nH+]cnc2s1)N	0	168.20499999999998	-0.4998300000000004	0.24495503991309445	-0.32276039668649936	6.772004913076342	0.48962962962962986	1.75	0.4944146210572445	56.0	8.55204176387779	1.3103408520292132	2.923668289930026	6.0	0.0	2.0	92.69	12.0	11.0	2.0	0.0	0.0	0.0	0.0	0.0	0.0	2.0	2.0	0.0	4.0	3.0	5.0	5.0	13.0	0.0	168.20499999999998	2.0	0.0
CC(C)(C)OCc1cc(cs1)/C=C/C(=O)[O-]	0	239.316	1.8263	0.08161909032530353	-0.5454669680096897	10.217400032977684	-1.1817671065339714	1.5625	0.7530585267068591	88.0	12.181798275874714	1.733343918569953	2.5502214735854123	4.0	4.0	1.0	49.36	16.0	16.0	1.0	0.0	0.0	0.0	0.0	0.0	0.0	1.0	1.0	0.4166666666666667	4.0	0.0	3.0	0.0	16.0	0.4166666666666667	239.316	1.0	4.0
c1ccc(c(c1)N[C@@H]2CC[C@@H]3CCCC[C@@H]3C2)SC(F)F	0	311.4409999999999	5.7721000000000044	0.2884869472848025	-0.38139522719112656	12.635553043403874	-2.3592308002810354	1.0	0.7081557371322001	116.0	14.656489770562876	5.002424589709536	1.6374967064496846	4.0	4.0	3.0	12.03	21.0	21.0	1.0	2.0	2.0	2.0	0.0	2.0	1.0	0.0	1.0	0.6470588235294118	2.0	1.0	1.0	1.0	23.0	0.6470588235294118	311.4409999999999	3.0	4.0
CCc1ccc2c(c1)CN[C@H](C2)CC	0	189.30199999999996	2.673300000000001	0.02105643631845723	-0.30959539374296496	3.576268896447468	0.6897930839002265	1.2857142857142858	0.7539206875853156	76.0	9.966255326250886	3.2192257531991197	2.2308300447397347	1.0	2.0	2.0	12.03	14.0	14.0	1.0	1.0	0.0	0.0	1.0	1.0	1.0	0.0	1.0	0.5384615384615384	1.0	1.0	1.0	1.0	15.0	0.5384615384615384	189.30199999999996	2.0	2.0
COc1ccc2c(c1)cc(c(=O)[nH]2)CN(CCO)S(=O)(=O)c3ccc(c(c3)C(F)(F)F)Cl	0	490.88700000000006	3.392100000000002	0.4173860458381945	-0.4967431526631569	13.18743685849379	-4.862131269339825	1.15625	0.528631464249357	172.0	23.681433796945203	4.705419523473221	2.048897025815852	12.0	7.0	3.0	99.69999999999999	32.0	32.0	3.0	0.0	0.0	0.0	0.0	0.0	2.0	1.0	3.0	0.25	5.0	2.0	7.0	2.0	34.0	0.25	490.88700000000006	3.0	7.0
Cc1c(c(n(n1)c2ccccc2)NC(=O)N[C@@H]3C[N@@H+](C[C@H]3c4cc(cnc4)F)CCOC)Br	0	518.4110000000003	2.29612	0.3203861376703841	-0.37884001318304233	13.845963763334414	-0.38221140066114523	1.303030303030303	0.44845806726791776	174.0	23.37166824125719	5.853342856172654	1.5307677957035604	10.0	7.0	4.0	85.51	33.0	33.0	3.0	1.0	1.0	0.0	1.0	1.0	1.0	2.0	3.0	0.34782608695652173	5.0	3.0	8.0	3.0	36.0	0.34782608695652173	518.4110000000003	4.0	7.0
C[C@@H](C[C@](C)(CO)N)N1CCCC1	0	186.29899999999995	0.5704999999999998	0.06085929870037696	-0.3944752329827552	9.042215136054422	-0.41467592592592584	1.4615384615384615	0.6746523477109958	78.0	9.897341225498538	2.8869301388756	2.345300744981932	3.0	4.0	1.0	49.49	13.0	13.0	0.0	1.0	1.0	0.0	1.0	1.0	0.0	0.0	0.0	1.0	3.0	2.0	3.0	3.0	13.0	1.0	186.29899999999995	1.0	4.0
CCN(c1nnc(s1)[S-])C2CCCC2	0	228.36599999999996	2.2127999999999997	0.11254370285898861	-0.40637504088178	4.9929350907029475	0.6494879062736205	1.4285714285714286	0.7417982286455497	78.0	9.966255326250886	2.747649822976572	2.116818811427621	5.0	3.0	2.0	29.020000000000003	14.0	14.0	1.0	1.0	1.0	1.0	0.0	1.0	0.0	1.0	1.0	0.7777777777777778	5.0	0.0	3.0	0.0	15.0	0.7777777777777778	228.36599999999996	2.0	3.0
c1cc(c2c(c1)sc(n2)N3CCN(CC3)c4nc5c(cccc5s4)F)F	0	388.46799999999996	4.510800000000002	0.1861621923019523	-0.34450934783840154	13.863994491443918	-0.27764980466216715	0.6923076923076923	0.5057462270495161	132.0	17.67299762850793	4.537626176623105	1.3596790909156615	8.0	2.0	5.0	32.260000000000005	26.0	26.0	4.0	1.0	1.0	0.0	1.0	1.0	2.0	2.0	4.0	0.2222222222222222	6.0	0.0	4.0	0.0	30.0	0.2222222222222222	388.46799999999996	5.0	2.0
CC(=CCO[P@@](=O)(C)[O-])C	0	163.133	1.1523999999999999	0.13171532462745736	-0.7786811984493902	10.389035336356764	-3.5165046296296296	1.7	0.4628595200705692	60.0	8.198670612749268	0.800625923259716	3.580619812675851	4.0	3.0	0.0	49.36	10.0	10.0	0.0	0.0	0.0	0.0	0.0	0.0	0.0	0.0	0.0	0.6666666666666666	3.0	0.0	3.0	0.0	9.0	0.6666666666666666	163.133	0.0	3.0
c1cc(cc(c1)C(F)(F)F)c2ccn3c(n2)c(cn3)C#N	0	288.232	3.286780000000002	0.41593217949568856	-0.22723643930987425	12.728120058986761	-4.4081960978835975	1.1904761904761905	0.6901176914752942	104.0	15.035169427003234	2.9752204859532627	2.1442251864382365	7.0	1.0	3.0	53.980000000000004	21.0	21.0	3.0	0.0	0.0	0.0	0.0	0.0	1.0	2.0	3.0	0.07142857142857142	4.0	0.0	4.0	0.0	23.0	0.07142857142857142	288.232	3.0	1.0
CCc1ccc(cc1)S(=O)(=O)N(Cc2ccsc2)Cc3cccc[nH+]3	0	373.523	3.5157000000000016	0.2433955340168395	-0.21406446362179912	13.178022486772488	-3.582365835222977	1.0	0.6362307645878895	130.0	17.70045984493289	4.028577401388907	1.928796435583926	6.0	7.0	3.0	51.52	25.0	25.0	3.0	0.0	0.0	0.0	0.0	0.0	1.0	2.0	3.0	0.21052631578947367	3.0	0.0	4.0	1.0	27.0	0.21052631578947367	373.523	3.0	7.0
CC1CCC(CC1)([C@H](c2cncnc2)[NH3+])N(C)C	0	249.38200000000003	1.2701	0.131585012865032	-0.34972105383266816	4.42874149659864	0.16391203703703727	1.2222222222222223	0.8774239981110339	100.0	13.173362107437434	4.662315390043742	2.252634822581578	4.0	3.0	2.0	56.660000000000004	18.0	18.0	1.0	1.0	1.0	1.0	0.0	1.0	0.0	1.0	1.0	0.7142857142857143	3.0	1.0	4.0	3.0	19.0	0.7142857142857143	249.38200000000003	2.0	3.0
CNC(=S)N/N=C/c1ccc(o1)c2cc(ccc2Cl)Cl	0	328.22400000000005	3.6812000000000014	0.18619541167767034	-0.45499279186276065	6.114699877621353	0.42214372995397564	1.3	0.5126149153973111	104.0	14.535169427003234	2.4055953063766204	2.1636661862728257	7.0	3.0	2.0	49.56	20.0	20.0	2.0	0.0	0.0	0.0	0.0	0.0	1.0	1.0	2.0	0.07692307692307693	3.0	2.0	4.0	2.0	21.0	0.07692307692307693	328.22400000000005	2.0	3.0
Clc1cc2C[C@@H](Oc2c(c1)-c1ccnc2cc(CN3CCCC3=O)sc12)C(=O)N1CCNCC1	1	497.0200000000004	3.474400000000002	0.2635852921045848	-0.4792974351817152	13.108640474384522	-0.5252588795950994	1.1764705882352942	0.5983241560877692	176.0	23.233475560822992	6.771343859395366	1.3353590080001816	9.0	4.0	6.0	74.77	34.0	34.0	3.0	3.0	2.0	0.0	3.0	3.0	1.0	2.0	3.0	0.4	6.0	1.0	7.0	1.0	39.0	0.4	497.0200000000004	6.0	4.0
CC[C@H](C)[C@@H]1CSCC(N1)(C)C	0	187.35199999999998	2.5161000000000007	0.021808775448491288	-0.3071331227831472	3.7225462962962963	0.34425925925925926	1.5833333333333333	0.7127117441631877	72.0	9.19023444431199	2.667285387201575	2.458821026445065	2.0	2.0	1.0	12.03	12.0	12.0	0.0	1.0	1.0	0.0	1.0	1.0	0.0	0.0	0.0	1.0	2.0	1.0	1.0	1.0	12.0	1.0	187.35199999999998	1.0	2.0
c1cc2c(cc1I)[nH+]c(n2CC3CCCCC3)CCCl	0	403.71500000000026	4.421600000000003	0.255886971650898	-0.24072661663211758	5.97481187536743	0.6751792800453515	1.25	0.5315695042772518	108.0	13.949382989376328	4.350986034115073	1.9460853703754495	4.0	4.0	3.0	19.07	20.0	20.0	2.0	1.0	1.0	1.0	0.0	1.0	1.0	1.0	2.0	0.5625	1.0	0.0	2.0	1.0	22.0	0.5625	403.71500000000026	3.0	4.0
CCC1CCC(CC1)C(C)(C)C(=O)[O-]	0	197.29799999999997	1.9788999999999999	0.04729716755219953	-0.5495686177228043	10.960256598009575	-0.8912514172335595	1.2857142857142858	0.6937397658668523	82.0	10.767584713501616	3.9708237553306405	2.526833293417759	2.0	3.0	1.0	40.129999999999995	14.0	14.0	0.0	1.0	1.0	1.0	0.0	1.0	0.0	0.0	0.0	0.9166666666666666	2.0	0.0	2.0	0.0	14.0	0.9166666666666666	197.29799999999997	1.0	3.0
Cc1c(sc(n1)NC(=O)CC(C)C)S(=O)(=O)[NH-]	0	276.363	2.17702	0.2259087972698593	-0.5590574197007777	11.452347883597884	-4.016790661480641	1.5294117647058822	0.9102735079245122	96.0	13.21517847069432	1.8381021022664998	2.851668891898495	8.0	4.0	1.0	99.92999999999999	17.0	17.0	1.0	0.0	0.0	0.0	0.0	0.0	0.0	1.0	1.0	0.5555555555555556	5.0	1.0	6.0	2.0	17.0	0.5555555555555556	276.363	1.0	4.0
CCCc1nc2c(n1[C@@H]3CC[C@@H]([C@@H]3C)CC)CC[NH2+]C2	0	276.448	2.4523	0.12034655327201065	-0.34083941101400256	5.002070578231292	0.7183796296296294	1.3	0.9004091084122683	112.0	14.11251969619286	5.602301561239926	1.9645565184716423	3.0	4.0	3.0	34.43	20.0	20.0	1.0	2.0	1.0	1.0	1.0	2.0	0.0	1.0	1.0	0.8235294117647058	2.0	1.0	3.0	2.0	22.0	0.8235294117647058	276.448	3.0	4.0
CCCC(CCC)(C[NH+]1CCO[C@H](C1)C)CS	0	260.4669999999999	1.8064	0.10379586486344827	-0.3668025613330167	5.636187405517763	0.43020408163265267	1.2941176470588236	0.6662117411289545	102.0	12.72576835024473	3.9551873718362893	2.565114425160774	3.0	7.0	1.0	13.670000000000002	17.0	17.0	0.0	1.0	1.0	0.0	1.0	1.0	0.0	0.0	0.0	1.0	2.0	2.0	2.0	1.0	17.0	1.0	260.4669999999999	1.0	7.0
c1c(cc(cc1F)Cl)C(=O)N2C[C@H]3CC[C@@H]2CN(C3)C(=O)C4CCC4	0	364.8480000000002	3.342200000000002	0.253832497045302	-0.3400504780379577	13.61766724867645	-0.5022045517013047	1.04	0.8071225902134653	134.0	17.55167728494828	5.8499811745025205	1.5337274805946	6.0	2.0	5.0	40.620000000000005	25.0	25.0	1.0	4.0	4.0	1.0	3.0	4.0	1.0	0.0	1.0	0.5789473684210527	2.0	0.0	4.0	0.0	28.0	0.5789473684210527	364.8480000000002	5.0	2.0
Cc1cc(no1)CS(=O)(=O)Nc2ccc(cc2)N	0	267.31000000000006	1.50712	0.23811468471154684	-0.3987267786208526	11.839518613000756	-3.500517762660617	1.3333333333333333	0.8179947404700366	96.0	13.173362107437434	2.198704363920408	2.0970638104745682	7.0	4.0	2.0	98.22	18.0	18.0	2.0	0.0	0.0	0.0	0.0	0.0	1.0	1.0	2.0	0.18181818181818182	5.0	2.0	6.0	3.0	19.0	0.18181818181818182	267.31000000000006	2.0	4.0
C[C@@H]1CCc2c(sc(n2)SCC(=O)[O-])C1	0	242.34499999999997	1.1099	0.15025289084880325	-0.5492458145007857	10.312746231208532	-1.0263518571008647	1.7333333333333334	0.745087838614317	82.0	10.836498814253964	2.4799176044129334	2.055148991255022	5.0	3.0	2.0	53.019999999999996	15.0	15.0	1.0	1.0	0.0	1.0	0.0	1.0	0.0	1.0	1.0	0.6	5.0	0.0	3.0	0.0	16.0	0.6	242.34499999999997	2.0	3.0
CCCC[NH+](CCCl)C[C@H]1Cc2ccccc2O1	0	268.808	1.9139	0.15139700178151178	-0.4839065794232184	5.999791430461073	0.3309933232552278	1.3333333333333333	0.7462446454413922	100.0	12.794682450997078	3.562101871654574	1.858445596832299	3.0	7.0	2.0	13.670000000000002	18.0	18.0	1.0	1.0	0.0	0.0	1.0	1.0	1.0	0.0	1.0	0.6	1.0	1.0	2.0	1.0	19.0	0.6	268.808	2.0	7.0
C[C@H](CC(=O)N1CCC(O)(Cn2cnc3c(Br)n(C)nc3c2=O)CC1)c1ccccc1	1	488.38600000000025	2.439800000000001	0.2813815364496061	-0.387883883673133	12.78913978644422	-1.0624782271149957	1.1935483870967742	0.5958439217055742	164.0	22.172997628507918	6.104417517486318	1.395366126794537	9.0	5.0	4.0	93.25	31.0	31.0	3.0	1.0	1.0	0.0	1.0	1.0	1.0	2.0	3.0	0.45454545454545453	7.0	1.0	8.0	1.0	34.0	0.45454545454545453	488.38600000000025	4.0	5.0
COc1ccc2-c3nc(C#N)c(nc3C(=O)c2c1OC)C#N	1	292.254	1.4485599999999998	0.21771137469821739	-0.49284245211646277	12.573244047619045	-0.4081113000755858	1.0	0.7026069031098232	106.0	15.853006672199017	3.3504861072266894	2.353168891675853	7.0	2.0	3.0	108.89000000000001	22.0	22.0	2.0	1.0	0.0	1.0	0.0	1.0	1.0	1.0	2.0	0.13333333333333333	7.0	0.0	7.0	0.0	24.0	0.13333333333333333	292.254	3.0	2.0
CCCn1c2ccccc2nc1CCc3ccc(cc3)[N-]S(=O)(=O)c4c(noc4C)C	0	437.54500000000013	5.230440000000004	0.15065541377349767	-0.5725373349556452	12.60655902584838	-3.8708242268043382	1.032258064516129	0.3762413632328931	162.0	22.009860921691395	5.205856595199676	1.473486495369062	8.0	8.0	4.0	92.09	31.0	31.0	4.0	0.0	0.0	0.0	0.0	0.0	2.0	2.0	4.0	0.30434782608695654	6.0	0.0	7.0	0.0	34.0	0.30434782608695654	437.54500000000013	4.0	8.0
COc1ccc(cc1-c1nn(Cc2ccccc2)c2CN(Cc12)C#N)C(C)C	1	372.47200000000015	4.527080000000003	0.17950786831915072	-0.4960520657739465	9.437856366350234	0.4164037132300116	1.1428571428571428	0.6177296839558564	142.0	19.67299762850793	5.31798684645582	1.8372425375872152	5.0	5.0	4.0	54.08	28.0	28.0	3.0	1.0	0.0	0.0	1.0	1.0	2.0	1.0	3.0	0.30434782608695654	5.0	0.0	5.0	0.0	31.0	0.30434782608695654	372.47200000000015	4.0	5.0
Cc1c(sc(n1)CN2C[C@@H]([C@@H](C2)C(=O)[O-])C)C	0	253.34699999999998	0.5777400000000001	0.10712476595860063	-0.5498015061667919	10.917417354287394	-0.9245371420173003	1.5294117647058822	0.7903696341741964	94.0	12.576985790260121	3.4224009645680424	1.9951705311495722	5.0	3.0	2.0	56.260000000000005	17.0	17.0	1.0	1.0	1.0	0.0	1.0	1.0	0.0	1.0	1.0	0.6666666666666666	5.0	0.0	4.0	0.0	18.0	0.6666666666666666	253.34699999999998	2.0	3.0
C[C@H]([C@@H](CN1CCCCCC1)N)O	0	186.29899999999998	0.5704999999999998	0.06750271892299095	-0.3917519097851325	9.270178099017386	-0.3858767951625097	1.2307692307692308	0.6772793089513958	78.0	9.681798275874712	2.7873286005222915	2.2499315045062493	3.0	3.0	1.0	49.489999999999995	13.0	13.0	0.0	1.0	1.0	0.0	1.0	1.0	0.0	0.0	0.0	1.0	3.0	2.0	3.0	3.0	13.0	1.0	186.29899999999998	1.0	3.0
CC(=O)c1nc(c(Sc2cccc(Cl)c2Cl)s1)[N+]([O-])=O	1	349.2200000000001	4.711900000000002	0.38905090465580167	-0.35774598269733004	11.27590029324487	-0.6213043272864702	1.45	0.4539199921566383	104.0	14.861442840636295	2.1723256049481408	2.4453620856334997	9.0	4.0	2.0	73.1	20.0	20.0	2.0	0.0	0.0	0.0	0.0	0.0	1.0	1.0	2.0	0.09090909090909091	6.0	0.0	5.0	0.0	21.0	0.09090909090909091	349.2200000000001	2.0	4.0
c1ccc(c(c1)Cn2c3ccoc3cc2C(=O)N4CCSCC4)F	0	344.4110000000001	3.6107000000000022	0.27020116485633133	-0.46264075428959744	14.060102430588092	-0.26794779331485663	1.2083333333333333	0.7284527418349772	124.0	16.518297090128677	4.326486806696984	1.7392552914887203	6.0	3.0	4.0	38.38	24.0	24.0	3.0	1.0	1.0	0.0	1.0	1.0	1.0	2.0	3.0	0.2777777777777778	4.0	0.0	4.0	0.0	27.0	0.2777777777777778	344.4110000000001	4.0	3.0
CCOc1cc(ccc1OC[C@@H](C)COc2ccccc2)/C=C\3/C(=NC(=S)S3)[O-]	0	428.55500000000006	4.3106000000000035	0.1634886516886889	-0.8577744266266385	11.797058661622355	-0.30043769276024856	1.0689655172413792	0.55478526421182	152.0	20.63961743368832	3.967331846667542	1.6179199716105332	7.0	9.0	3.0	63.11	29.0	29.0	2.0	1.0	0.0	0.0	1.0	1.0	2.0	0.0	2.0	0.2727272727272727	6.0	0.0	5.0	0.0	31.0	0.2727272727272727	428.55500000000006	3.0	9.0
Cc1ccc(cc1N2CC[NH+](CC2)[C@H](c3cc4c(cc(cc4[nH]c3=O)C)C)c5nnnn5C(C)(C)C)Cl	0	521.0890000000003	3.342760000000002	0.2576487811240919	-0.3599770565040672	13.592184936008888	-0.3265037849072392	1.027027027027027	0.4309696005879015	194.0	26.48239870526643	7.365453437473069	1.5797348111935492	9.0	4.0	5.0	84.13999999999999	37.0	37.0	4.0	1.0	1.0	0.0	1.0	1.0	2.0	2.0	4.0	0.42857142857142855	6.0	2.0	8.0	2.0	41.0	0.42857142857142855	521.0890000000003	5.0	4.0
CCN1CCN(CC1)c2ccc(c(n2)C)[C@H](C)[NH3+]	0	249.38200000000003	0.8348200000000003	0.1284018687634933	-0.3540450092079002	4.736329837490552	0.30878588806709284	1.2777777777777777	0.863123830363198	100.0	13.120955864630139	3.786408980399871	2.0827287710143927	4.0	3.0	2.0	47.010000000000005	18.0	18.0	1.0	1.0	1.0	0.0	1.0	1.0	0.0	1.0	1.0	0.6428571428571429	3.0	1.0	4.0	3.0	19.0	0.6428571428571429	249.38200000000003	2.0	3.0
CC[C@@H]1CC[C@@H]([C@@H](C1)SCC[NH+](CC)CC)C#N	0	269.47799999999995	2.3627800000000008	0.08624062816932433	-0.33470933090169197	9.252724395313681	0.30972505668934214	1.2222222222222223	0.7683592610670231	104.0	13.380468888623982	4.431060286081007	2.3480307125080504	3.0	7.0	1.0	28.23	18.0	18.0	0.0	1.0	1.0	1.0	0.0	1.0	0.0	0.0	0.0	0.9333333333333333	2.0	1.0	2.0	1.0	18.0	0.9333333333333333	269.47799999999995	1.0	7.0
COc1ccc(cc1Cl)c2cs/c(=N\c3ccccc3)/n2Cc4ccc[nH+]c4	0	408.9340000000001	4.973400000000005	0.19020570746859566	-0.49519899019882885	6.369228827996865	0.5901320313351337	1.1071428571428572	0.4590758337313231	140.0	19.34672421487486	4.338329448448685	1.8450070829472656	6.0	5.0	4.0	40.66	28.0	28.0	4.0	0.0	0.0	0.0	0.0	0.0	2.0	2.0	4.0	0.09090909090909091	4.0	0.0	4.0	1.0	31.0	0.09090909090909091	408.9340000000001	4.0	5.0
CCCNc1ccc(c(n1)C(=O)NCCC(C)C)Cl	0	283.80299999999994	3.3328000000000024	0.27102401272468385	-0.37006264569409786	11.987186870118418	-0.21685326908541147	1.368421052631579	0.8069134761793064	106.0	14.25071237662706	2.6244465408906823	2.662466701287925	5.0	7.0	1.0	54.02	19.0	19.0	1.0	0.0	0.0	0.0	0.0	0.0	0.0	1.0	1.0	0.5714285714285714	3.0	2.0	4.0	2.0	19.0	0.5714285714285714	283.80299999999994	1.0	7.0
c1cc(ccc1CCO)[N-]S(=O)(=O)c2ccc(nc2)NN	0	307.35499999999996	1.2961	0.1394455625579847	-0.5726535733444009	12.113523636306375	-3.8189239391744345	1.1904761904761905	0.5463077998747393	112.0	15.294682450997078	2.744493603946984	2.155206380646732	8.0	6.0	2.0	119.41	21.0	21.0	2.0	0.0	0.0	0.0	0.0	0.0	1.0	1.0	2.0	0.15384615384615385	6.0	3.0	7.0	4.0	22.0	0.15384615384615385	307.35499999999996	2.0	6.0
CCCN(C)c1ccc(cc1)C(=O)NCCNC(C)(C)C	0	291.439	2.6507000000000005	0.2508255025896465	-0.3746093852129338	12.023550563744017	-0.01814465755437933	1.1428571428571428	0.7591653337094489	118.0	15.880468888623982	3.195170695932331	2.443390940812671	4.0	7.0	1.0	44.370000000000005	21.0	21.0	1.0	0.0	0.0	0.0	0.0	0.0	1.0	0.0	1.0	0.5882352941176471	3.0	2.0	4.0	2.0	21.0	0.5882352941176471	291.439	1.0	7.0
C[C@@H]1C[C@@H](CO1)[C@@H](C=C)NN	0	156.22899999999998	0.42929999999999996	0.055090827559699206	-0.37813180359148435	5.406712962962963	0.19439814814814804	1.8181818181818181	0.353701991707879	64.0	8.267584713501616	2.1837475229941448	2.400488745922615	3.0	3.0	1.0	47.28	11.0	11.0	0.0	1.0	1.0	0.0	1.0	1.0	0.0	0.0	0.0	0.75	3.0	2.0	3.0	3.0	11.0	0.75	156.22899999999998	1.0	3.0
CCCO[C@H]1CCC[NH+](C1)[C@@H]2CCCC([C@@H]2O)(C)C	0	270.43699999999995	1.3999	0.11427597666485882	-0.38636684542767197	10.649651124338625	-0.15168968358948565	1.263157894736842	0.8095629253296048	112.0	13.880468888623982	5.113947313599597	1.9257063092421831	3.0	4.0	2.0	33.900000000000006	19.0	19.0	0.0	2.0	2.0	1.0	1.0	2.0	0.0	0.0	0.0	1.0	2.0	2.0	3.0	2.0	20.0	1.0	270.43699999999995	2.0	4.0
c1cc(ncc1C(F)(F)F)N2CCC3(CC2)OCCO3	0	288.269	2.4437000000000006	0.41739151430559646	-0.35621178807272513	12.475355379448995	-4.344232146370945	1.1	0.7947615636019667	110.0	14.217332181807452	3.737990899551292	1.6587244276253434	7.0	1.0	3.0	34.59	20.0	20.0	1.0	2.0	2.0	0.0	2.0	2.0	0.0	1.0	1.0	0.6153846153846154	4.0	0.0	4.0	0.0	22.0	0.6153846153846154	288.269	3.0	1.0
CN(CCCNC(=O)c1ccc2c(Cl)c3CCCCc3nc2c1)Cc1ccccc1	1	421.9720000000002	5.018900000000005	0.2508588291047893	-0.3519894359866746	12.612259350531353	-0.057170763239486	1.1333333333333333	0.5446393772653689	156.0	20.924074484064484	5.752937631234424	1.329691661349345	5.0	7.0	4.0	45.230000000000004	30.0	30.0	3.0	1.0	0.0	1.0	0.0	1.0	2.0	1.0	3.0	0.36	3.0	1.0	4.0	1.0	33.0	0.36	421.9720000000002	4.0	7.0
C[NH2+]Cc1cc(=O)nc([nH]1)c2cc(c(c(c2)F)F)F	0	270.234	0.5474000000000003	0.2731537882727664	-0.343729138329072	13.133885345804988	-1.551719393004115	1.2105263157894737	0.7999436942328928	100.0	13.991199352633217	2.4799529509977982	2.551738613758924	7.0	3.0	2.0	62.36	19.0	19.0	2.0	0.0	0.0	0.0	0.0	0.0	1.0	1.0	2.0	0.16666666666666666	2.0	2.0	4.0	3.0	20.0	0.16666666666666666	270.234	2.0	3.0
C[C@H](CC(=O)N1CCC(O)(Cn2cnc3cc(NC(=O)CCN(C)C)ccc3c2=O)CC1)c1ccccc1	1	519.6460000000004	2.8340000000000005	0.26077348113476506	-0.387883892067112	13.138348217903735	-1.095869921542009	1.105263157894737	0.4502531698863501	202.0	27.28588180363028	7.255980051919339	1.3586255419821167	9.0	9.0	4.0	107.77000000000001	38.0	38.0	3.0	1.0	1.0	0.0	1.0	1.0	2.0	1.0	3.0	0.4482758620689655	7.0	2.0	9.0	2.0	41.0	0.4482758620689655	519.6460000000004	4.0	9.0
CN(c1ccc(cc1)F)S(=O)(=O)c2cccc(c2)C#N	0	290.319	2.5224800000000007	0.2636080009169113	-0.2694005623175577	12.864293495405509	-3.7777059712773986	1.15	0.8723122350199273	102.0	14.75071237662706	2.8117664844022356	2.4367783221932657	6.0	3.0	2.0	61.17	20.0	20.0	2.0	0.0	0.0	0.0	0.0	0.0	2.0	0.0	2.0	0.07142857142857142	3.0	0.0	4.0	0.0	21.0	0.07142857142857142	290.319	2.0	3.0
c1ccc(cc1)/C=C\2/C(=O)N=C(S2)[N-]C3CCCC3	0	271.365	3.973200000000003	0.1850098206974521	-0.45630065774082973	11.826210317460319	-0.16148148148148156	1.2105263157894737	0.7637096721748122	98.0	13.079139501373252	3.3242608052649882	1.674866228092179	4.0	2.0	3.0	43.53	19.0	19.0	1.0	2.0	1.0	1.0	1.0	2.0	1.0	0.0	1.0	0.3333333333333333	2.0	0.0	3.0	0.0	21.0	0.3333333333333333	271.365	3.0	2.0
C[C@](CO)(C1CCCCC1)NCC(=O)N(CC=C)CC=C	0	294.4390000000001	2.1079	0.23660651655082662	-0.39445666345888675	12.25472049004787	-0.37092474489795935	1.2380952380952381	0.6404273616284594	120.0	15.717332181807452	4.529808251910074	2.5713549456137623	4.0	9.0	1.0	52.57	21.0	21.0	0.0	1.0	1.0	1.0	0.0	1.0	0.0	0.0	0.0	0.7058823529411765	3.0	2.0	4.0	2.0	21.0	0.7058823529411765	294.4390000000001	1.0	9.0
CC(C)CCCCC[C@H]1C2=C(CO1)COC2=O	0	238.32699999999994	2.8451000000000013	0.336663471382517	-0.4576150964056202	11.484237519885518	-0.14844406126648169	1.2352941176470589	0.5270232606761104	96.0	12.25071237662706	3.5068192177106834	1.6859077480269042	3.0	6.0	2.0	35.53	17.0	17.0	0.0	2.0	0.0	0.0	2.0	2.0	0.0	0.0	0.0	0.7857142857142857	3.0	0.0	3.0	0.0	18.0	0.7857142857142857	238.32699999999994	2.0	6.0
CC(C)Cn1cc(cn1)-c1cc(=O)n(CC2(O)CCN(CC2)C(=O)C[C@@H](C)c2ccccc2)cn1	1	477.60900000000026	3.310100000000002	0.25347459561797697	-0.3878838952402071	12.810442784577473	-1.0446451463199287	1.1142857142857143	0.5373239093980979	186.0	25.001424753254106	6.721630803649674	1.338485973251667	8.0	8.0	4.0	93.25	35.0	35.0	3.0	1.0	1.0	0.0	1.0	1.0	1.0	2.0	3.0	0.48148148148148145	7.0	1.0	8.0	1.0	38.0	0.48148148148148145	477.60900000000026	4.0	8.0
C[C@@H]1CC[C@@H]([C@@H](C1)OC2CC(C2)[O-])C(C)C	0	225.35199999999995	2.3551	0.06115442395134403	-0.8518045413994403	11.034461372511966	-0.3439684901738478	1.125	0.7382656279483714	94.0	11.706742302257043	4.380132011497068	1.8686394645489168	2.0	3.0	2.0	32.29	16.0	16.0	0.0	2.0	2.0	2.0	0.0	2.0	0.0	0.0	0.0	1.0	2.0	0.0	2.0	0.0	17.0	1.0	225.35199999999995	2.0	3.0
Cn1c(cc(c1Cl)Cl)C(=O)N(C)C2(CCC2)C#N	0	286.16200000000003	2.850180000000001	0.27108960893218564	-0.329484987613015	12.366072530864196	-0.6663633786848071	1.5555555555555556	0.8389621457026456	96.0	13.499635521070495	3.6709792388502076	2.3186721013563	6.0	2.0	2.0	49.03	18.0	18.0	1.0	1.0	1.0	1.0	0.0	1.0	0.0	1.0	1.0	0.5	3.0	0.0	4.0	0.0	19.0	0.5	286.16200000000003	2.0	2.0
OC1(Cn2cnn3c(ncc3c2=O)-c2ccccc2)CCN(CC1)C(=O)c1ccccc1	1	429.4800000000003	2.225299999999999	0.2789788803211775	-0.3878838711969893	13.033072946022148	-1.0837308253765237	0.96875	0.5370813930183999	162.0	22.131181265251033	6.023160473911292	1.330850750164764	8.0	4.0	5.0	92.72999999999999	32.0	32.0	4.0	1.0	1.0	0.0	1.0	1.0	2.0	2.0	4.0	0.25	7.0	1.0	8.0	1.0	36.0	0.25	429.4800000000003	5.0	4.0
C[C@H](C(=O)N[C@@H]1C[C@@H](C=C1)C(=O)[O-])NC(=O)C(C)(C)C	0	281.332	-0.6519999999999988	0.2422513203360554	-0.5495196978656014	11.915197467876038	-1.146219630988299	1.25	0.6688218912683602	112.0	15.499635521070495	3.1360682135087887	2.4603214644722042	6.0	4.0	1.0	98.33000000000001	20.0	20.0	0.0	1.0	0.0	1.0	0.0	1.0	0.0	0.0	0.0	0.6428571428571429	4.0	2.0	6.0	2.0	20.0	0.6428571428571429	281.332	1.0	4.0
CC[C@@H](C)[C@H](C)[NH+]1C[C@@H]2CCCCN2C[C@@H]1C	0	239.42699999999994	1.5625	0.09770530947072827	-0.3279618603199943	2.764880007558579	0.8271759259259257	1.2941176470588236	0.7852970448493914	100.0	12.41384908344359	5.444120063105454	1.984764996942995	2.0	3.0	2.0	7.680000000000001	17.0	17.0	0.0	2.0	2.0	0.0	2.0	2.0	0.0	0.0	0.0	1.0	1.0	1.0	2.0	1.0	18.0	1.0	239.42699999999994	2.0	3.0
C(c1[nH]nc([nH+]1)[O-])[NH3+]	0	115.116	-2.9607	0.2853169567041191	-0.8178160131466594	10.223472222222222	-0.34384259259259253	1.875	0.4088604774603234	44.0	5.983127663125441	0.8002266696692537	2.837541430565328	5.0	1.0	1.0	93.52	8.0	8.0	1.0	0.0	0.0	0.0	0.0	0.0	0.0	1.0	1.0	0.3333333333333333	2.0	2.0	5.0	5.0	8.0	0.3333333333333333	115.116	1.0	1.0
Nc1ncc(-c2ccc(O)cc2)c(C2CC2)c1-c1ccc(O)cc1	1	318.376	4.286400000000003	0.13105203822503894	-0.5079662448627893	9.551746738844502	0.22957566977408272	0.8333333333333334	0.6729463556256693	120.0	16.681433796945207	4.468271273896213	1.940701204608945	4.0	3.0	4.0	79.37	24.0	24.0	3.0	1.0	1.0	1.0	0.0	1.0	2.0	1.0	3.0	0.15	4.0	3.0	4.0	4.0	27.0	0.15	318.376	4.0	3.0
Cc1ccc(cc1C)S(=O)(=O)[N-]c2c(cccc2F)NC(C)C	0	335.42400000000004	4.656940000000003	0.12283863049012153	-0.56866224835901	14.091804663223314	-3.988384353741496	1.0869565217391304	0.8644413432389872	124.0	17.198306133819763	3.41866246455648	2.4249032408639435	6.0	5.0	2.0	60.27	23.0	23.0	2.0	0.0	0.0	0.0	0.0	0.0	2.0	0.0	2.0	0.29411764705882354	3.0	1.0	4.0	1.0	24.0	0.29411764705882354	335.42400000000004	2.0	5.0
CC(C)(CN1CCOCC1)C[NH+](C)[C@@H]2CCCN(C2)CCc3ccccc3	0	374.59300000000013	1.5666000000000038	0.10014926701595792	-0.3787927332293953	5.504782437203976	0.35489986715658617	1.0740740740740742	0.7458557970834498	152.0	19.114673407305983	6.274702294558829	1.4442159469020364	4.0	8.0	3.0	20.15	27.0	27.0	1.0	2.0	2.0	0.0	2.0	2.0	1.0	0.0	1.0	0.7391304347826086	3.0	1.0	4.0	1.0	29.0	0.7391304347826086	374.59300000000013	3.0	8.0
CC[C@@H](C)Cn1c2c(nc1C3CCCCC3)C[NH2+]CC2	0	276.448	2.596400000000001	0.1203465555238975	-0.34083941256474726	5.093463718820862	0.7346352985638698	1.3	0.9010058843217718	112.0	13.94938298937633	5.269431894211033	1.9150131878488694	3.0	4.0	3.0	34.43	20.0	20.0	1.0	2.0	1.0	1.0	1.0	2.0	0.0	1.0	1.0	0.8235294117647058	2.0	1.0	3.0	2.0	22.0	0.8235294117647058	276.448	3.0	4.0
CC(C)[NH+](Cc1ccccc1)Cc2ccc(cc2F)C#N	0	283.37	2.690880000000001	0.13285005847954434	-0.3253808662501328	14.03521447467876	-0.29142437221802275	1.0952380952380953	0.8975921822207347	108.0	15.242276208189782	3.69018613584578	2.1523639983207947	3.0	5.0	2.0	28.23	21.0	21.0	2.0	0.0	0.0	0.0	0.0	0.0	2.0	0.0	2.0	0.2777777777777778	1.0	1.0	2.0	1.0	22.0	0.2777777777777778	283.37	2.0	5.0
c1ccc(c(c1)[C@H]2[C@H]3CCCC=C3C(=C(C2(C#N)C#N)N)C#N)OC(F)F	0	366.371	3.8816400000000026	0.3870417233965842	-0.43453445300879984	12.909769167704324	-3.044223329764005	1.1851851851851851	0.8733968593163028	136.0	19.60408352775558	5.269338794871196	2.316701236598099	7.0	3.0	3.0	106.61999999999999	27.0	27.0	1.0	2.0	0.0	2.0	0.0	2.0	1.0	0.0	1.0	0.35	5.0	1.0	5.0	2.0	29.0	0.35	366.371	3.0	3.0
Cc1c(c2cc(ccc2[nH]1)Cl)CC(=O)Nc3cc(cnc3)C(=O)c4cn(c5c4cncn5)C(C)C	0	486.9630000000002	5.262520000000004	0.22842912435536702	-0.3583824919703181	13.37530173239731	-0.21742131382192653	1.1142857142857143	0.3182264351695363	176.0	24.689505486452976	5.99821014772592	1.3989949919174067	9.0	6.0	5.0	105.56	35.0	35.0	5.0	0.0	0.0	0.0	0.0	0.0	1.0	4.0	5.0	0.19230769230769232	6.0	2.0	8.0	2.0	39.0	0.19230769230769232	486.9630000000002	5.0	6.0
CNS(=O)(=O)c1ccc(NC(=O)c2nnc(Sc3c(Cl)cncc3Cl)s2)cc1	1	476.39200000000005	3.5515000000000017	0.28617488550232034	-0.3198709177337618	12.346554315913608	-3.5408598022093893	1.1071428571428572	0.5593735875074424	146.0	20.311190308942127	3.2908814981372725	1.7071550275675806	13.0	6.0	3.0	113.94000000000001	28.0	28.0	3.0	0.0	0.0	0.0	0.0	0.0	1.0	2.0	3.0	0.06666666666666667	8.0	2.0	8.0	2.0	30.0	0.06666666666666667	476.39200000000005	3.0	6.0
COc1cc(ccc1F)-n1c(Cl)cc2c1ncn(CC1(O)CCN(CC1)C(=O)c1cnc(o1)C1CC1)c2=O	1	541.9670000000004	3.5210000000000017	0.29078685635804513	-0.4936057701502932	13.899723550208707	-1.2011569432384723	1.236842105263158	0.3968715400959107	198.0	26.603719048826065	7.240312882459999	1.1964045318676293	12.0	6.0	6.0	115.62	38.0	38.0	4.0	2.0	2.0	1.0	1.0	2.0	1.0	3.0	4.0	0.38461538461538464	9.0	1.0	10.0	1.0	43.0	0.38461538461538464	541.9670000000004	6.0	6.0
c1ccc2c(c1)ccnc2CN(CC(=O)[O-])C3CC3	0	255.2969999999999	0.9490999999999995	0.062188754961058544	-0.5487523013003552	10.822559523809524	-1.0211697425883928	1.3157894736842106	0.79786749523487	98.0	13.24227620818978	3.5044785657789186	1.8852055017652485	4.0	5.0	3.0	56.260000000000005	19.0	19.0	2.0	1.0	1.0	1.0	0.0	1.0	1.0	1.0	2.0	0.3333333333333333	4.0	0.0	4.0	0.0	21.0	0.3333333333333333	255.2969999999999	3.0	5.0
Cc1c(cccn1)C(=O)Nc2c3c(cc(c2OC)Cl)c4cc[nH+]cc4[nH]3	0	367.81600000000003	3.7529200000000014	0.25716180006546846	-0.4929158719100458	12.803426240866715	-0.27529139896699406	1.3461538461538463	0.5782215228630421	130.0	18.25878406613483	4.342495069630125	1.9242539823241398	7.0	3.0	4.0	81.15	26.0	26.0	4.0	0.0	0.0	0.0	0.0	0.0	1.0	3.0	4.0	0.10526315789473684	3.0	2.0	6.0	3.0	29.0	0.10526315789473684	367.81600000000003	4.0	3.0
C[C@H](CC(=O)N1CCC(O)(Cn2cnc(NCCNc3ccccc3)cc2=O)CC1)c1ccccc1	1	489.62000000000023	3.3146000000000004	0.25499026281149995	-0.3878838951728926	12.79913947101393	-1.0398000124570936	1.0	0.37805936736940376	190.0	25.38225812080759	6.774445519819885	1.2339583257842057	8.0	10.0	4.0	99.49000000000001	36.0	36.0	3.0	1.0	1.0	0.0	1.0	1.0	2.0	1.0	3.0	0.39285714285714285	7.0	3.0	8.0	3.0	39.0	0.39285714285714285	489.62000000000023	4.0	10.0
Cc1c(nn(c1NC(=O)N[C@@H]2c3ccccc3C([C@H]([C@H]2O)OC)(C)C)c4ccccc4)OC	0	450.5390000000002	3.7192200000000026	0.3204926569904613	-0.4796806970474136	13.169655927185687	-0.930261940941054	1.0606060606060606	0.5504804271766078	174.0	23.750347897697548	6.398237026067929	1.6549590967575956	8.0	5.0	4.0	97.64000000000001	33.0	33.0	3.0	1.0	0.0	1.0	0.0	1.0	2.0	1.0	3.0	0.36	6.0	3.0	8.0	3.0	36.0	0.36	450.5390000000002	4.0	5.0
OC1(Cn2cnn3cccc3c2=O)CCN(CC1)C(=O)c1ccc(c(Cl)c1)-c1ccc(cc1)C(=O)N1CCCC1	1	560.0539999999999	3.719700000000003	0.27727438402294313	-0.3878838712299767	13.261098806784023	-1.114040379450858	0.875	0.4016210575533309	206.0	27.854795904382627	8.021785793054587	1.1020497739071247	10.0	5.0	6.0	100.14999999999999	40.0	40.0	4.0	2.0	2.0	0.0	2.0	2.0	2.0	2.0	4.0	0.3333333333333333	7.0	1.0	9.0	1.0	45.0	0.3333333333333333	560.0539999999999	6.0	5.0
C1CCN(C1)[C@@H]2CCN(C2)c3nc4c(s3)C(=O)CCC4	0	291.4200000000001	2.3366	0.18577901781895825	-0.34643900688734863	11.930865707815112	0.31045356722936135	1.1	0.8378160675437475	108.0	13.526733258565955	4.847676386489151	1.4968267035535343	5.0	2.0	4.0	36.44	20.0	20.0	1.0	3.0	2.0	1.0	2.0	3.0	0.0	1.0	1.0	0.7333333333333333	5.0	0.0	4.0	0.0	23.0	0.7333333333333333	291.4200000000001	4.0	2.0
c1ccc2=NC(=O)/C(=C\NC(=S)Nc3ccc(cc3)S(=O)(=O)N)/C(=c2c1)[O-]	0	401.4490000000002	-1.1671999999999993	0.2779308056103872	-0.871430467283884	12.40795027590378	-3.780641887299049	1.1481481481481481	0.43546035882283524	138.0	19.60408352775558	3.6340242329080734	1.7533088041593656	10.0	3.0	3.0	136.70999999999998	27.0	27.0	2.0	1.0	0.0	0.0	1.0	1.0	2.0	0.0	2.0	0.0	5.0	3.0	8.0	4.0	29.0	0.0	401.4490000000002	3.0	3.0
COc1ccc(cc1Cl)C1c2c(OC(N)=C1C#N)n[nH]c2-c1cccs1	1	384.848	4.018380000000001	0.24416112732514422	-0.4951994064868885	9.694223592214664	-0.44166099773242684	1.3846153846153846	0.7103875575762373	130.0	18.25878406613483	4.215646482631683	1.9423969869311317	8.0	3.0	4.0	96.95000000000002	26.0	26.0	3.0	1.0	0.0	0.0	1.0	1.0	1.0	2.0	3.0	0.1111111111111111	6.0	2.0	6.0	3.0	29.0	0.1111111111111111	384.848	4.0	3.0
COc1ccc(cc1)Nc2nc3c(=O)[nH]cnc3n2[C@@H]4[C@H]([C@@H]([C@@H](O4)CO)O)O	0	389.3680000000001	-0.5167000000000004	0.2784771602941689	-0.49676588838385427	12.153061579774242	-1.3545785719144312	1.2857142857142858	0.3876477393744048	148.0	19.83613433532446	4.601225295477802	1.8032597922932925	11.0	5.0	4.0	154.74999999999997	28.0	28.0	3.0	1.0	1.0	0.0	1.0	1.0	1.0	2.0	3.0	0.35294117647058826	10.0	5.0	11.0	5.0	31.0	0.35294117647058826	389.3680000000001	4.0	5.0
C[C@@H](CC(C)C)OCC1(CCCCC1)CS(=O)(=O)N	0	291.457	2.6766000000000005	0.20921439894054605	-0.37788700422679417	11.449343059754765	-3.43312947478374	1.1578947368421053	0.7837186499365856	114.0	14.518661569058182	3.8989534178492247	2.592753282189888	5.0	7.0	1.0	69.39	19.0	19.0	0.0	1.0	1.0	1.0	0.0	1.0	0.0	0.0	0.0	1.0	3.0	1.0	4.0	2.0	19.0	1.0	291.457	1.0	7.0
C1C[C@@H](C[C@@H](C1)NC(=O)NC[C@@H]2CCOC2)C(=O)[O-]	0	269.32099999999997	-0.369199999999998	0.3145172205978551	-0.549863960028258	11.718419312169312	-1.0046180147780974	1.263157894736842	0.7283530096201487	108.0	13.664925939000154	3.9180438536243365	1.673139874553981	6.0	4.0	2.0	90.49000000000001	19.0	19.0	0.0	2.0	2.0	1.0	1.0	2.0	0.0	0.0	0.0	0.8461538461538461	4.0	2.0	6.0	2.0	20.0	0.8461538461538461	269.32099999999997	2.0	4.0
C[C@H]1CC[C@@H](C[C@@H]1C)OCCCCCCS(=O)(=O)N	0	291.457	2.6766000000000005	0.2085761291291979	-0.37821216774642824	10.736946458820315	-3.2766482825652647	1.0526315789473684	0.6989764011634516	114.0	14.303118619434356	4.226811321616453	1.965119108140558	5.0	8.0	1.0	69.39	19.0	19.0	0.0	1.0	1.0	1.0	0.0	1.0	0.0	0.0	0.0	1.0	3.0	1.0	4.0	2.0	19.0	1.0	291.457	1.0	8.0
CN(CCCCN1C(=O)c2ccccc2C1=O)CC(=O)Nc3ccccc3C(F)(F)F	0	433.43000000000006	3.6521000000000026	0.41790327175465486	-0.3243862810377453	13.023331224381781	-4.5556787990716305	0.967741935483871	0.5097704058488862	164.0	22.5956473593183	4.969818188857011	1.4330876390629679	9.0	8.0	3.0	69.72	31.0	31.0	2.0	1.0	0.0	0.0	1.0	1.0	2.0	0.0	2.0	0.3181818181818182	4.0	1.0	6.0	1.0	33.0	0.3181818181818182	433.43000000000006	3.0	8.0
C1CCN(C[C@H](C1)[NH+]2CCCC2)C[C@@H]3CCC=CC3	0	263.44899999999996	1.8758999999999992	0.10029150622558373	-0.3314401483765643	2.812314814814815	0.9419704270597127	1.0	0.7640391124657104	108.0	12.91600279455672	5.4727072860752575	1.5256816032900131	2.0	3.0	3.0	7.680000000000001	19.0	19.0	0.0	3.0	2.0	1.0	2.0	3.0	0.0	0.0	0.0	0.8823529411764706	1.0	1.0	2.0	1.0	21.0	0.8823529411764706	263.44899999999996	3.0	3.0
OC1(COC1)c1cc2nccc(-c3cc(Cl)cc4C[C@@H](Oc34)C(=O)N3CCNCC3)c2s1	1	471.96600000000035	2.5698	0.2635852921045848	-0.4792974351816729	13.059802747287554	-0.9481830357469709	1.21875	0.6105480492117369	166.0	21.87166824125719	6.342576377110632	1.3873773536784602	9.0	3.0	6.0	83.92	32.0	32.0	3.0	3.0	2.0	0.0	3.0	3.0	1.0	2.0	3.0	0.391304347826087	7.0	2.0	7.0	2.0	37.0	0.391304347826087	471.96600000000035	6.0	3.0
OC1(Cn2cnn3c(ncc3c2=O)-c2ccc(F)cc2)CCN(CC1)C(=O)c1ccc(F)cc1	1	465.46000000000026	2.5035	0.2789788803214209	-0.3878838711969893	13.232082838414602	-1.1912357781024356	0.9705882352941176	0.5000994000249844	174.0	23.87166824125719	6.164025678139664	1.3164882550029553	10.0	4.0	5.0	92.72999999999999	34.0	34.0	4.0	1.0	1.0	0.0	1.0	1.0	2.0	2.0	4.0	0.25	7.0	1.0	8.0	1.0	38.0	0.25	465.46000000000026	5.0	4.0
C[C@H](CC(=O)N1CCC(O)(Cn2cnc(N[C@H](CN3CCCC3)Cc3ccccc3)cc2=O)CC1)c1ccccc1	1	557.7390000000005	3.909600000000002	0.25499040371695175	-0.38788389517289257	13.06576208159736	-1.0477421534467082	0.975609756097561	0.3716698389846576	218.0	28.65827900274648	8.594615781096348	1.1614778031331874	8.0	11.0	5.0	90.69999999999999	41.0	41.0	3.0	2.0	2.0	0.0	2.0	2.0	2.0	1.0	3.0	0.48484848484848486	7.0	2.0	8.0	2.0	45.0	0.48484848484848486	557.7390000000005	5.0	11.0
C[C@@H](CO)CSCCN	0	149.25900000000001	0.3067000000000001	0.04640127744581387	-0.3960674518034999	8.589521919879063	0.28925736961451265	1.6666666666666667	0.5528851876300183	56.0	7.112884175122364	0.9762312552659829	2.8766225950797444	3.0	5.0	0.0	46.25	9.0	9.0	0.0	0.0	0.0	0.0	0.0	0.0	0.0	0.0	0.0	1.0	3.0	2.0	2.0	3.0	8.0	1.0	149.25900000000001	0.0	5.0
COc1ccc(cc1)-n1ccc2c1ncn(CC1(O)CCN(CC1)C(=O)[C@@H]1CCN(C[C@H]1c1ccccc1)C(C)=O)c2=O	1	583.6890000000004	3.201500000000002	0.26241689980986954	-0.49676588321917187	13.804759078728834	-1.1335933469812076	0.9767441860465116	0.3735096128723956	224.0	30.139252954758803	9.094175615745733	1.1430174426124697	10.0	6.0	6.0	109.9	43.0	43.0	4.0	2.0	2.0	0.0	2.0	2.0	2.0	2.0	4.0	0.3939393939393939	8.0	1.0	10.0	1.0	48.0	0.3939393939393939	583.6890000000004	6.0	6.0
CC#CCn1cccc1	0	119.16699999999996	1.5114	0.08310126619705883	-0.3428160936338273	2.963611111111111	0.8090277777777777	1.3333333333333333	0.49371751917798584	46.0	6.52709773749546	1.1046026307544532	2.5439550627100593	1.0	1.0	1.0	4.93	9.0	9.0	1.0	0.0	0.0	0.0	0.0	0.0	0.0	1.0	1.0	0.25	1.0	0.0	1.0	0.0	9.0	0.25	119.16699999999996	1.0	1.0
CC[C@@H]1CN(CCO1)C[C@@H]2CCCC([C@@H]2[NH2+]C)(C)C	0	269.453	1.4853000000000012	0.0948858551320084	-0.3755710824873656	5.791143195704208	0.4670434145880573	1.368421052631579	0.8375627999765087	112.0	13.880468888623982	5.336334265174265	1.9287369877752858	3.0	4.0	2.0	29.08	19.0	19.0	0.0	2.0	2.0	1.0	1.0	2.0	0.0	0.0	0.0	1.0	2.0	1.0	3.0	2.0	20.0	1.0	269.453	2.0	4.0
C[C@H](CNC(=O)NC1CCC2(CC1)OCCO2)CO	0	272.3449999999999	0.5996999999999999	0.314516742405107	-0.39602879229567306	11.678071460065507	-0.3749419163071308	1.3157894736842106	0.6999363281129073	110.0	13.717332181807452	3.8189301810679877	1.6580121414496145	6.0	4.0	2.0	79.82000000000001	19.0	19.0	0.0	2.0	2.0	1.0	1.0	2.0	0.0	0.0	0.0	0.9230769230769231	4.0	3.0	6.0	3.0	20.0	0.9230769230769231	272.3449999999999	2.0	4.0
C[C@@H](N)c1ccc(cc1)-c1n(C)nc2c1ncn(CC1(O)CCN(CC1)C(=O)C[C@H](c1ccccc1)C(F)(F)F)c2=O	1	582.6270000000004	3.906400000000003	0.39574335755014267	-0.38788388367317467	13.75512266837813	-4.571247111986525	1.0238095238095237	0.3412414196493837	222.0	30.233475560822985	8.0091012122571	1.2868512389208904	12.0	7.0	5.0	119.26999999999998	42.0	42.0	4.0	1.0	1.0	0.0	1.0	1.0	2.0	2.0	4.0	0.4	8.0	2.0	9.0	3.0	46.0	0.4	582.6270000000004	5.0	7.0
C[C@@H]([C@H](CC=C)O)N	0	115.176	0.2706000000000001	0.07221026142767462	-0.3912020865862291	8.930185185185184	-0.4236111111111114	1.875	0.5185203212435021	48.0	6.568914100752346	1.0150812044594102	3.304898039354827	2.0	3.0	0.0	46.25	8.0	8.0	0.0	0.0	0.0	0.0	0.0	0.0	0.0	0.0	0.0	0.6666666666666666	2.0	2.0	2.0	3.0	7.0	0.6666666666666666	115.176	0.0	3.0
CC1(c2c(c([nH]n2)NC(=O)c3ccccc3)C[N@@]1Cc4cccc(c4)Br)C	0	425.3300000000001	4.675400000000004	0.2563067505346324	-0.3066632566714354	12.50557295516666	-0.21837750377928966	1.2222222222222223	0.638581404992057	138.0	19.018297090128677	5.123156245391371	1.5581793955432668	6.0	4.0	4.0	61.02	27.0	27.0	3.0	1.0	0.0	0.0	1.0	1.0	2.0	1.0	3.0	0.23809523809523808	3.0	2.0	5.0	2.0	30.0	0.23809523809523808	425.3300000000001	4.0	4.0
C[C@H](CO)NC[C@H](COC)O	0	163.21699999999998	-1.0358999999999996	0.08971235015756465	-0.3947674945158966	9.124444444444444	-0.4916666666666669	1.5454545454545454	0.46807334449315235	68.0	8.69023444431199	1.3348521778090305	3.2195391896950576	4.0	6.0	0.0	61.72	11.0	11.0	0.0	0.0	0.0	0.0	0.0	0.0	0.0	0.0	0.0	1.0	4.0	3.0	4.0	3.0	10.0	1.0	163.21699999999998	0.0	6.0
Cn1nc2c(ncn(CC3(O)CCN(CC3)C(=O)c3cnco3)c2=O)c1-c1ccccc1	1	434.45600000000013	1.4522999999999995	0.29077492436970404	-0.4383209255303437	13.121368230768482	-1.1305379162684348	1.15625	0.5162582728143563	164.0	22.294317972067564	5.9482309941757645	1.3733942030305095	10.0	4.0	5.0	119.28	32.0	32.0	4.0	1.0	1.0	0.0	1.0	1.0	1.0	3.0	4.0	0.3181818181818182	9.0	1.0	10.0	1.0	36.0	0.3181818181818182	434.45600000000013	5.0	4.0
CC1(CCC[C@@H]1[NH2+]CC(=O)N(C)C2CC2)C	0	225.356	0.7493000000000001	0.2771798750597184	-0.3378903920857236	11.886904761904763	0.31037037037037085	1.375	0.7529431465798506	92.0	11.759148545064338	4.404991594755541	1.7584451560684136	3.0	4.0	2.0	36.92	16.0	16.0	0.0	2.0	2.0	2.0	0.0	2.0	0.0	0.0	0.0	0.9230769230769231	1.0	1.0	3.0	2.0	17.0	0.9230769230769231	225.356	2.0	4.0
CC[C@@]1([NH2+]CC[C@H](S1)C)C	0	160.30599999999998	1.2014000000000002	0.1395371104002601	-0.333080346060697	2.4837962962962963	0.4837962962962963	1.7	0.6096135357650203	60.0	7.612884175122364	2.3217509565480863	2.4494092872860103	2.0	1.0	1.0	16.61	10.0	10.0	0.0	1.0	1.0	0.0	1.0	1.0	0.0	0.0	0.0	1.0	1.0	1.0	1.0	2.0	10.0	1.0	160.30599999999998	1.0	1.0
Cc1c(sc(n1)N(CC(=O)[O-])C(C)(C)C)C	0	241.33599999999998	1.1147399999999998	0.18604086810058287	-0.5482097258985326	10.745511148904006	-1.082934145880574	1.4375	0.7953140129688333	90.0	12.508071689507773	2.345106985108878	3.0584486804479516	5.0	3.0	1.0	56.260000000000005	16.0	16.0	1.0	0.0	0.0	0.0	0.0	0.0	0.0	1.0	1.0	0.6363636363636364	5.0	0.0	4.0	0.0	16.0	0.6363636363636364	241.33599999999998	1.0	3.0
c1cc(ccc1C[NH+]2CCOC3(C2)CCCC3)N4CCOCC4	0	317.4530000000001	1.2510999999999999	0.11707604784472489	-0.3777778199765736	6.153467011817481	0.20964788480819352	1.0	0.9087071859208353	126.0	15.537323138116363	5.717513560454203	1.3645921589659509	4.0	3.0	4.0	26.140000000000004	23.0	23.0	1.0	3.0	3.0	1.0	2.0	3.0	1.0	0.0	1.0	0.6842105263157895	3.0	1.0	4.0	1.0	26.0	0.6842105263157895	317.4530000000001	4.0	3.0
c1ccc(cc1)CC/C(=N/c2nnc(s2)SCC(=O)c3ccc(cc3)Br)/[O-]	0	461.38600000000014	4.298700000000004	0.23099237852783047	-0.8616094992347717	12.17652513107794	-0.22454450985655883	1.1111111111111112	0.216415470367506	138.0	19.062267164498692	3.579437821141579	1.5121120153998784	8.0	8.0	3.0	78.27	27.0	27.0	3.0	0.0	0.0	0.0	0.0	0.0	2.0	1.0	3.0	0.15789473684210525	7.0	0.0	5.0	0.0	29.0	0.15789473684210525	461.38600000000014	3.0	8.0
Cc1c(c(n(n1)c2ccc(nn2)CCl)C)Br	0	301.575	2.7804400000000014	0.1754776115193501	-0.21649287637027548	5.653454270597127	0.3691384007306626	1.3125	0.8011977426001927	84.0	11.706742302257043	2.262618726306099	2.4605068516692583	6.0	2.0	2.0	43.6	16.0	16.0	2.0	0.0	0.0	0.0	0.0	0.0	0.0	2.0	2.0	0.3	4.0	0.0	4.0	0.0	17.0	0.3	301.575	2.0	2.0
CC[C@@H]1CCCC[C@H]1[C@@H](C2CCC(CC2)C(C)(C)C)O	0	280.496	5.416200000000006	0.05986901434741149	-0.3925418637281576	10.889299886621316	-0.012807067271353167	0.95	0.731920046752382	118.0	14.75071237662706	6.410485408750358	1.8886377031306272	1.0	3.0	2.0	20.23	20.0	20.0	0.0	2.0	2.0	2.0	0.0	2.0	0.0	0.0	0.0	1.0	1.0	1.0	1.0	1.0	21.0	1.0	280.496	2.0	3.0
CCOc1cc(cc(c1OCC)OCC)C(=O)Nc2cc(cc(c2)F)N3CCCC3	0	416.49300000000017	4.874300000000004	0.25544260865019097	-0.48981005286250895	14.166151570896965	-0.38295886699746684	0.9333333333333333	0.6317080562570371	162.0	21.50986092169139	4.782945497900703	1.8865520007069663	7.0	9.0	3.0	60.03000000000001	30.0	30.0	2.0	1.0	1.0	0.0	1.0	1.0	2.0	0.0	2.0	0.43478260869565216	5.0	1.0	6.0	1.0	32.0	0.43478260869565216	416.49300000000017	3.0	9.0
C=CC[C@]1(CCOC1)C(=O)[O-]	0	155.17299999999997	-0.28090000000000015	0.05781384060993748	-0.5494506494011637	10.674583333333334	-1.0186111111111107	1.8181818181818181	0.5264920229238819	62.0	8.319990956308912	2.071395508403651	2.6919717152677536	3.0	3.0	1.0	49.36	11.0	11.0	0.0	1.0	1.0	0.0	1.0	1.0	0.0	0.0	0.0	0.625	3.0	0.0	3.0	0.0	11.0	0.625	155.17299999999997	1.0	3.0
c1ccc(cc1)[C@@H](c2ccccn2)[NH2+][C@H]3CCC[C@@H]3C#N	0	278.37899999999996	2.42668	0.15459080057459743	-0.33145643165270666	9.304841427311665	0.16659674981103523	1.0952380952380953	0.9335226946012392	106.0	14.493353063746348	4.339980961591839	1.8847246468072656	3.0	4.0	3.0	53.29	21.0	21.0	2.0	1.0	1.0	1.0	0.0	1.0	1.0	1.0	2.0	0.3333333333333333	2.0	1.0	3.0	2.0	23.0	0.3333333333333333	278.37899999999996	3.0	4.0
Cc1cccc(c1)c2nc([n-]n2)SCC(C)C	0	246.359	3.1573200000000012	0.057894741928970615	-0.4127793021679561	4.4343055555555555	0.6397404887881077	1.3529411764705883	0.7768929827984702	90.0	12.25071237662706	2.2538509924025725	2.1248135154706835	4.0	4.0	2.0	39.88	17.0	17.0	2.0	0.0	0.0	0.0	0.0	0.0	1.0	1.0	2.0	0.38461538461538464	3.0	0.0	3.0	0.0	18.0	0.38461538461538464	246.359	2.0	4.0
CCC1(C[NH2+][C@H](CN1[C@@H]2CCC[C@@H](C2)OC)C)CC	0	269.4529999999999	1.7702999999999998	0.09596940698428834	-0.3813984359251875	5.640000000000001	0.42342072940287234	1.263157894736842	0.8426057999718995	112.0	13.880468888623982	5.682882514048979	2.12214762015001	3.0	4.0	2.0	29.080000000000002	19.0	19.0	0.0	2.0	2.0	1.0	1.0	2.0	0.0	0.0	0.0	1.0	2.0	1.0	3.0	2.0	20.0	1.0	269.4529999999999	2.0	4.0
CC(=C)C(=O)Nc1ccccc1-c1ccc(cc1)C(=O)N1CCC(O)(Cn2cnn3cccc3c2=O)CC1	1	511.5820000000004	3.3449000000000018	0.27727438402294313	-0.3878838712299768	13.184849020161067	-1.1021656859390303	1.0263157894736843	0.3861472227221502	194.0	26.86323207281991	6.975358118937131	1.2477172412266004	9.0	6.0	5.0	108.94	38.0	38.0	4.0	1.0	1.0	0.0	1.0	1.0	2.0	2.0	4.0	0.2413793103448276	7.0	2.0	9.0	2.0	42.0	0.2413793103448276	511.5820000000004	5.0	6.0
Cc1c(c(n[nH]1)C)NCc2ccc(cc2)OCCC(C)C	0	287.40700000000004	4.063540000000003	0.11880774585095619	-0.4935908138746374	5.725015930755018	0.675844997341903	1.1904761904761905	0.8069655802502724	114.0	15.242276208189782	3.4846864917942435	1.848535705260507	4.0	7.0	2.0	49.94	21.0	21.0	2.0	0.0	0.0	0.0	0.0	0.0	1.0	1.0	2.0	0.47058823529411764	3.0	2.0	4.0	2.0	22.0	0.47058823529411764	287.40700000000004	2.0	7.0
C[C@@]12CCCc3coc(c13)C(=O)c1cc3C(=O)C(=CC(=O)c3cc21)C1=CC(=O)c2cc3c(cc2C1=O)C(=O)c1occ2CCC[C@]3(C)c12	1	634.64	6.557000000000007	0.22833209762261103	-0.4602234238286398	14.138665798263908	-0.6321407482108243	0.5208333333333334	0.2304067124140337	234.0	33.01541442115652	11.840218805972496	1.0754914983050867	8.0	1.0	10.0	128.7	48.0	48.0	4.0	6.0	0.0	6.0	0.0	6.0	2.0	2.0	4.0	0.25	8.0	0.0	8.0	0.0	57.0	0.25	634.64	10.0	1.0
CCSc1[nH+]c2ccccc2n1C(F)F	0	229.27499999999998	2.9625000000000012	0.3881890065199689	-0.23080899280494538	12.843786848072561	-2.504444444444445	1.4	0.7403410493200842	80.0	10.836498814253964	2.1002242858776787	2.632397787407493	5.0	3.0	2.0	19.07	15.0	15.0	2.0	0.0	0.0	0.0	0.0	0.0	1.0	1.0	2.0	0.3	2.0	0.0	2.0	1.0	16.0	0.3	229.27499999999998	2.0	3.0
Cc1cc(c(c2c1C(=O)/C(=C/c3ccc(c(c3)OC)OC)/O2)C[NH+]4CCN(CC4)c5ccc(cc5)OC)O	0	517.6020000000004	3.2477200000000015	0.23175433754242547	-0.5072821965270671	13.3475690510245	-0.1871667290908816	0.9736842105263158	0.46591775360687926	198.0	26.81082583001261	7.261028943091563	1.3427089992705823	8.0	7.0	5.0	81.9	38.0	38.0	3.0	2.0	1.0	0.0	2.0	2.0	3.0	0.0	3.0	0.3	7.0	2.0	8.0	2.0	42.0	0.3	517.6020000000004	5.0	7.0
Cc1cc([nH+]c(c1C#N)SCc2cn3cc(cc(c3n2)Cl)Cl)C(F)(F)F	0	418.251	4.9464000000000015	0.47696411625232293	-0.3040503544986361	13.002345226746034	-4.526369771418924	1.3076923076923077	0.5662013069195672	134.0	19.060113453385565	3.5348634394041945	1.9322256711594652	10.0	3.0	3.0	55.230000000000004	26.0	26.0	3.0	0.0	0.0	0.0	0.0	0.0	0.0	3.0	3.0	0.1875	4.0	0.0	4.0	1.0	28.0	0.1875	418.251	3.0	3.0
CCCN(CCC)c1ccc(cc1)C(=O)N/N=C\2/c3ccc(c(c3N=C2[O-])C)C	0	391.4950000000002	3.4678400000000016	0.2708842568560543	-0.8570456024844498	12.499969345762995	-0.43136946848984725	1.0689655172413792	0.7340949079249174	152.0	20.96589084732138	5.123817071213921	1.749290688757856	6.0	7.0	3.0	80.12	29.0	29.0	2.0	1.0	0.0	0.0	1.0	1.0	2.0	0.0	2.0	0.34782608695652173	5.0	1.0	6.0	1.0	31.0	0.34782608695652173	391.4950000000002	3.0	7.0
c1cc(c(cc1F)[C@@H]2CCC[N@@]2c3ccn4c(n3)c(cn4)C(=O)NCCO)F	0	387.3900000000001	2.071099999999999	0.25635079779842623	-0.3945439954249505	14.301059095058914	-0.4812110397213496	1.25	0.7004640930091284	146.0	19.672997628507925	4.860505081672348	1.6962004836181235	9.0	5.0	4.0	82.76	28.0	28.0	3.0	1.0	1.0	0.0	1.0	1.0	1.0	2.0	3.0	0.3157894736842105	6.0	2.0	7.0	2.0	31.0	0.3157894736842105	387.3900000000001	4.0	5.0
C[C@H](CC(=O)N1CCC(O)(Cn2cnc3cc(NC(=O)CCN4CCN(C)CC4)ccc3c2=O)CC1)c1ccccc1	1	574.7260000000006	2.519800000000002	0.26077348113476506	-0.387883892067112	13.258113846048484	-1.098514946157247	0.9761904761904762	0.40415355153293847	224.0	29.69165919756609	8.720891115986682	1.141779653969153	10.0	9.0	5.0	111.00999999999999	42.0	42.0	3.0	2.0	2.0	0.0	2.0	2.0	2.0	1.0	3.0	0.5	8.0	2.0	10.0	2.0	46.0	0.5	574.7260000000006	5.0	9.0
CCCC1(CCCCCCC1)C(=O)[O-]	0	197.29799999999997	2.2671	0.047572334661914295	-0.5495575618478107	11.220161564625851	-0.8043981481481481	1.1428571428571428	0.6959595304091493	82.0	10.441311299868556	3.472226264265314	2.6496975802309475	2.0	3.0	1.0	40.129999999999995	14.0	14.0	0.0	1.0	1.0	1.0	0.0	1.0	0.0	0.0	0.0	0.9166666666666666	2.0	0.0	2.0	0.0	14.0	0.9166666666666666	197.29799999999997	1.0	3.0
CC(=C)c1cccc(c1)C(C)(C)NC(=O)N/N=C\c2ccc(cc2Cl)Cl	0	390.3140000000001	5.5949000000000035	0.33535854840009177	-0.3277258946593725	12.172427143696986	-0.5803763997223896	1.1923076923076923	0.5071803767945233	136.0	19.319626477379405	3.835316754284983	2.0257383817148353	6.0	5.0	2.0	53.49	26.0	26.0	2.0	0.0	0.0	0.0	0.0	0.0	2.0	0.0	2.0	0.2	2.0	2.0	4.0	2.0	27.0	0.2	390.3140000000001	2.0	5.0
CN(C(=O)c1nnc(Sc2c(Cl)cncc2Cl)s1)c1ccc2C=CS(=O)(=O)c2c1	1	485.39900000000017	4.425700000000003	0.2885187438538361	-0.30927378614457474	12.80366115170348	-3.4679290607421502	1.1724137931034482	0.5400034851963743	148.0	20.75878406613483	4.010736676930514	1.568377042160527	12.0	4.0	4.0	93.12	29.0	29.0	3.0	1.0	0.0	0.0	1.0	1.0	1.0	2.0	3.0	0.058823529411764705	8.0	0.0	7.0	0.0	32.0	0.058823529411764705	485.39900000000017	4.0	4.0
COc1ccc2c(c1)nc(nc2Nc3ccc(cc3)C(=O)[O-])C(F)(F)F	0	362.2870000000001	2.7643000000000004	0.4511237902335132	-0.544815097916526	13.10254166393371	-4.729632043633441	1.1153846153846154	0.7679709005659431	134.0	18.896976746569035	3.5409660385344344	2.0885159679586955	9.0	4.0	3.0	87.17000000000002	26.0	26.0	3.0	0.0	0.0	0.0	0.0	0.0	2.0	1.0	3.0	0.11764705882352941	6.0	1.0	6.0	1.0	28.0	0.11764705882352941	362.2870000000001	3.0	4.0
c1ccc(c(c1)C(=O)N/N=C/c2ccc(o2)c3cccc(c3)C(F)(F)F)[O-]	0	373.31	3.802900000000002	0.41593318109335914	-0.871918007733871	12.785166731035549	-4.4493772946349015	1.0740740740740742	0.5581263536129856	138.0	19.44094682093905	3.590769522651816	1.704642831661059	8.0	4.0	3.0	77.66	27.0	27.0	3.0	0.0	0.0	0.0	0.0	0.0	2.0	1.0	3.0	0.05263157894736842	4.0	1.0	5.0	1.0	29.0	0.05263157894736842	373.31	3.0	4.0
O=S(=O)(NC1CC1)c1cccc(c1)-c1n[nH]c2CN(Cc12)C#N	1	329.38500000000016	1.31408	0.24033660417299782	-0.3000892646180315	12.345916579212034	-3.4908535420340976	1.3478260869565217	0.823635746351467	118.0	16.026733258565955	4.109098914023431	1.6927835754691116	8.0	4.0	4.0	101.88	23.0	23.0	2.0	2.0	1.0	1.0	1.0	2.0	1.0	1.0	2.0	0.3333333333333333	5.0	2.0	7.0	2.0	26.0	0.3333333333333333	329.38500000000016	4.0	4.0
c1cc(cc(c1)C(F)(F)F)c2ccc(c([nH+]2)Sc3cccc(c3)C(F)(F)F)C#N	0	425.37700000000007	6.228180000000003	0.41594958201490323	-0.19759540501278264	12.953980575970878	-4.5156555695376595	0.7931034482758621	0.46689738406079306	148.0	21.2338400397525	3.9121213910807793	2.0032315550478628	9.0	3.0	3.0	37.93	29.0	29.0	3.0	0.0	0.0	0.0	0.0	0.0	2.0	1.0	3.0	0.1	2.0	0.0	2.0	1.0	31.0	0.1	425.37700000000007	3.0	3.0
CC(C)[C@H](COc1c(cc(cc1Cl)Cl)Cl)CS(=O)(=O)N	0	360.6900000000001	3.5863000000000014	0.20899231647921868	-0.49011909511032375	11.188617143282848	-3.566792800453514	1.2	0.8425521946384509	114.0	15.499635521070495	2.7939937156196697	2.8327942833491693	8.0	6.0	1.0	69.39	20.0	20.0	1.0	0.0	0.0	0.0	0.0	0.0	1.0	0.0	1.0	0.5	3.0	1.0	4.0	2.0	20.0	0.5	360.6900000000001	1.0	6.0
C[NH2+][C@H](c1cn[nH]n1)c2cscc2Br	0	274.16700000000003	0.9113000000000002	0.15959309616938205	-0.33723829777846503	4.100925925925925	0.21701388888888862	1.5714285714285714	0.8737370203647149	74.0	9.966255326250886	2.062986776330074	2.3574334595655575	6.0	3.0	2.0	58.18	14.0	14.0	2.0	0.0	0.0	0.0	0.0	0.0	0.0	2.0	2.0	0.25	3.0	2.0	4.0	3.0	15.0	0.25	274.16700000000003	2.0	3.0
C[C@@H]1CN2CCCC[C@@H]2CN1c3c(c(nc(c3F)F)F)F	0	303.30299999999994	2.7010000000000014	0.25345275483408525	-0.36094061937419647	13.924955435878054	-1.5952094881162344	1.0	0.5872564726184177	116.0	15.14589989101247	4.4488914984438175	1.9623833440050464	7.0	1.0	3.0	19.37	21.0	21.0	1.0	2.0	2.0	0.0	2.0	2.0	0.0	1.0	1.0	0.6428571428571429	3.0	0.0	3.0	0.0	23.0	0.6428571428571429	303.30299999999994	3.0	1.0
c1ccc2c(c1)C[C@@H](S2)c3[nH]nc([nH+]3)[S-]	0	235.33700000000002	1.5191	0.24278063896645438	-0.7030269862281696	4.947599731250524	0.3949999999999998	1.4666666666666666	0.7620798069976115	76.0	10.250712376627058	2.488619750216269	1.9006125899739534	5.0	1.0	3.0	42.82	15.0	15.0	2.0	1.0	0.0	0.0	1.0	1.0	1.0	1.0	2.0	0.2	3.0	1.0	3.0	2.0	17.0	0.2	235.33700000000002	3.0	1.0
C[C@H](CC(=O)N1CCC(O)(Cn2cnc(cc2=O)N(C)CCN(C)C)CC1)c1ccccc1	1	455.6030000000003	1.7884000000000013	0.254997617305995	-0.3878838951728774	12.773332191773715	-1.0221489119446354	1.121212121212121	0.6209236637367733	180.0	24.009860921691388	6.499700543424085	1.5379009659370204	8.0	9.0	3.0	81.91	33.0	33.0	2.0	1.0	1.0	0.0	1.0	1.0	1.0	1.0	2.0	0.56	7.0	1.0	8.0	1.0	35.0	0.56	455.6030000000003	3.0	9.0
C[C@H]1C[C@@H](CC(C1)C(C)(C)C(=O)[O-])C	0	197.29799999999997	1.8348	0.047297523230327286	-0.5495686147686009	11.022530234315948	-0.899259259259259	1.1428571428571428	0.6773098892236383	82.0	10.930721420318147	3.7252314487988585	2.7199597764457	2.0	2.0	1.0	40.129999999999995	14.0	14.0	0.0	1.0	1.0	1.0	0.0	1.0	0.0	0.0	0.0	0.9166666666666666	2.0	0.0	2.0	0.0	14.0	0.9166666666666666	197.29799999999997	1.0	2.0
COc1ccc(cc1I)C1c2c(OC(N)=C1C#N)n[nH]c2-c1ccsc1	1	476.2990000000002	3.9695800000000023	0.2441304893852215	-0.4956532275568643	9.724788149827832	-0.36405359032501927	1.3846153846153846	0.5581450978100913	130.0	18.25878406613483	4.257921977313124	1.9423969869311317	8.0	3.0	4.0	96.95000000000002	26.0	26.0	3.0	1.0	0.0	0.0	1.0	1.0	1.0	2.0	3.0	0.1111111111111111	6.0	2.0	6.0	3.0	29.0	0.1111111111111111	476.2990000000002	4.0	3.0
Cc1c(nc(o1)c2cccc(c2F)F)C[NH+](CC3CCC3)C[C@@H]4CCCO4	0	377.45500000000027	3.292220000000002	0.22930604124029605	-0.4408255724921673	14.090077234674098	-0.9135863899942194	1.1111111111111112	0.8049154370299546	146.0	18.802754140504845	5.83454495454724	1.5134653743365214	6.0	7.0	4.0	39.7	27.0	27.0	2.0	2.0	2.0	1.0	1.0	2.0	1.0	1.0	2.0	0.5714285714285714	3.0	1.0	4.0	1.0	30.0	0.5714285714285714	377.45500000000027	4.0	7.0
Cc1cc(cc(c1)NC(C)C)C	0	163.26399999999998	3.1237400000000015	0.03469249413515932	-0.3828552580908077	3.386388888888889	0.5057407407407405	1.0	0.7059705937596729	66.0	9.137828201504695	1.6770296377485123	2.8547068906573174	1.0	2.0	1.0	12.03	12.0	12.0	1.0	0.0	0.0	0.0	0.0	0.0	1.0	0.0	1.0	0.45454545454545453	1.0	1.0	1.0	1.0	12.0	0.45454545454545453	163.26399999999998	1.0	2.0
c1ccc(cc1)Oc2ccccc2NC(=O)COC(=O)CCc3nc4ccccc4s3	0	432.50100000000015	5.203100000000003	0.3062192231029738	-0.45554505994492955	12.259066060869813	-0.4414566425871438	0.9032258064516129	0.38718968698850476	156.0	21.468044558434503	4.377580609368408	1.2649505720879635	7.0	8.0	4.0	77.52	31.0	31.0	4.0	0.0	0.0	0.0	0.0	0.0	3.0	1.0	4.0	0.125	6.0	1.0	6.0	1.0	34.0	0.125	432.50100000000015	4.0	8.0
Cc1cccc(NC(=O)Nc2cc3n(c2)ncn(CC2(O)CCN(CC2)C(=O)C2CC2)c3=O)c1C	1	478.55300000000045	2.520340000000001	0.3232366263416553	-0.38788387460793594	13.08493152271877	-1.0799461430834052	1.1428571428571428	0.520407994871483	184.0	24.74191172926027	7.103596132298813	1.2627902335006138	10.0	5.0	5.0	120.97	35.0	35.0	3.0	2.0	2.0	1.0	1.0	2.0	1.0	2.0	3.0	0.44	7.0	3.0	10.0	3.0	39.0	0.44	478.55300000000045	5.0	5.0
c1ccc2c(c1)c(c[nH]2)C(=O)N3CC(C3)C(=O)NC45CC6CC(C4)CC(C6)C5	0	377.4880000000002	3.3249000000000013	0.255569282059234	-0.3603589364239596	12.921694784025231	-0.05355499916015782	1.0	0.8617273793760211	146.0	18.88010440969447	7.7858050059085455	1.10687526294564	5.0	3.0	7.0	65.2	28.0	28.0	2.0	5.0	5.0	4.0	1.0	5.0	1.0	1.0	2.0	0.5652173913043478	2.0	2.0	5.0	2.0	33.0	0.5652173913043478	377.4880000000002	7.0	3.0
Cl.Cl.Cn1nc2c(ncn(CC3(O)CCN(Cc4ccc(cc4Cl)-n4cccn4)CC3)c2=O)c1-c1ccc(CN)cc1	1	631.996	3.9655000000000014	0.28136061794227796	-0.3879233260923115	13.3856230361814	-1.0147892586411174	1.0476190476190477	0.2790365414670263	222.0	27.854795904382627	7.725927759108332	2.024997344253626e-06	13.0	7.0	6.0	120.02	42.0	42.0	5.0	1.0	1.0	0.0	1.0	1.0	2.0	3.0	5.0	0.3103448275862069	10.0	2.0	10.0	3.0	45.0	0.3103448275862069	631.996	6.0	7.0
C1CCC(C1)N(CC(=O)[O-])C(=O)CC(F)(F)F	0	252.21199999999996	0.4599	0.3972840618756144	-0.5482095867812593	12.080229119425548	-4.611240551776266	1.2352941176470589	0.7299109936037582	98.0	13.052041763877789	2.7369285240384325	2.6736963945067664	7.0	4.0	1.0	60.440000000000005	17.0	17.0	0.0	1.0	1.0	1.0	0.0	1.0	0.0	0.0	0.0	0.8	3.0	0.0	4.0	0.0	17.0	0.8	252.21199999999996	1.0	4.0
CCc1ccccc1NC(=O)NC2=C(C(Cc3c2cccc3)(CC)CC)C#N	0	373.5000000000001	5.667880000000005	0.32323585111464176	-0.3074405951073312	12.841995937263793	-0.31809334845049175	1.0357142857142858	0.7092059448374801	144.0	20.148053602125596	5.94622464393155	1.999675457465552	4.0	5.0	3.0	64.92	28.0	28.0	2.0	1.0	0.0	1.0	0.0	1.0	2.0	0.0	2.0	0.3333333333333333	2.0	2.0	4.0	2.0	30.0	0.3333333333333333	373.5000000000001	3.0	5.0
Cc1ccc(c(c1)OCCOC)N[C@H](C)C(C)(C)O	0	267.36899999999997	2.5915200000000005	0.14227969096590226	-0.4890111151737193	9.983774892685878	-0.796938775510204	1.3157894736842106	0.7455866885496049	108.0	14.466255326250886	3.113820386485049	2.8098286292288828	4.0	7.0	1.0	50.72	19.0	19.0	1.0	0.0	0.0	0.0	0.0	0.0	1.0	0.0	1.0	0.6	4.0	2.0	4.0	2.0	19.0	0.6	267.36899999999997	1.0	7.0
CCc1cc(on1)c2cc(sc2)S(=O)(=O)[N-]c3cc(ccc3OCC)OCC	0	421.52000000000027	5.1570000000000045	0.167496015377759	-0.5689265997300815	12.834403580876796	-3.925882516586881	1.1071428571428572	0.4738670530212943	150.0	20.148053602125593	3.7951218417452797	1.8827794384646659	9.0	9.0	3.0	92.73000000000002	28.0	28.0	3.0	0.0	0.0	0.0	0.0	0.0	1.0	2.0	3.0	0.3157894736842105	7.0	0.0	7.0	0.0	30.0	0.3157894736842105	421.52000000000027	3.0	9.0
OC1(Cn2cnn3cccc3c2=O)CCN(CC1)C(=O)c1ccccc1-c1cccc(F)c1	1	446.4820000000001	2.969400000000001	0.27727438402294313	-0.3878838712299322	13.74764774950729	-1.1157744527448252	1.0303030303030303	0.5228213750320564	168.0	23.00142475325411	6.2627138783198415	1.3250234603536282	8.0	4.0	5.0	79.84	33.0	33.0	4.0	1.0	1.0	0.0	1.0	1.0	2.0	2.0	4.0	0.24	6.0	1.0	7.0	1.0	37.0	0.24	446.4820000000001	5.0	4.0
Cc1c(c([nH]n1)c2ccc(cc2[O-])OCc3ccccc3F)c4ccccc4	0	373.40700000000004	4.843820000000004	0.12931407260615746	-0.871909878282764	13.71223559554194	-0.331569310134495	1.0	0.5442589692383555	140.0	19.50986092169139	4.584269590742521	1.6199487981166127	5.0	5.0	4.0	60.97	28.0	28.0	4.0	0.0	0.0	0.0	0.0	0.0	3.0	1.0	4.0	0.08695652173913043	3.0	1.0	4.0	1.0	31.0	0.08695652173913043	373.40700000000004	4.0	5.0
c1cnc2nc(nn2c1)SCC#N	0	191.219	0.7399799999999999	0.25261155127720525	-0.21958144955817996	8.353625125976317	0.3580177626606198	1.6153846153846154	0.6547778243455906	64.0	9.096011838247806	1.3629959980404518	2.3408871479947235	6.0	2.0	2.0	66.87	13.0	13.0	2.0	0.0	0.0	0.0	0.0	0.0	0.0	2.0	2.0	0.14285714285714285	6.0	0.0	5.0	0.0	14.0	0.14285714285714285	191.219	2.0	2.0
OC1(Cn2cnc(NCCN3CCCC3)cc2=O)CCN(CC1)C(=O)CCC1CCC1	1	431.58100000000036	1.6848000000000005	0.25499026028901933	-0.3878838951729389	12.52772605249406	-0.9712722540806955	1.1290322580645162	0.6183588045507159	172.0	21.68358750805833	7.315028240586007	1.2224714607356422	8.0	9.0	4.0	90.69999999999999	31.0	31.0	1.0	3.0	3.0	1.0	2.0	3.0	0.0	1.0	1.0	0.782608695652174	7.0	2.0	8.0	2.0	34.0	0.782608695652174	431.58100000000036	4.0	9.0
C[C@H](CC(=O)N1CCC(O)(Cn2cnc(cc2=O)N2CCC(C)(O)C2)CC1)c1ccccc1	1	454.5710000000003	1.7516999999999998	0.2549978048323195	-0.38826384628692023	12.771009450793692	-1.0494397177297596	1.0909090909090908	0.6901316037372698	178.0	23.639617433688308	7.001764152773044	1.3216214269914615	8.0	6.0	4.0	98.9	33.0	33.0	2.0	2.0	2.0	0.0	2.0	2.0	1.0	1.0	2.0	0.56	7.0	2.0	8.0	2.0	36.0	0.56	454.5710000000003	4.0	6.0
CC1([C@@H]2[C@@](C(C(=O)O2)(C)C)(OC1=O)c3ccc(cc3)F)C	0	292.306	2.555600000000001	0.3160974973025034	-0.45592450906131643	13.207183681342908	-1.2238425925925926	1.0	0.7464652981172764	112.0	15.629392033067417	4.741259005332562	2.2582484386337667	5.0	1.0	3.0	52.6	21.0	21.0	1.0	2.0	2.0	0.0	2.0	2.0	1.0	0.0	1.0	0.5	4.0	0.0	4.0	0.0	23.0	0.5	292.306	3.0	1.0
Cn1nc2c(ncn(CC3(O)CCN(CC3)C(=O)CCc3ccccc3)c2=O)c1C(F)(F)F	1	463.46000000000015	2.1351000000000004	0.4347165505828645	-0.3878838836732244	13.249369772862831	-4.701188728311598	1.121212121212121	0.6259752549682933	176.0	23.802754140504845	6.062267825673991	1.4209597040612956	11.0	5.0	4.0	93.25	33.0	33.0	3.0	1.0	1.0	0.0	1.0	1.0	1.0	2.0	3.0	0.45454545454545453	7.0	1.0	8.0	1.0	36.0	0.45454545454545453	463.46000000000015	4.0	5.0
CCC[NH2+][C@@H]([C@@H]1CCOC1)C(CC)(CC)N2CCCC2	0	283.47999999999996	2.0195000000000003	0.10963038743837165	-0.3808981399428758	5.726323932350718	0.3928935185185185	1.2	0.7382626331087078	118.0	14.424438962994	5.762852183863217	2.188027165653002	3.0	8.0	2.0	29.08	20.0	20.0	0.0	2.0	2.0	0.0	2.0	2.0	0.0	0.0	0.0	1.0	2.0	1.0	3.0	2.0	21.0	1.0	283.47999999999996	2.0	8.0
CCC[NH+](CC1=Cc2ccccc2OC1)CC(F)F	0	268.32699999999994	2.0223999999999993	0.2858874521915115	-0.4883854133098746	12.5298757087903	-2.2509766838834304	1.3157894736842106	0.8331391409806673	104.0	13.664925939000156	3.2152986075411447	2.0385183124241357	4.0	6.0	2.0	13.670000000000002	19.0	19.0	1.0	1.0	0.0	0.0	1.0	1.0	1.0	0.0	1.0	0.4666666666666667	1.0	1.0	2.0	1.0	20.0	0.4666666666666667	268.32699999999994	2.0	6.0
CC[C@]1(C[NH+]=C(N1c2ccc(cc2)F)N)C	0	222.28699999999998	0.20969999999999966	0.34865675042260696	-0.2903931983589112	12.87306004346183	-0.22900085034013595	1.4375	0.7509848952309718	86.0	11.759148545064338	3.2775707717297276	2.3759508101987477	4.0	2.0	2.0	43.230000000000004	16.0	16.0	1.0	1.0	0.0	0.0	1.0	1.0	1.0	0.0	1.0	0.4166666666666667	2.0	2.0	3.0	3.0	17.0	0.4166666666666667	222.28699999999998	2.0	2.0
Cc1c(sc([nH+]1)NC[C@@H]2Cc3ccccc3O2)C	0	261.37	2.594640000000001	0.33163047514440863	-0.4857061129134325	5.893927154195012	0.23473356009070256	1.3888888888888888	0.9214728409318806	94.0	12.535169427003234	3.2883972824158296	1.5993013266854017	4.0	3.0	3.0	35.400000000000006	18.0	18.0	2.0	1.0	0.0	0.0	1.0	1.0	1.0	1.0	2.0	0.35714285714285715	3.0	1.0	3.0	2.0	20.0	0.35714285714285715	261.37	3.0	3.0
CC(CC(=O)N1CCC(O)(Cn2cnc3cc(NC(=O)CCN4CCCCC4)ccc3c2=O)CC1)c1ccccc1	1	559.7110000000006	3.758300000000003	0.26077348113476506	-0.387883892067112	13.238442644234425	-1.0939666654479043	1.0	0.41351602289783473	218.0	28.82141570956301	8.573677520486724	1.151621216344039	9.0	9.0	5.0	107.77000000000001	41.0	41.0	3.0	2.0	2.0	0.0	2.0	2.0	2.0	1.0	3.0	0.5	7.0	2.0	9.0	2.0	45.0	0.5	559.7110000000006	5.0	9.0
COc1ccc(OC)c(c1)-c1ccc(cc1)C(=O)N1CCC(O)(Cn2cnn3cccc3c2=O)CC1	1	488.5440000000003	2.847500000000001	0.27727438402294313	-0.4967406754405794	13.143030413216199	-1.083334146091007	1.0277777777777777	0.4482860395309823	186.0	25.285881803630282	6.8191187826097135	1.2608690603952861	9.0	6.0	5.0	98.29999999999998	36.0	36.0	4.0	1.0	1.0	0.0	1.0	1.0	2.0	2.0	4.0	0.2962962962962963	8.0	1.0	9.0	1.0	40.0	0.2962962962962963	488.5440000000003	5.0	6.0
CCCCCCN(CCO)C(=O)C[C@H]1CSCCN1	0	288.45700000000005	1.4827	0.22374585367028588	-0.39453447313526807	12.230674209498613	0.061868071302594974	1.3157894736842106	0.6311567800739574	112.0	13.924438962994	3.423676081690743	2.288447775167754	5.0	9.0	1.0	52.57	19.0	19.0	0.0	1.0	1.0	0.0	1.0	1.0	0.0	0.0	0.0	0.9285714285714286	4.0	2.0	4.0	2.0	19.0	0.9285714285714286	288.45700000000005	1.0	9.0
C[C@@]12CCC(=O)c3coc(c13)C(=O)c1cc3C(=O)C=CC(=O)c3cc21	1	332.31100000000004	3.0417000000000014	0.22834707497196055	-0.4597351016018159	12.910467214663642	-0.588949357520786	0.92	0.7404478869806083	122.0	17.507707210578268	5.615276421256959	1.8649317735441817	5.0	0.0	5.0	81.41999999999999	25.0	25.0	2.0	3.0	0.0	3.0	0.0	3.0	1.0	1.0	2.0	0.2	5.0	0.0	5.0	0.0	29.0	0.2	332.31100000000004	5.0	0.0
c1ccc(cc1)[C@@H]2C[N@H+](C[C@H]2NC(=O)Nc3c4c(nn3c5ccccc5)CCC4)CCCC(F)(F)F	0	498.57300000000026	3.8759000000000023	0.3888450799646048	-0.3326311017025202	13.257492688037871	-4.141373358910011	1.0277777777777777	0.46319414948734894	190.0	25.122745096813752	7.177434345671073	1.311997641512986	9.0	7.0	5.0	63.39	36.0	36.0	3.0	2.0	1.0	1.0	1.0	2.0	2.0	1.0	3.0	0.4074074074074074	3.0	3.0	6.0	3.0	40.0	0.4074074074074074	498.57300000000026	5.0	7.0
CC#C[C@H]1CCCN1C	0	123.19900000000001	1.1038999999999999	0.07119588413435905	-0.292904717958343	3.170138888888889	0.5509259259259257	1.5555555555555556	0.4359693514288813	50.0	6.69023444431199	1.8313908138848036	2.4593159514417224	1.0	0.0	1.0	3.24	9.0	9.0	0.0	1.0	1.0	0.0	1.0	1.0	0.0	0.0	0.0	0.75	1.0	0.0	1.0	0.0	9.0	0.75	123.19900000000001	1.0	0.0
c1cc[nH+]c(c1)c2cc3ccc(cc3oc2=O)OCc4ccc(c(c4)Cl)Cl	0	399.25300000000004	5.159900000000002	0.349875211963608	-0.4887715011914474	12.339013186672366	-0.4105712357894895	0.9629629629629629	0.4456971304422524	134.0	18.80275414050485	4.096184855982067	1.6059176389726204	6.0	4.0	4.0	53.58	27.0	27.0	4.0	0.0	0.0	0.0	0.0	0.0	2.0	2.0	4.0	0.047619047619047616	3.0	0.0	4.0	1.0	30.0	0.047619047619047616	399.25300000000004	4.0	4.0
Cc1ccccc1CSc2[n-]c(nn2)N/N=C(/C)\C=C\c3ccccc3	0	362.4820000000001	4.535720000000003	0.09380390109851901	-0.31661825544492006	4.343685696118055	0.40717104434366336	1.1153846153846154	0.3797983691681348	132.0	18.192023676495612	3.6986514736033675	1.5291435072719164	6.0	7.0	3.0	64.27000000000001	26.0	26.0	3.0	0.0	0.0	0.0	0.0	0.0	2.0	1.0	3.0	0.15	5.0	1.0	5.0	1.0	28.0	0.15	362.4820000000001	3.0	7.0
COCc1ccccc1[N-]S(=O)(=O)c2ccc(nc2)N	0	292.34	2.2043	0.12425040696594934	-0.5723635980904993	12.181059618291762	-3.819516250944822	1.25	0.910857100585247	106.0	14.58757566981053	2.5670645679443824	2.307637278301423	7.0	5.0	2.0	96.38000000000001	20.0	20.0	2.0	0.0	0.0	0.0	0.0	0.0	1.0	1.0	2.0	0.15384615384615385	5.0	1.0	6.0	2.0	21.0	0.15384615384615385	292.34	2.0	5.0
CNC(=O)c1ccc(cn1)-c1n[nH]c2CN(Cc12)C#N	1	268.2799999999999	0.6279799999999999	0.2691150794399759	-0.3537745226845572	11.442185883434078	-0.22272005858766297	1.5	0.7783260274968868	100.0	14.11251969619286	3.288776915509473	1.9213355613553593	7.0	2.0	3.0	97.69999999999999	20.0	20.0	2.0	1.0	0.0	0.0	1.0	1.0	0.0	2.0	2.0	0.23076923076923078	5.0	2.0	7.0	2.0	22.0	0.23076923076923078	268.2799999999999	3.0	2.0
OC1(Cn2cnn3cccc3c2=O)CCN(CC1)C(=O)c1ccc(cc1C1CCCC1)-c1ccc(cc1)C(=O)N1CCCC1	1	593.728	4.723900000000005	0.27727438402294313	-0.3878838712299557	13.945063911344366	-1.0895985551388283	0.7954545454545454	0.34876441616478016	228.0	30.260573298318437	9.905051407854865	1.076612292318135	9.0	6.0	7.0	100.14999999999999	44.0	44.0	4.0	3.0	3.0	1.0	2.0	3.0	2.0	2.0	4.0	0.42857142857142855	7.0	1.0	9.0	1.0	50.0	0.42857142857142855	593.728	7.0	6.0
OC1(Cn2cnc3cc(Cl)ccc3c2=O)CCN(CCCc2ccccc2)CC1	1	411.9330000000002	3.5096000000000025	0.2607726096268272	-0.3879233380698604	12.754425053392545	-0.8734734181440822	1.103448275862069	0.6739378992259034	152.0	20.26937394568523	5.821308605484596	1.3359927423109088	6.0	6.0	4.0	58.36	29.0	29.0	3.0	1.0	1.0	0.0	1.0	1.0	2.0	1.0	3.0	0.391304347826087	5.0	1.0	5.0	1.0	32.0	0.391304347826087	411.9330000000002	4.0	6.0
C[C@H](c1ccc(s1)Cl)Nc2ccc(cc2)SC3CCCC3	0	337.9410000000002	6.609300000000005	0.09315176811224629	-0.3777040734061717	5.997193873856424	0.2878103216595278	1.1428571428571428	0.6583707079369073	112.0	14.656489770562878	3.8632020139765717	1.582404674365676	4.0	5.0	3.0	12.03	21.0	21.0	2.0	1.0	1.0	1.0	0.0	1.0	1.0	1.0	2.0	0.4117647058823529	3.0	1.0	1.0	1.0	23.0	0.4117647058823529	337.9410000000002	3.0	5.0
CC(=O)/C=C/C(Cl)(Cl)Cl	0	187.453	2.501800000000001	0.20915923798474487	-0.2951905429929793	10.227685185185186	-1.4527083333333328	1.4444444444444444	0.45530863473323996	52.0	7.49156383156272	0.5070236182485909	3.85614412140564	4.0	1.0	0.0	17.07	9.0	9.0	0.0	0.0	0.0	0.0	0.0	0.0	0.0	0.0	0.0	0.4	1.0	0.0	1.0	0.0	8.0	0.4	187.453	0.0	1.0
CCc1c(cnc(N)c1-c1ccc(O)cc1)-c1ccc2cn(C)nc2c1	1	344.4180000000001	4.1525000000000025	0.13104103790774427	-0.5079662447793047	9.578747772757895	0.23156226852516681	1.0769230769230769	0.5851096466135628	130.0	18.258784066134833	4.658135496479307	1.9291417473099517	5.0	3.0	4.0	76.96	26.0	26.0	4.0	0.0	0.0	0.0	0.0	0.0	2.0	2.0	4.0	0.14285714285714285	5.0	2.0	5.0	3.0	29.0	0.14285714285714285	344.4180000000001	4.0	3.0
Cc1csc(n1)[C@@H]2CCCN(C2)C(=O)[C@@H]3Cc4cc(ccc4OC3)F	0	360.45400000000006	3.547920000000002	0.22898552394003488	-0.4924623706152514	13.461656225252836	-0.2846063886887644	1.44	0.8225294614104028	132.0	17.388540578131757	4.997187502072177	1.4540374367391642	6.0	2.0	4.0	42.43000000000001	25.0	25.0	2.0	2.0	1.0	0.0	2.0	2.0	1.0	1.0	2.0	0.47368421052631576	4.0	0.0	4.0	0.0	28.0	0.47368421052631576	360.45400000000006	4.0	2.0
CC[C@@H]1CCCC[C@H]1O[C@@H]2C[C@@H](C23CCCC3)[O-]	0	251.38999999999993	3.033400000000001	0.06144307924904062	-0.8514134956698024	12.061074026832955	-0.3253082482993199	1.1111111111111112	0.7719868907338563	104.0	12.58757566981053	5.947854635794107	1.6185726405637515	2.0	3.0	3.0	32.29	18.0	18.0	0.0	3.0	3.0	3.0	0.0	3.0	0.0	0.0	0.0	1.0	2.0	0.0	2.0	0.0	20.0	1.0	251.38999999999993	3.0	3.0
CC(C)Cn1c2cc(c(cc2nc1[S-])Cl)F	0	257.741	3.390600000000002	0.14352039280285322	-0.7421616311294186	13.368286092214664	-0.43604371378180873	1.5	0.7678251693841083	86.0	11.869879009073573	2.3029897961073647	2.6390189202953405	5.0	2.0	2.0	17.82	16.0	16.0	2.0	0.0	0.0	0.0	0.0	0.0	1.0	1.0	2.0	0.36363636363636365	3.0	0.0	2.0	0.0	17.0	0.36363636363636365	257.741	2.0	2.0
OC1(Cn2cnn3c(ncc3c2=O)-c2ccc(F)cc2)CCN(CC1)C(=O)c1cnc(o1)C1CC1	1	478.4840000000004	2.229799999999999	0.29078685635804535	-0.43524026648324465	13.255918278099864	-1.165649463329613	1.1142857142857143	0.4672328785573376	180.0	24.156125291633362	6.73380006738497	1.1613219396376504	11.0	5.0	6.0	118.75999999999999	35.0	35.0	4.0	2.0	2.0	1.0	1.0	2.0	1.0	3.0	4.0	0.375	9.0	1.0	10.0	1.0	40.0	0.375	478.4840000000004	6.0	5.0
CC(C)[C@H]1C(OC(=[NH+]1)c2ccccc2P(c3ccccc3)c4ccccc4)(C)C	0	402.4980000000001	3.1054000000000013	0.3695689543925329	-0.4311683738927693	6.487263794406653	-0.6841692911732598	0.7931034482758621	0.6515830096071926	148.0	20.43251065250177	5.485713877723745	1.857754841924103	3.0	5.0	4.0	23.200000000000003	29.0	29.0	3.0	1.0	0.0	0.0	1.0	1.0	3.0	0.0	3.0	0.2692307692307692	1.0	1.0	2.0	1.0	32.0	0.2692307692307692	402.4980000000001	4.0	5.0
Cc1ccoc1[C@H](C=C)NN	0	152.197	1.27842	0.12827415964180391	-0.4670046368233829	5.26212962962963	-0.09259259259259278	1.8181818181818181	0.3894432543673455	60.0	8.267584713501616	1.5994379510950747	2.888772954488932	3.0	3.0	1.0	51.19	11.0	11.0	1.0	0.0	0.0	0.0	0.0	0.0	0.0	1.0	1.0	0.25	3.0	2.0	3.0	3.0	11.0	0.25	152.197	1.0	3.0
c1cc(ccc1[N+](=O)[O-])[P@@](=O)([O-])OC2[C@@H]([C@H](C([C@H]([C@H]2O)O)O)O)O	0	364.223	-3.0231999999999983	0.26897289481499803	-0.7749589140468839	12.155239512471656	-4.907392920131014	0.9166666666666666	0.20836788679980142	134.0	18.23168632863937	3.710089831273938	2.2367048858855134	12.0	4.0	2.0	193.64999999999998	24.0	24.0	1.0	1.0	1.0	1.0	0.0	1.0	1.0	0.0	1.0	0.5	10.0	5.0	11.0	5.0	25.0	0.5	364.223	2.0	4.0
C[C@@H](C#N)S(=O)(=O)N=[N+]=[N-]	0	160.158	0.5385800000000001	0.2510679282066073	-0.21966395799368407	10.518657407407407	-3.913194444444444	1.8	0.3338075684268779	54.0	8.198670612749268	0.7789150460590665	4.803576884043176	7.0	2.0	0.0	106.68999999999998	10.0	10.0	0.0	0.0	0.0	0.0	0.0	0.0	0.0	0.0	0.0	0.6666666666666666	3.0	0.0	6.0	0.0	9.0	0.6666666666666666	160.158	0.0	2.0
C[C@](Cc1nc(no1)c2ccc3ccccc3n2)(CN)O	0	284.319	1.5369999999999993	0.22944612417886676	-0.38832397011005026	9.929399327657805	-1.0549438067110324	1.1428571428571428	0.7537237488303137	108.0	14.872032720186704	3.2674143841480974	1.9062826564285749	6.0	4.0	3.0	98.06	21.0	21.0	3.0	0.0	0.0	0.0	0.0	0.0	1.0	2.0	3.0	0.26666666666666666	6.0	2.0	6.0	3.0	23.0	0.26666666666666666	284.319	3.0	4.0
COc1ccc(NC(=O)c2cc(c(Sc3c(Cl)cncc3Cl)s2)[N+]([O-])=O)cc1	1	456.33200000000005	5.770200000000003	0.2943624123230708	-0.4967658883821858	12.51708479430867	-0.5496089958021777	1.25	0.37388889992705737	144.0	20.25878406613483	3.4523328395780757	1.8689514465205583	11.0	6.0	3.0	94.35999999999999	28.0	28.0	3.0	0.0	0.0	0.0	0.0	0.0	1.0	2.0	3.0	0.058823529411764705	7.0	1.0	7.0	1.0	30.0	0.058823529411764705	456.33200000000005	3.0	6.0
c1ccc(cc1)CO[C@H]2N=C3C(=NC(=NC3=O)N)N2[C@H]4[C@@H]([C@@H]([C@@H](O4)CO)O)O	0	389.36800000000005	-2.0641999999999987	0.30191718816669855	-0.39356685636780636	12.178720745644448	-1.3959100739061057	1.1785714285714286	0.4464869116608722	148.0	19.83613433532446	4.6062086175193455	1.6356039227049792	11.0	5.0	4.0	162.56	28.0	28.0	1.0	3.0	1.0	0.0	3.0	3.0	1.0	0.0	1.0	0.4117647058823529	10.0	4.0	11.0	5.0	31.0	0.4117647058823529	389.36800000000005	4.0	5.0
CC[C@@H](CC#N)[NH+]1CCC[C@@H](CC1)C(C)(C)C	0	237.41099999999997	2.4097800000000005	0.10032242865912024	-0.33165224253566344	8.886655722474174	0.4507835726883346	1.2941176470588236	0.8019804731293542	98.0	12.88890505706126	4.496971511311597	2.552613412406583	2.0	3.0	1.0	28.23	17.0	17.0	0.0	1.0	1.0	0.0	1.0	1.0	0.0	0.0	0.0	0.9333333333333333	1.0	1.0	2.0	1.0	17.0	0.9333333333333333	237.41099999999997	1.0	3.0
Cc1cc(Cl)cc(c1O[C@H]1CCCNC1)-c1ccnc2cc(CN3C(=O)CCC3=O)sc12	1	469.99400000000026	4.704920000000003	0.22952530171948024	-0.4881768992235323	12.059219751595986	-0.10844219968415181	1.21875	0.547979918335316	166.0	22.241911729260273	5.997490904736376	1.5462748380531461	8.0	5.0	5.0	71.53	32.0	32.0	3.0	2.0	2.0	0.0	2.0	2.0	1.0	2.0	3.0	0.375	6.0	1.0	6.0	1.0	36.0	0.375	469.99400000000026	5.0	5.0
c1cc(ncc1C(F)(F)F)[C@@H](C2CCOCC2)[NH3+]	0	261.26699999999994	1.8099999999999996	0.41738907011516474	-0.381421632607087	12.403159627870126	-4.332465120307381	1.2777777777777777	0.8822960169718007	100.0	13.173362107437434	3.328578913370674	2.0851222251823125	6.0	2.0	2.0	49.760000000000005	18.0	18.0	1.0	1.0	1.0	0.0	1.0	1.0	0.0	1.0	1.0	0.5833333333333334	2.0	1.0	3.0	3.0	19.0	0.5833333333333334	261.26699999999994	2.0	2.0
OC1(Cn2cnn3cccc3c2=O)CCN(CC1)C(=O)c1cccc(c1)-c1ccc2ncccc2c1	1	479.54000000000013	3.3785000000000025	0.27727438402294313	-0.3878838712299768	13.302280854133306	-1.075196955646124	0.9444444444444444	0.4266950771418885	180.0	24.700095366003374	7.015475290464022	1.1654725828033574	8.0	4.0	6.0	92.73	36.0	36.0	5.0	1.0	1.0	0.0	1.0	1.0	2.0	3.0	5.0	0.21428571428571427	7.0	1.0	8.0	1.0	41.0	0.21428571428571427	479.54000000000013	6.0	4.0
CC(C)n1cc(c2c1ncnc2)C(=O)c3cc(cnc3)NC(=O)Cn4cc(nc4)c5ccc(cc5)F	0	483.5070000000002	4.279500000000003	0.24388802999600256	-0.32914643799796334	13.326330401256362	-0.3278758234384338	1.0277777777777777	0.346382888070366	180.0	25.23347556082299	5.6787206397729175	1.315102786597014	10.0	7.0	5.0	107.59000000000002	36.0	36.0	5.0	0.0	0.0	0.0	0.0	0.0	1.0	4.0	5.0	0.15384615384615385	8.0	1.0	9.0	1.0	40.0	0.15384615384615385	483.5070000000002	5.0	7.0
CCc1c(cnc(N)c1-c1ccc(O)cc1)-c1ccc(Cl)cc1	1	324.81100000000004	4.919200000000004	0.13104103782251755	-0.5079662447793047	9.498591034446811	0.22887492651381547	1.0	0.7185841537296421	116.0	16.396976746569035	3.880530495287231	2.214512755605339	4.0	3.0	3.0	59.14	23.0	23.0	3.0	0.0	0.0	0.0	0.0	0.0	2.0	1.0	3.0	0.10526315789473684	3.0	2.0	3.0	3.0	25.0	0.10526315789473684	324.81100000000004	3.0	3.0
C[C@H]1CNCC[C@H]1Oc1c(C)cc(Cl)cc1-c1ccnc2cc(CN3C(=O)C4C(C3=O)C4(C)C)sc12	1	524.0860000000002	5.442920000000005	0.23352355960742424	-0.48912546713658833	12.874683930528573	-0.2020971353603782	1.1944444444444444	0.4506039194646731	188.0	25.35264219326951	8.173836124781845	1.3557819505063802	8.0	5.0	6.0	71.53	36.0	36.0	3.0	3.0	3.0	1.0	2.0	3.0	1.0	2.0	3.0	0.4642857142857143	6.0	1.0	6.0	1.0	41.0	0.4642857142857143	524.0860000000002	6.0	5.0
CC1(C)CC[C@@]2([C@H](O)C[C@]3(C)C(=CC[C@@H]4[C@@]5(C)C[C@H](O)[C@H](O)[C@@](C)(CO)[C@@H]5CC[C@@]34C)[C@@H]2C1)C(O)=O	1	504.7080000000003	4.147600000000003	0.31239311028556155	-0.48073372482542565	12.821357240839319	-1.11927866076157	0.8888888888888888	0.36072910240190453	204.0	26.68986996538248	13.17426290928984	1.6371086757589268	6.0	2.0	5.0	118.22	36.0	36.0	0.0	5.0	4.0	5.0	0.0	5.0	0.0	0.0	0.0	0.9	5.0	5.0	6.0	5.0	40.0	0.9	504.7080000000003	5.0	2.0
CC#CC[C@@H]1CC(CC[C@H]1C(=O)[O-])(C)C	0	207.29299999999998	1.5922	0.04479377497096488	-0.5498536092566745	10.97964521919879	-0.8949971655328792	1.5333333333333334	0.6450867662635035	84.0	11.474691494688164	3.359705541105788	2.71512796853088	2.0	2.0	1.0	40.129999999999995	15.0	15.0	0.0	1.0	1.0	1.0	0.0	1.0	0.0	0.0	0.0	0.7692307692307693	2.0	0.0	2.0	0.0	15.0	0.7692307692307693	207.29299999999998	1.0	2.0
CC(C)(C)O[C@@H]1CC[C@@](C1)(CO)N	0	187.28299999999996	1.0438	0.061171693525285474	-0.3944632798991642	9.060827664399092	-0.3929398148148149	1.5384615384615385	0.6789464638186792	78.0	10.112884175122366	2.433514913968534	2.4180866892843964	3.0	2.0	1.0	55.480000000000004	13.0	13.0	0.0	1.0	1.0	1.0	0.0	1.0	0.0	0.0	0.0	1.0	3.0	2.0	3.0	3.0	13.0	1.0	187.28299999999996	1.0	2.0
c1ccc2=[NH+]CC(=c2c1)C[C@@H]3C(=O)N4C(=N3)c5ccccc5N=C4SCC6=CC(=O)N7C=CC=C[C@H]7N6	0	507.59900000000016	0.058400000000003616	0.2590702692438268	-0.3640932825399723	13.726365732281586	-0.50348839330396	1.0810810810810811	0.6125401384067094	182.0	24.932146173572256	6.980753400969813	1.1724083849639744	9.0	4.0	7.0	91.33999999999999	37.0	37.0	2.0	5.0	0.0	0.0	5.0	5.0	2.0	0.0	2.0	0.17857142857142858	6.0	2.0	8.0	2.0	43.0	0.17857142857142858	507.59900000000016	7.0	4.0
CCNS(=O)(=O)c1ccccc1NC[C@H](C)C(C)C	0	284.42500000000007	2.6888000000000005	0.2421068693962689	-0.3836712939544934	12.080445641219452	-3.421642337490551	1.1578947368421053	0.8090976751549025	108.0	14.466255326250886	3.2634927174905	2.9096084922923677	5.0	7.0	1.0	58.2	19.0	19.0	1.0	0.0	0.0	0.0	0.0	0.0	1.0	0.0	1.0	0.5714285714285714	3.0	2.0	4.0	2.0	19.0	0.5714285714285714	284.42500000000007	1.0	7.0
CCc1ccc(s1)[C@@H]2C[C@H]([C@@H]2C)[O-]	0	195.307	2.1628	0.008096242262508175	-0.8517167776673472	11.17836506361804	-0.3081698790627365	1.5384615384615385	0.7089219623499039	72.0	9.422285251880869	3.1037039984556087	2.0910762188737912	2.0	2.0	2.0	23.06	13.0	13.0	1.0	1.0	1.0	1.0	0.0	1.0	0.0	1.0	1.0	0.6363636363636364	2.0	0.0	1.0	0.0	14.0	0.6363636363636364	195.307	2.0	2.0
Cl.Cl.Cn1nc2c(ncn(CC3(O)CCN(Cc4ccc(cc4Cl)-c4ccsc4)CC3)c2=O)c1-c1ccc(CN)cc1	1	648.0600000000001	5.5083000000000055	0.28136061794227796	-0.3879233260923115	13.39241920256462	-1.0020340550904594	1.0238095238095237	0.2417304889295989	222.0	27.854795904382627	7.827908924726199	2.024997344253626e-06	12.0	7.0	6.0	102.2	42.0	42.0	5.0	1.0	1.0	0.0	1.0	1.0	2.0	3.0	5.0	0.3	9.0	2.0	8.0	3.0	45.0	0.3	648.0600000000001	6.0	7.0
C[C@H](c1ccc(cc1)OC(F)F)NC[C@@](C)(CC(C)C)O	0	301.377	3.735700000000002	0.38703197333821754	-0.4348443802340947	12.073378799284978	-2.8078438346039842	1.1904761904761905	0.768403544818908	120.0	16.04360559544051	3.2423485666451146	2.5335821346444787	5.0	8.0	1.0	41.489999999999995	21.0	21.0	1.0	0.0	0.0	0.0	0.0	0.0	1.0	0.0	1.0	0.625	3.0	2.0	3.0	2.0	21.0	0.625	301.377	1.0	8.0
c1cc2c(cc1C#N)O[C@]([C@](O2)(F)Cl)(F)Cl	0	266.03	3.05368	0.41405410724565217	-0.4350924270536603	13.391607457797935	-3.351552973041068	1.125	0.6775000728410574	84.0	11.974691494688162	1.8879192522875556	2.4835493550355507	7.0	0.0	2.0	42.25	16.0	16.0	1.0	1.0	0.0	0.0	1.0	1.0	1.0	0.0	1.0	0.2222222222222222	3.0	0.0	3.0	0.0	17.0	0.2222222222222222	266.03	2.0	0.0
C[C@H](CC(=O)N1CCC(O)(Cn2cnc(NC[C@@H]3CCCN3C)cc2=O)CC1)c1ccccc1	1	467.6140000000004	2.2967000000000004	0.25499026174965955	-0.3878838951728926	12.789006455315423	-1.0190105147060855	1.2058823529411764	0.619215306033311	184.0	24.13118126525103	7.430734161456907	1.2733336089577574	8.0	8.0	4.0	90.69999999999999	34.0	34.0	2.0	2.0	2.0	0.0	2.0	2.0	1.0	1.0	2.0	0.5769230769230769	7.0	2.0	8.0	2.0	37.0	0.5769230769230769	467.6140000000004	4.0	8.0
COc1cccc(c1)C2=NN=C[C@H]2/C=N/N=C(/c3c(ccs3)OCc4ccc(cc4)Cl)\[O-]	0	465.9420000000001	4.186700000000004	0.13829819488152215	-0.8562698977315736	12.543542297849658	-0.47485096186214526	1.21875	0.2835494091997608	162.0	22.338288046437583	4.58074762270034	1.4226226117983316	9.0	8.0	4.0	90.96000000000001	32.0	32.0	3.0	1.0	0.0	0.0	1.0	1.0	2.0	1.0	3.0	0.13043478260869565	8.0	0.0	7.0	0.0	35.0	0.13043478260869565	465.9420000000001	4.0	8.0
CCSc1nnc(n1[C@H](C)C(=O)Nc2c(c(c(s2)C)C)C(=O)N)N	0	368.48800000000017	1.9492399999999996	0.25148405997641354	-0.3678322940438579	12.617157501889643	-0.6273252078609228	1.375	0.6683846943596948	130.0	18.016143379015546	3.599525378369312	2.293600261996518	10.0	6.0	2.0	128.92	24.0	24.0	2.0	0.0	0.0	0.0	0.0	0.0	0.0	2.0	2.0	0.42857142857142855	8.0	3.0	8.0	5.0	25.0	0.42857142857142855	368.48800000000017	2.0	6.0
Oc1ccc(-c2ncc(o2)C2CCNCC2)c(F)c1	1	262.28399999999993	2.6533000000000007	0.2287231021405673	-0.507855941282462	13.717636211892165	-0.5289714558662972	1.3157894736842106	0.8731917892399379	100.0	13.242276208189782	3.4481680177770606	1.8743419645791242	5.0	2.0	3.0	58.290000000000006	19.0	19.0	2.0	1.0	1.0	0.0	1.0	1.0	1.0	1.0	2.0	0.35714285714285715	4.0	2.0	4.0	2.0	21.0	0.35714285714285715	262.28399999999993	3.0	2.0
CC(C)c1ccc(cc1)-c1cccc(c1)C(=O)N1CCC(O)(Cn2cnn3cccc3c2=O)CC1	1	470.57300000000026	3.953700000000003	0.27727438402294313	-0.3878838712299768	13.243333106454497	-1.0622701711003342	1.0	0.4789845360495167	180.0	24.578775022443736	6.989823929452024	1.2662854411250108	7.0	5.0	5.0	79.84	35.0	35.0	4.0	1.0	1.0	0.0	1.0	1.0	2.0	2.0	4.0	0.32142857142857145	6.0	1.0	7.0	1.0	39.0	0.32142857142857145	470.57300000000026	5.0	5.0
C1=C([C@@H]2C(=NN=N2)C=N1)[N+](=O)[O-]	0	165.112	0.3793	0.29632686276847764	-0.258481138686048	10.403703703703703	-0.6550925925925932	1.5	0.4145179485501151	60.0	8.552041763877789	1.5120395705692253	2.4120203463305665	7.0	1.0	2.0	92.58	12.0	12.0	0.0	2.0	0.0	0.0	2.0	2.0	0.0	0.0	0.0	0.2	6.0	0.0	7.0	0.0	13.0	0.2	165.112	2.0	1.0
CC(C)c1ccc(cc1)N[C@H]2CCSc3c2cc(cc3)Cl	0	317.885	6.1124000000000045	0.05329249519497306	-0.37816569785627113	6.1635199902666225	0.3517129629629627	1.1428571428571428	0.7323032413751273	110.0	14.819626477379408	3.929588458156543	1.8119236969288568	3.0	3.0	3.0	12.03	21.0	21.0	2.0	1.0	0.0	0.0	1.0	1.0	2.0	0.0	2.0	0.3333333333333333	2.0	1.0	1.0	1.0	23.0	0.3333333333333333	317.885	3.0	3.0
CC(CC(=O)N1CCC(O)(Cn2cnc3cc(NC(C)=O)ccc3c2=O)CC1)c1ccccc1	1	462.5500000000003	2.9022000000000014	0.2607734811347445	-0.387883892067112	12.96640861990353	-1.0861751107888815	1.1176470588235294	0.5861979814261753	178.0	24.29431797206756	6.506512637280108	1.391961928778926	8.0	6.0	4.0	104.53	34.0	34.0	3.0	1.0	1.0	0.0	1.0	1.0	2.0	1.0	3.0	0.38461538461538464	6.0	2.0	8.0	2.0	37.0	0.38461538461538464	462.5500000000003	4.0	6.0
CN1CC[C@H]([C@@H](C1)c1ccccc1)C(=O)N1CCC(O)(Cn2cnc3n(ccc3c2=O)-c2ccc(Cl)cc2)CC1	1	560.0980000000001	3.9296000000000024	0.26241689980971294	-0.3878838919870784	13.702284687556242	-1.0830136293880872	1.025	0.40050951693399633	208.0	27.854795904382627	8.6061420304341	1.1470954211327642	9.0	5.0	6.0	83.6	40.0	40.0	4.0	2.0	2.0	0.0	2.0	2.0	2.0	2.0	4.0	0.3870967741935484	7.0	1.0	8.0	1.0	45.0	0.3870967741935484	560.0980000000001	6.0	5.0
CC[C@]1(C[C@@H](CCO1)[NH2+]C[C@@H]2CCOC2)C	0	228.35599999999994	0.9339999999999999	0.09087541021835478	-0.38091244079351166	5.871964600655077	0.1305482331821619	1.3125	0.7768209459914959	94.0	11.432875131431278	4.207780237197097	1.720374070287693	3.0	4.0	2.0	35.07	16.0	16.0	0.0	2.0	2.0	0.0	2.0	2.0	0.0	0.0	0.0	1.0	2.0	1.0	3.0	2.0	17.0	1.0	228.35599999999994	2.0	4.0
OC1N(CC2(O)CCN(CC2)C(=O)CCc2ccccc2)C=Nc2cc(NCCN3CCCC3)ccc12	1	505.6630000000003	3.1469000000000014	0.22240184753705092	-0.38790081973453827	12.687101254818742	-0.9744227623942701	1.027027027027027	0.4851071191119007	198.0	25.666715171183764	7.917839879121461	1.1016504569712928	8.0	9.0	5.0	91.64	37.0	37.0	2.0	3.0	2.0	0.0	3.0	3.0	2.0	0.0	2.0	0.5172413793103449	7.0	3.0	8.0	3.0	41.0	0.5172413793103449	505.6630000000003	5.0	9.0
CCCCCCOc1c(c(nn1C)C(C)C)N	0	239.363	3.0848000000000004	0.23526595002717937	-0.4763728992314486	6.037660068657093	0.3320753658952609	1.2941176470588236	0.7438560964780317	98.0	12.836498814253964	2.841557470829449	2.5300043542188106	4.0	7.0	1.0	53.07	17.0	17.0	1.0	0.0	0.0	0.0	0.0	0.0	0.0	1.0	1.0	0.7692307692307693	4.0	1.0	4.0	2.0	17.0	0.7692307692307693	239.363	1.0	7.0
Cc1cc(cc(c1)OCCSc2nc(c3ccsc3n2)N)C	0	331.46600000000007	4.061440000000002	0.19051706042032748	-0.49270383330656387	5.941021800453168	0.5453493777880505	1.1818181818181819	0.43383329597303405	114.0	15.526733258565956	3.1124499352414094	1.57573321264104	6.0	5.0	3.0	61.03	22.0	22.0	3.0	0.0	0.0	0.0	0.0	0.0	1.0	2.0	3.0	0.25	6.0	1.0	4.0	2.0	24.0	0.25	331.46600000000007	3.0	5.0
CCCN[C@H](Cc1ccc(cc1)C(C)(C)C)c2[nH]ncn2	0	286.423	3.385600000000002	0.1412038525147161	-0.30704929275854176	4.293292391030486	0.18790438397581255	1.1904761904761905	0.8555951987704336	114.0	15.294682450997078	3.664247281828541	2.0939369672023807	4.0	6.0	2.0	53.6	21.0	21.0	2.0	0.0	0.0	0.0	0.0	0.0	1.0	1.0	2.0	0.5294117647058824	3.0	2.0	4.0	2.0	22.0	0.5294117647058824	286.423	2.0	6.0
OC1(Cn2cnc3c(csc3c2=O)C#C)CCN(CC1)C(=O)CCc1ccccc1	1	421.5220000000002	2.4256	0.27092042682631007	-0.3878838878132129	12.755236865771819	-1.0400790475357566	1.2333333333333334	0.6423164897946976	154.0	21.13961743368831	5.683537511456623	1.3750509200829442	7.0	5.0	4.0	75.43	30.0	30.0	3.0	1.0	1.0	0.0	1.0	1.0	1.0	2.0	3.0	0.34782608695652173	6.0	1.0	6.0	1.0	33.0	0.34782608695652173	421.5220000000002	4.0	5.0
C[C@H](CC(=O)N1CCC(O)(Cn2cnc(cc2=O)N2CCC(O)CC2)CC1)c1ccccc1	1	454.5710000000003	1.7516999999999998	0.254997790153677	-0.3929906616838142	12.77215870910813	-1.0376156691632872	1.121212121212121	0.6901316037372698	178.0	23.42407448406448	7.014455711186762	1.3108196963237637	8.0	6.0	4.0	98.9	33.0	33.0	2.0	2.0	2.0	0.0	2.0	2.0	1.0	1.0	2.0	0.56	7.0	2.0	8.0	2.0	36.0	0.56	454.5710000000003	4.0	6.0
Cc1ccc(c(c1)Nc2nc(c(nn2)Cc3ccc(cc3)F)[O-])OC	0	339.35	2.7357199999999997	0.24617259434864605	-0.8572039872397146	12.934325076463356	-0.47829176114890415	1.12	0.7694586755162363	128.0	17.81119030894213	3.606027284786924	1.799267626101924	7.0	5.0	3.0	82.99000000000001	25.0	25.0	3.0	0.0	0.0	0.0	0.0	0.0	2.0	1.0	3.0	0.16666666666666666	6.0	1.0	6.0	1.0	27.0	0.16666666666666666	339.35	3.0	5.0
CCOC(=O)C1=C(N(C(=O)N[C@@H]1c2ccc(cc2)Cl)CC=C)C[NH+]3CCN([C@@H](C3)C)C(=O)NC(C)C	0	519.0660000000004	2.116500000000001	0.3379913134346811	-0.4625099111561213	13.28534369540892	-0.6668388342991525	1.25	0.36270936708187235	196.0	26.4050484360768	6.361580798942458	1.9623041312390124	10.0	8.0	3.0	95.41999999999999	36.0	36.0	1.0	2.0	1.0	0.0	2.0	2.0	1.0	0.0	1.0	0.5	4.0	3.0	9.0	3.0	38.0	0.5	519.0660000000004	3.0	8.0
CN1CCN(CCC(=O)Nc2ccc3c(c2)ncn(CC2(O)CCN(CC2)C(=O)C2CCN(C[C@H]2c2ccccc2)c2ccccc2NS(=O)(=O)C=C)c3=O)CC1	1	796.9950000000003	3.521500000000003	0.26077348113476506	-0.3878838920550403	14.285447035683466	-3.7219741537602666	0.9298245614035088	0.19375426552244232	302.0	40.15791452381696	11.704542135229671	0.9782816501828757	15.0	12.0	7.0	160.42	57.0	57.0	4.0	3.0	3.0	0.0	3.0	3.0	3.0	1.0	4.0	0.42857142857142855	11.0	3.0	14.0	3.0	63.0	0.42857142857142855	796.9950000000003	7.0	12.0
CC1(CN(CCO1)[C@H]2CCCCCC[C@@H]2N)C	0	240.39099999999993	2.1473000000000004	0.07531399666416184	-0.37291463628567545	6.385355253212396	0.0003341128117915204	1.1176470588235294	0.7630076924179582	100.0	12.303118619434356	4.205757798710867	1.9717542000883719	3.0	1.0	2.0	38.49	17.0	17.0	0.0	2.0	2.0	1.0	1.0	2.0	0.0	0.0	0.0	1.0	3.0	1.0	3.0	2.0	18.0	1.0	240.39099999999993	2.0	1.0
C[C@]1(C[C@H]1C(=O)[O-])c2ccc(c(c2)Cl)F	0	227.642	1.5065999999999997	0.14130447590415085	-0.5498299799563228	12.90239874653565	-1.0574560657596368	1.6666666666666667	0.7684584298756534	80.0	11.21517847069432	3.1007118815187655	2.323023298128637	4.0	2.0	2.0	40.129999999999995	15.0	15.0	1.0	1.0	1.0	1.0	0.0	1.0	1.0	0.0	1.0	0.36363636363636365	2.0	0.0	2.0	0.0	16.0	0.36363636363636365	227.642	2.0	2.0
c1ccc(cc1)Cn2c3ccccc3c(=O)c-4c2C(=O)c5c4cccc5	0	337.37800000000004	4.261200000000003	0.21031661765911475	-0.33255052098125126	13.167720773494583	-0.07464427437641685	0.6923076923076923	0.48267161053642593	124.0	17.672997628507925	5.012871333956488	1.8979580242447514	3.0	2.0	5.0	39.07	26.0	26.0	4.0	1.0	0.0	1.0	0.0	1.0	3.0	1.0	4.0	0.043478260869565216	3.0	0.0	3.0	0.0	30.0	0.043478260869565216	337.37800000000004	5.0	2.0
CC(C)(C)[C@@H]1CCc2c(sc(n2)C(=O)[O-])C1	0	238.33199999999997	1.6576000000000002	0.138930309019032	-0.5422046358782803	10.733984906462585	-1.1465660430838998	1.5	0.7473340523157412	88.0	11.92228525188087	3.3390105833799257	2.2391714710816544	4.0	1.0	2.0	53.019999999999996	16.0	16.0	1.0	1.0	0.0	1.0	0.0	1.0	0.0	1.0	1.0	0.6666666666666666	4.0	0.0	3.0	0.0	17.0	0.6666666666666666	238.33199999999997	2.0	1.0
C1[C@@H]([C@@H]([C@H](C[NH2+]1)O)O)CO	0	148.182	-3.106299999999998	0.1290422898892177	-0.39574780658244996	9.207453703703704	-0.7407407407407411	1.3	0.3178435784304989	60.0	7.5604779323150675	1.9892925022571366	2.4244381278314533	4.0	1.0	1.0	77.30000000000001	10.0	10.0	0.0	1.0	1.0	0.0	1.0	1.0	0.0	0.0	0.0	1.0	3.0	4.0	4.0	5.0	10.0	1.0	148.182	1.0	1.0
Cn1cc(cn1)C[C@@]2(CCc3ccccc3C2)[NH3+]	0	242.346	1.1321999999999999	0.1031253913508521	-0.352144882609209	4.495399659863946	0.13629629629629636	1.3333333333333333	0.8428567063047793	94.0	12.58757566981053	3.945981428703106	1.8093097223603665	3.0	2.0	3.0	45.46	18.0	18.0	2.0	1.0	0.0	1.0	0.0	1.0	1.0	1.0	2.0	0.4	2.0	1.0	3.0	3.0	20.0	0.4	242.346	3.0	2.0
CN(C)CCNC1CS(=O)(=O)c2cc(NC(=O)c3cc(c(Sc4c(Cl)cncc4Cl)s3)[N+]([O-])=O)ccc12	1	602.5470000000001	4.741200000000004	0.2943624123231093	-0.3212506740975897	12.958460905902271	-3.532519166820802	1.2702702702702702	0.26308574634426724	196.0	26.905048436076797	5.4221914352751845	1.5535126124720056	15.0	9.0	4.0	134.54000000000002	37.0	37.0	3.0	1.0	0.0	0.0	1.0	1.0	1.0	2.0	3.0	0.2727272727272727	10.0	2.0	10.0	2.0	40.0	0.2727272727272727	602.5470000000001	4.0	9.0
CN(Cc1cnc(s1)c2ccccn2)C[C@H]3CC[NH+](C3)Cc4ccccc4	0	379.55300000000017	2.741900000000001	0.14158136116105974	-0.33089948025052596	4.55544404377037	0.7887908221394871	1.1111111111111112	0.68530872987132	140.0	18.476480726871785	5.213640807264472	1.2633913864550577	5.0	7.0	4.0	33.46	27.0	27.0	3.0	1.0	1.0	0.0	1.0	1.0	1.0	2.0	3.0	0.36363636363636365	4.0	1.0	4.0	1.0	30.0	0.36363636363636365	379.55300000000017	4.0	7.0
CC[NH2+][C@@H]1CCCC[C@H]1c2nccn2CC	0	222.356	1.5124999999999993	0.1172322326289154	-0.34344592641463495	4.586148904006047	0.6700462962962963	1.375	0.823130739664062	90.0	11.380468888623982	3.7778827505869326	2.156730810980411	3.0	4.0	2.0	34.43	16.0	16.0	1.0	1.0	1.0	1.0	0.0	1.0	0.0	1.0	1.0	0.7692307692307693	2.0	1.0	3.0	2.0	17.0	0.7692307692307693	222.356	2.0	4.0
C[C@H](CC(=O)N1CCC(O)(Cn2cnc(NCCN(C)C)cc2=O)CC1)c1ccccc1	1	441.57600000000025	1.7641000000000004	0.25499026028899624	-0.3878838951728926	12.740274170734924	-1.0206342435772893	1.21875	0.6163845962438188	174.0	23.139617433688308	6.10554930061426	1.5100335232395594	8.0	9.0	3.0	90.69999999999999	32.0	32.0	2.0	1.0	1.0	0.0	1.0	1.0	1.0	1.0	2.0	0.5416666666666666	7.0	2.0	8.0	2.0	34.0	0.5416666666666666	441.57600000000025	3.0	9.0
CC(C)(C(=O)CCC[C@H]1CCCO1)N(C)C	0	227.34799999999996	2.245	0.15199451945213513	-0.3782197723019288	11.997539210128497	-0.3367727229780799	1.4375	0.6967481212514187	94.0	12.181798275874714	3.7543405796645977	2.2360484411816737	3.0	6.0	1.0	29.54	16.0	16.0	0.0	1.0	1.0	0.0	1.0	1.0	0.0	0.0	0.0	0.9230769230769231	3.0	0.0	3.0	0.0	16.0	0.9230769230769231	227.34799999999996	1.0	6.0
Cc1nc(n(n1)c2c(nccn2)C#N)C	0	200.205	0.5458199999999997	0.19190127236709278	-0.2402857091058657	8.863422146636433	0.2412037037037038	1.2666666666666666	0.6709040416781278	74.0	10.836498814253964	1.8603031324209216	2.6431346864138203	6.0	1.0	2.0	80.28	15.0	15.0	2.0	0.0	0.0	0.0	0.0	0.0	0.0	2.0	2.0	0.2222222222222222	6.0	0.0	6.0	0.0	16.0	0.2222222222222222	200.205	2.0	1.0
Cn1nc2CCNCc2c1[C@H]1Cc2cc(Cl)cc(c2O1)-c1ccnc2cc(CN3C(=O)CCC3=O)sc12	1	534.0410000000003	4.321100000000003	0.22952530171948024	-0.482832200619586	12.152659427670422	-0.14186777154490016	1.135135135135135	0.39294894576626693	188.0	25.25841958720532	7.440171212434205	1.2763684520730036	10.0	4.0	7.0	89.35	37.0	37.0	4.0	3.0	1.0	0.0	3.0	3.0	1.0	3.0	4.0	0.3333333333333333	8.0	1.0	8.0	1.0	43.0	0.3333333333333333	534.0410000000003	7.0	4.0
N#CN1Cc2cnn(-c3cn(cn3)-c3ccccc3)c2C1	1	276.3030000000001	1.85468	0.17950776414108963	-0.3040053035849317	8.99730685979916	0.5873316641471402	1.1428571428571428	0.6701251329386677	102.0	14.233840039752504	3.6389384710547756	1.7094905728794334	6.0	2.0	4.0	62.67	21.0	21.0	3.0	1.0	0.0	0.0	1.0	1.0	1.0	2.0	3.0	0.13333333333333333	6.0	0.0	6.0	0.0	24.0	0.13333333333333333	276.3030000000001	4.0	2.0
CCc1ccc2c(c1)cc(c(=O)[nH]2)[C@@H](c3nnnn3C(C)(C)C)[NH+]4CCN(CC4)c5nc6ccccc6s5	0	529.6940000000003	2.9362000000000013	0.25764830203898087	-0.33676341246964175	13.547651332668156	-0.3210997104175968	1.0789473684210527	0.3634874585374784	196.0	26.44058234200953	7.410893524965247	1.3852268595384754	10.0	5.0	6.0	97.03	38.0	38.0	5.0	1.0	1.0	0.0	1.0	1.0	2.0	3.0	5.0	0.39285714285714285	8.0	2.0	9.0	2.0	43.0	0.39285714285714285	529.6940000000003	6.0	5.0
CCc1ccc(s1)[C@@H]2C[C@H](C2(CC)CC)[O-]	0	237.38799999999995	3.3331000000000017	0.00838391042427699	-0.8515144502172248	11.9626243228773	-0.3336328420256993	1.3125	0.7874242203473388	90.0	11.759148545064338	4.475835898268953	2.218064961834557	2.0	4.0	2.0	23.06	16.0	16.0	1.0	1.0	1.0	1.0	0.0	1.0	0.0	1.0	1.0	0.7142857142857143	2.0	0.0	1.0	0.0	17.0	0.7142857142857143	237.38799999999995	2.0	4.0
c1ccc2c(c1)nc(s2)c3ccc(o3)C[NH+](CCC#N)CCC(F)(F)F	0	380.4150000000001	3.807280000000003	0.39395665894907167	-0.45257229539738164	12.495089365711106	-4.20117739841556	1.1153846153846154	0.6782355342746558	136.0	18.57070333293597	3.942936270024592	1.7098362715318	8.0	7.0	3.0	54.260000000000005	26.0	26.0	3.0	0.0	0.0	0.0	0.0	0.0	1.0	2.0	3.0	0.3333333333333333	4.0	1.0	4.0	1.0	28.0	0.3333333333333333	380.4150000000001	3.0	7.0
COc1c(ccc(c1[N+](=O)[O-])Br)Br	0	310.929	3.128400000000001	0.32564970876791116	-0.4893218216240876	10.628425925925924	-0.4923842592592593	1.3846153846153846	0.6226884892041687	70.0	10.008071689507773	1.4209002942533027	3.433209197937794	6.0	2.0	1.0	52.370000000000005	13.0	13.0	1.0	0.0	0.0	0.0	0.0	0.0	1.0	0.0	1.0	0.14285714285714285	3.0	0.0	4.0	0.0	13.0	0.14285714285714285	310.929	1.0	2.0
CCCc1ccc(cc1)O[C@H](c2cnn(c2)C)[C@H](CC)N	0	287.40700000000004	3.2300000000000004	0.1417299561635135	-0.48398972018644093	6.221902287927721	-0.16599523914504122	1.2380952380952381	0.8503116210297088	114.0	15.242276208189782	3.638731345219915	2.145056951836335	4.0	7.0	2.0	53.07	21.0	21.0	2.0	0.0	0.0	0.0	0.0	0.0	1.0	1.0	2.0	0.47058823529411764	4.0	1.0	4.0	2.0	22.0	0.47058823529411764	287.40700000000004	2.0	7.0
CC(=C)COc1ccc2c(c1)[C@@H]3C=CC[C@H]3[C@@H](N2)c4cccc(c4O)OC	0	363.4570000000001	5.182200000000005	0.1625230397182402	-0.5040109010418086	10.661413698930211	0.022951808809943408	1.2222222222222223	0.7186302332066435	140.0	18.96589084732138	5.4046643483143235	1.6960196998087795	4.0	5.0	4.0	50.72	27.0	27.0	2.0	2.0	0.0	1.0	1.0	2.0	2.0	0.0	2.0	0.30434782608695654	4.0	2.0	4.0	2.0	30.0	0.30434782608695654	363.4570000000001	4.0	5.0
CCc1c(cnc(N)c1-c1ccc(O)cc1)-c1ccc(O)cc1	1	306.36500000000007	3.971400000000002	0.13104103782285834	-0.5079662448628097	9.487414177116108	0.21575764256319818	0.8695652173913043	0.6837568842190366	116.0	16.396976746569035	3.903613536117475	2.214512755605339	4.0	3.0	3.0	79.37	23.0	23.0	3.0	0.0	0.0	0.0	0.0	0.0	2.0	1.0	3.0	0.10526315789473684	4.0	3.0	4.0	4.0	25.0	0.10526315789473684	306.36500000000007	3.0	3.0
Cc1ccc(OCC(=O)Nc2cc3n(c2)ncn(CC2(O)CCN(CC2)C(=O)C2CC2)c3=O)cc1C	1	493.5640000000005	1.8938399999999993	0.2773564072999496	-0.4837630795235389	13.072814645993933	-1.0838380340799496	1.1388888888888888	0.5190941607269751	190.0	25.449018510446816	7.124958478013353	1.211352514097334	10.0	7.0	5.0	118.16999999999999	36.0	36.0	3.0	2.0	2.0	1.0	1.0	2.0	1.0	2.0	3.0	0.46153846153846156	8.0	2.0	10.0	2.0	40.0	0.46153846153846156	493.5640000000005	5.0	7.0
c1cc(ccc1C(=O)Nc2nc(cs2)CC(=O)N[O-])F	0	294.287	1.6909999999999996	0.2569442433578663	-0.758890776158935	12.729994805145417	-0.7021193415637856	1.3	0.838934673996481	104.0	14.535169427003233	2.3341313644513138	2.0099942259661963	8.0	4.0	2.0	94.15	20.0	20.0	2.0	0.0	0.0	0.0	0.0	0.0	1.0	1.0	2.0	0.08333333333333333	5.0	2.0	6.0	2.0	21.0	0.08333333333333333	294.287	2.0	4.0
Cc1n(c(=O)c2c(n1)cccc2)/N=C/c3c(ccc(c3)Cc4cc(c(cc4)O)/C=N/n5c(=O)c6c(nc5C)cccc6)O	0	570.6090000000004	4.489640000000005	0.2815382899965232	-0.5072734860983759	12.955252944024878	-0.30073238777192013	0.6511627906976745	0.2834773592678417	212.0	30.086846711951505	7.047929278943781	1.2716430848405356	10.0	6.0	6.0	134.96	43.0	43.0	6.0	0.0	0.0	0.0	0.0	0.0	4.0	2.0	6.0	0.09090909090909091	10.0	2.0	10.0	2.0	48.0	0.09090909090909091	570.6090000000004	6.0	6.0
C1C2CC3CC1CC(C2)(C3)C(=O)NCCNC(=O)C45CC6CC(C4)CC(C6)C5	0	384.56400000000025	3.651600000000002	0.22580973354009992	-0.3538524450554739	13.039310183037863	-0.07074920217168601	0.5357142857142857	0.7109959934351556	154.0	18.932510652501765	9.735931101209713	1.0167107781307327	4.0	5.0	8.0	58.2	28.0	28.0	0.0	8.0	8.0	8.0	0.0	8.0	0.0	0.0	0.0	0.9166666666666666	2.0	2.0	4.0	2.0	33.0	0.9166666666666666	384.56400000000025	8.0	5.0
CCCC[C@@H](CC)CO[C@@H]1CCC[C@@](C1)(CO)NC	0	271.44499999999994	3.1125000000000016	0.06137093016879659	-0.39445527571710376	9.58097126178295	-0.10312846434870226	1.4210526315789473	0.6768411889795318	114.0	14.139981912617825	4.743737100671811	2.349988214466817	3.0	9.0	1.0	41.49	19.0	19.0	0.0	1.0	1.0	1.0	0.0	1.0	0.0	0.0	0.0	1.0	3.0	2.0	3.0	2.0	19.0	1.0	271.44499999999994	1.0	9.0
C1C[C@@H](OC1)COCCOCCCl	0	208.68499999999997	1.4374	0.08088791911002455	-0.37782359699431683	5.432127001580314	0.312987957014081	1.2307692307692308	0.46822072178302426	78.0	9.355524862241651	1.9212317308983926	1.7780157844868294	4.0	7.0	1.0	27.69	13.0	13.0	0.0	1.0	1.0	0.0	1.0	1.0	0.0	0.0	0.0	1.0	3.0	0.0	3.0	0.0	13.0	1.0	208.68499999999997	1.0	7.0
C[C@H](CC(=O)N1CCC(O)(Cn2cnc(N[C@@H]3CCNC3)cc2=O)CC1)c1ccccc1	1	439.5600000000003	1.5644000000000005	0.25499040222788816	-0.38788389517289257	12.752481310740826	-1.0162198024488327	1.28125	0.6056628483274633	172.0	22.553830996061404	6.652733675455352	1.2959694786814404	8.0	7.0	4.0	99.49000000000001	32.0	32.0	2.0	2.0	2.0	0.0	2.0	2.0	1.0	1.0	2.0	0.5416666666666666	7.0	3.0	8.0	3.0	35.0	0.5416666666666666	439.5600000000003	4.0	7.0
C[C@]12c3ccccc3C(=O)[C@]1(O[C@@](O2)(C)OC)c4ccccc4	0	310.34899999999993	3.3605000000000027	0.28150601329048136	-0.3309806267701572	13.348965891912322	-1.2839455782312923	0.9130434782608695	0.8529878466282904	118.0	16.294682450997076	4.956349607105082	2.0344496449158953	4.0	2.0	4.0	44.760000000000005	23.0	23.0	2.0	2.0	1.0	1.0	1.0	2.0	2.0	0.0	2.0	0.3157894736842105	4.0	0.0	4.0	0.0	26.0	0.3157894736842105	310.34899999999993	4.0	2.0
CCc1csc(n1)NCCN	0	171.26899999999998	1.0760999999999998	0.18240306376721352	-0.3602462862163672	5.330013306248425	0.6538078703703704	1.7272727272727273	0.712327848505717	62.0	8.104448006685086	1.3345469493979651	2.443485726436728	4.0	4.0	1.0	50.94	11.0	11.0	1.0	0.0	0.0	0.0	0.0	0.0	0.0	1.0	1.0	0.5714285714285714	4.0	2.0	3.0	3.0	11.0	0.5714285714285714	171.26899999999998	1.0	4.0
CCCOc1ccccc1/C=C(\C#N)/C(=N/c2nc(cs2)c3ccccc3OC)/[O-]	0	418.4980000000001	4.604980000000005	0.20857116774279685	-0.857622902822029	12.585970253842277	-0.6493321680524062	1.2	0.3027555299945112	152.0	21.346724214874865	4.103576371783958	1.8861663610066257	7.0	8.0	3.0	90.56	30.0	30.0	3.0	0.0	0.0	0.0	0.0	0.0	2.0	1.0	3.0	0.17391304347826086	7.0	0.0	6.0	0.0	32.0	0.17391304347826086	418.4980000000001	3.0	8.0
Cn1ccc(n1)c2cc(c(cc2C(F)(F)F)F)C(=O)Nc3cc(nn3c4ccc(cc4)F)Cc5nnnn5C	0	543.46	3.9364000000000026	0.41666983002159225	-0.3063479483799263	14.928649246276409	-4.89534139758681	1.0	0.32534588011598997	200.0	27.896612267639515	5.76665644624833	1.5474726459035577	15.0	6.0	5.0	108.34	39.0	39.0	5.0	0.0	0.0	0.0	0.0	0.0	2.0	3.0	5.0	0.16666666666666666	9.0	1.0	10.0	1.0	43.0	0.16666666666666666	543.46	5.0	6.0
c1ccc2c(c1)OC[C@@H](O2)C[NH2+]C3CCCCC3	0	248.3459999999999	1.722499999999999	0.18101995849894853	-0.4855833285167428	5.966725245653818	0.19613567649281927	1.0555555555555556	0.8837371057695134	98.0	12.208896013370172	3.9496610595739443	1.4987155287410003	3.0	3.0	3.0	35.07	18.0	18.0	1.0	2.0	1.0	1.0	1.0	2.0	1.0	0.0	1.0	0.6	2.0	1.0	3.0	2.0	20.0	0.6	248.3459999999999	3.0	3.0
c1ccc(cc1)c2c[nH]nc2c3ccc(cc3O)OCc4ccccc4F	0	360.38800000000003	5.167400000000003	0.12931407273563375	-0.5071054108043974	13.686103491976855	-0.31725208485136025	0.8888888888888888	0.5162905790143393	134.0	18.63961743368832	4.301647327211702	1.5834067177303788	5.0	5.0	4.0	58.14	27.0	27.0	4.0	0.0	0.0	0.0	0.0	0.0	3.0	1.0	4.0	0.045454545454545456	3.0	2.0	4.0	2.0	30.0	0.045454545454545456	360.38800000000003	4.0	5.0
Cc1cc(ccc1NC2C3CC4CC(C3)CC2C4)Br	0	320.27399999999994	4.994120000000004	0.03725054108164387	-0.38153898425779537	3.8986574074074074	0.7432180650037792	1.0	0.8089277392697677	102.0	12.982763184195939	5.737355043827731	1.5648711284016756	2.0	2.0	5.0	12.03	19.0	19.0	1.0	4.0	4.0	4.0	0.0	4.0	1.0	0.0	1.0	0.6470588235294118	1.0	1.0	1.0	1.0	22.0	0.6470588235294118	320.27399999999994	5.0	2.0
C[C@H](CC(=O)N1CCC(O)(Cn2cnc(cc2=O)N2CC3(CN(C3)C(C)=O)C2)CC1)c1ccccc1	1	493.6080000000004	1.459100000000001	0.2549977959201806	-0.3878838951728773	12.818588237891321	-1.0439067020641688	1.0277777777777777	0.6543218604195804	192.0	25.501424753254106	8.10038443636884	1.1182505672280139	9.0	6.0	5.0	98.97999999999999	36.0	36.0	2.0	3.0	3.0	0.0	3.0	3.0	1.0	1.0	2.0	0.5555555555555556	7.0	1.0	9.0	1.0	40.0	0.5555555555555556	493.6080000000004	5.0	6.0
CC1(CC1)C(=O)N1CCC(O)(Cn2cnc3n(c(cc3c2=O)C#N)-c2ccccc2)CC1	1	431.49600000000027	2.2124800000000002	0.2624659893741995	-0.38788389197492307	13.194037642885947	-1.0828637540109392	1.15625	0.6820955850083378	164.0	22.509860921691388	6.87662757115827	1.4103568319662296	8.0	4.0	5.0	104.15	32.0	32.0	3.0	2.0	2.0	1.0	1.0	2.0	1.0	2.0	3.0	0.4166666666666667	7.0	1.0	8.0	1.0	36.0	0.4166666666666667	431.49600000000027	5.0	4.0
C[C@@H]1CCC[C@](C1)(CC[C@@H]2CCCO2)C(=O)[O-]	0	239.33499999999995	1.892	0.05758887735812526	-0.5495573604934356	11.474761432350718	-0.8314380196523052	1.411764705882353	0.7524503819667518	98.0	12.303118619434356	4.493321744453594	1.9298175036588183	3.0	4.0	2.0	49.36	17.0	17.0	0.0	2.0	2.0	1.0	1.0	2.0	0.0	0.0	0.0	0.9285714285714286	3.0	0.0	3.0	0.0	18.0	0.9285714285714286	239.33499999999995	2.0	4.0
CCc1ccc(OC)c(c1)-c1n[nH]c2CN(Cc12)C#N	1	268.31999999999994	2.4443800000000007	0.17950771773475913	-0.49605206992550066	9.017874608189363	0.6057711325270849	1.45	0.8683063191472031	102.0	14.11251969619286	3.719414840062909	2.090868407592824	5.0	3.0	3.0	64.94	20.0	20.0	2.0	1.0	0.0	0.0	1.0	1.0	1.0	1.0	2.0	0.3333333333333333	4.0	1.0	5.0	1.0	22.0	0.3333333333333333	268.31999999999994	3.0	3.0
c1ccc(cc1)N[C@H]2C[C@@H]3[C@@H]2C=CC3	0	185.26999999999998	3.0631000000000013	0.03419948035465825	-0.3816983947998955	3.5985185185185187	0.6816203703703704	1.1428571428571428	0.6981438977478833	72.0	9.380468888623982	3.4886183148152914	1.6669420664581704	1.0	2.0	3.0	12.03	14.0	14.0	1.0	2.0	1.0	2.0	0.0	2.0	1.0	0.0	1.0	0.38461538461538464	1.0	1.0	1.0	1.0	16.0	0.38461538461538464	185.26999999999998	3.0	2.0
CCOc1ccc2c(c1)cc(c(=O)[nH]2)[C@@H](c3nnnn3C(C)(C)C)[NH+]4CCN(CC4)c5cc(ccc5C)C	0	516.6700000000004	2.7796400000000006	0.25764835000407127	-0.4938646960571243	13.563636734320806	-0.33058657407841174	1.0789473684210527	0.4094861604633883	200.0	27.02636877963644	7.372913275264037	1.5594280556637472	9.0	6.0	5.0	93.36999999999999	38.0	38.0	4.0	1.0	1.0	0.0	1.0	1.0	2.0	2.0	4.0	0.4482758620689655	7.0	2.0	9.0	2.0	42.0	0.4482758620689655	516.6700000000004	5.0	6.0
c1ccc(cc1)C2=Nc3nc(nn3[C@H](C2)c4ccc(c(c4)F)F)C(F)(F)F	0	378.304	4.689000000000002	0.4529855511443331	-0.22153258541996548	13.694205068620654	-4.7446763458469805	0.9629629629629629	0.6075192030928461	138.0	19.181433796945207	4.219139047258718	1.8599811421654295	9.0	2.0	4.0	43.07	27.0	27.0	3.0	1.0	0.0	0.0	1.0	1.0	2.0	1.0	3.0	0.16666666666666666	4.0	0.0	4.0	0.0	30.0	0.16666666666666666	378.304	4.0	2.0
CC#CCNc1ccc(c(c1)F)Cl	0	197.63999999999996	2.914300000000001	0.14334016331517302	-0.3740494877652684	12.880404620181405	-0.42025525951121145	1.4615384615384615	0.7193353193905059	68.0	9.681798275874712	1.4772785968803677	2.6627812026871998	3.0	2.0	1.0	12.03	13.0	13.0	1.0	0.0	0.0	0.0	0.0	0.0	1.0	0.0	1.0	0.2	1.0	1.0	1.0	1.0	13.0	0.2	197.63999999999996	1.0	2.0
C[C@@H](CCc1ccccc1)NC(=O)Cn2c3ccccc3c(=O)n(c2=O)CCc4ccccc4	0	455.5580000000002	3.5434000000000028	0.33146428139874384	-0.35208500231631024	13.302922745509846	-0.46600024089066205	0.7941176470588235	0.4195871899820777	174.0	23.915638315627206	6.01708150612698	1.5291025417695416	6.0	9.0	4.0	73.1	34.0	34.0	4.0	0.0	0.0	0.0	0.0	0.0	3.0	1.0	4.0	0.25	5.0	1.0	6.0	1.0	37.0	0.25	455.5580000000002	4.0	9.0
OC1(Cn2cnc3occc3c2=O)CCN(CC1)C(=O)CCc1ccccc1	1	381.4320000000001	1.9757999999999998	0.26420149840263585	-0.4458844209685518	12.4852623759759	-1.0286417758678303	1.1428571428571428	0.7300178007720252	146.0	19.562267164498685	5.432318707100005	1.3478424480754339	7.0	5.0	4.0	88.57	28.0	28.0	3.0	1.0	1.0	0.0	1.0	1.0	1.0	2.0	3.0	0.38095238095238093	6.0	1.0	7.0	1.0	31.0	0.38095238095238093	381.4320000000001	4.0	5.0
Cc1cc2c(n1CCc3ccncc3)CCC[C@@H]2[NH3+]	0	256.373	2.05352	0.11173767025800192	-0.3513136197826062	4.289979528848576	0.4903937809691774	1.368421052631579	0.897307174101307	100.0	13.242276208189782	4.2286199059506515	1.8149457229328383	3.0	3.0	3.0	45.46	19.0	19.0	2.0	1.0	0.0	1.0	0.0	1.0	0.0	2.0	2.0	0.4375	2.0	1.0	3.0	3.0	21.0	0.4375	256.373	3.0	3.0
CC[NH2+][C@H]1C[C@H](C[C@@H]([C@@H]1n2c(c(c(n2)C)C)C)C)C	0	264.43699999999995	2.3673599999999997	0.10910858434428657	-0.34225888016366596	4.838038548752834	0.5588425925925926	1.2105263157894737	0.8933784032688656	108.0	14.154336059449747	4.978021751798661	2.3474693315057023	3.0	3.0	2.0	34.43	19.0	19.0	1.0	1.0	1.0	1.0	0.0	1.0	0.0	1.0	1.0	0.8125	2.0	1.0	3.0	2.0	20.0	0.8125	264.43699999999995	2.0	3.0
C=C(C#N)[C@@H](c1ccc(c(c1)Cl)Cl)[O-]	0	227.06999999999996	2.4745800000000004	0.09323252193590477	-0.8445756359393989	11.498787163013354	-1.2687345679012345	1.4285714285714286	0.7282360151823277	72.0	10.71517847069432	1.7065031710638987	3.0389076965431863	4.0	2.0	1.0	46.849999999999994	14.0	14.0	1.0	0.0	0.0	0.0	0.0	0.0	1.0	0.0	1.0	0.1	2.0	0.0	2.0	0.0	14.0	0.1	227.06999999999996	1.0	2.0
CC(=O)Nc1ccc(cn1)C#CC2(CCCCC2)NC(=O)[C@H]3CCC=CC3	0	365.4770000000001	3.566900000000002	0.2241143192617997	-0.3395248661045377	12.764878205724235	-0.4376977696942974	1.1851851851851851	0.6353825404208812	142.0	19.114673407305983	5.223133173133699	1.7276776184485043	5.0	3.0	3.0	71.09	27.0	27.0	1.0	2.0	1.0	2.0	0.0	2.0	0.0	1.0	1.0	0.5	3.0	2.0	5.0	2.0	29.0	0.5	365.4770000000001	3.0	3.0
Cc1nc(cs1)Cc2ncc3c(n2)CC(CC3=O)(C)C	0	287.388	2.987420000000002	0.1663091098841051	-0.2940384029019363	12.083405174971734	-0.007018061854371371	1.3	0.8517515451454546	104.0	14.328062645816686	3.5089107254108507	1.9060944765894448	5.0	2.0	3.0	55.74	20.0	20.0	2.0	1.0	0.0	1.0	0.0	1.0	0.0	2.0	2.0	0.4666666666666667	5.0	0.0	4.0	0.0	22.0	0.4666666666666667	287.388	3.0	2.0
C1CCC(C1)[C@H](CC2CCC2)O	0	168.27999999999997	2.727700000000002	0.05705882057687919	-0.39283132372954055	9.884351851851852	0.03962962962962946	1.0	0.6866726763125367	70.0	8.388905057061258	3.7435519818241074	1.705393800563081	1.0	3.0	2.0	20.23	12.0	12.0	0.0	2.0	2.0	2.0	0.0	2.0	0.0	0.0	0.0	1.0	1.0	1.0	1.0	1.0	13.0	1.0	168.27999999999997	2.0	3.0
CCOc1cc2c(cc1[C@H]3[C@H](CC[NH2+]3)C)O[C@@H](C2)C	0	262.37299999999993	2.0529999999999995	0.128476389100906	-0.4933364109070209	5.90594316893424	0.29602560468631856	1.368421052631579	0.9046018468787472	104.0	13.405412915006313	4.343067433094874	1.992698669493321	3.0	3.0	3.0	35.07	19.0	19.0	1.0	2.0	1.0	0.0	2.0	2.0	1.0	0.0	1.0	0.625	2.0	1.0	3.0	2.0	21.0	0.625	262.37299999999993	3.0	3.0
c1ccc(cc1)OCCCOc2ccc(cc2)/C=C/3\C(=NC(=O)N(C3=O)c4ccc(cc4)F)[O-]	0	459.4530000000002	3.9826000000000024	0.35404940820980096	-0.8579279562052549	13.199852715549426	-1.0150463181767952	0.8529411764705882	0.3753950775753407	172.0	23.91563831562721	4.897649227308991	1.3759603336945383	8.0	8.0	4.0	91.26	34.0	34.0	3.0	1.0	0.0	0.0	1.0	1.0	3.0	0.0	3.0	0.11538461538461539	5.0	0.0	7.0	0.0	37.0	0.11538461538461539	459.4530000000002	4.0	8.0
Cc1cc(c(nc1)N2CCN(CC2)c3nccs3)Br	0	339.262	2.935620000000001	0.18484487342397107	-0.3521343404243666	4.536774927563618	0.9803977702191987	1.1578947368421053	0.8421762650539447	100.0	13.242276208189782	3.2274876638576133	1.6968887776646977	6.0	2.0	3.0	32.260000000000005	19.0	19.0	2.0	1.0	1.0	0.0	1.0	1.0	0.0	2.0	2.0	0.38461538461538464	5.0	0.0	4.0	0.0	21.0	0.38461538461538464	339.262	3.0	2.0
c1ccn(c1)C2=C([C@H](C3=C(O2)CCCC3=O)c4ccc(c(c4)Cl)Cl)C#N	0	385.25	5.308180000000002	0.21784942443663752	-0.44328411373062343	12.683057270233196	-0.5104475308641985	1.1538461538461537	0.7042656101755848	130.0	18.25878406613483	4.672522547993888	1.9550385912806914	6.0	2.0	4.0	55.019999999999996	26.0	26.0	2.0	2.0	0.0	1.0	1.0	2.0	1.0	1.0	2.0	0.2	4.0	0.0	4.0	0.0	29.0	0.2	385.25	4.0	2.0
COc1ccccc1SCc2csc(n2)c3cc(ccc3OC)Br	0	422.3690000000001	5.882100000000004	0.1319213992302593	-0.4960202699703257	5.447664756112627	0.7988016109221466	1.0833333333333333	0.46436864302199227	124.0	16.940946820939054	3.388307038899209	1.7780047708685829	6.0	6.0	3.0	31.35	24.0	24.0	3.0	0.0	0.0	0.0	0.0	0.0	2.0	1.0	3.0	0.16666666666666666	5.0	0.0	3.0	0.0	26.0	0.16666666666666666	422.3690000000001	3.0	6.0
C[C@H](CCl)S(=O)(=O)N(C)CCC(C)C	0	241.78399999999996	1.9214	0.21713306997952822	-0.21189147173646233	11.715563114134543	-3.183333333333333	1.2857142857142858	0.6667179678236133	86.0	11.35337115112852	2.1815440497623158	4.294336286605026	5.0	6.0	0.0	37.38	14.0	14.0	0.0	0.0	0.0	0.0	0.0	0.0	0.0	0.0	0.0	1.0	2.0	0.0	3.0	0.0	13.0	1.0	241.78399999999996	0.0	6.0
COc1ccc(cc1)c2cnc(n2Cc3ccccc3)SCc4ccc(cc4)F	0	404.5100000000001	6.038400000000004	0.16858160090633184	-0.49676780294932255	13.169224398140585	-0.21655580277742814	0.896551724137931	0.35153365604682696	146.0	20.05383099606141	4.669463068209601	1.6402791529885814	5.0	7.0	4.0	27.05	29.0	29.0	4.0	0.0	0.0	0.0	0.0	0.0	3.0	1.0	4.0	0.125	4.0	0.0	3.0	0.0	32.0	0.125	404.5100000000001	4.0	7.0
CC(=O)C1=C(O)C(=O)N(CCc2ccc(Cl)c(Cl)c2)C1c1ccc(Br)cc1	1	469.16200000000003	5.283000000000003	0.28951320572230455	-0.502684875809107	12.622534835950841	-0.6195628271884897	1.0740740740740742	0.6485765974880028	140.0	19.71481399176481	4.494098796156296	1.9151172301519463	7.0	5.0	3.0	57.61	27.0	27.0	2.0	1.0	0.0	0.0	1.0	1.0	2.0	0.0	2.0	0.2	3.0	1.0	4.0	1.0	29.0	0.2	469.16200000000003	3.0	5.0
C[C@@H]1CCC[C@@H](C1)N(C)C2(CCCCC2)CC(=O)[O-]	0	266.4049999999999	2.3398000000000003	0.043227493397410034	-0.5500970928234383	11.186514786470145	-0.8772148998488281	1.2105263157894737	0.7841879684030202	110.0	13.880468888623982	5.462302973078336	2.094543711087273	3.0	4.0	2.0	43.370000000000005	19.0	19.0	0.0	2.0	2.0	2.0	0.0	2.0	0.0	0.0	0.0	0.9375	3.0	0.0	3.0	0.0	20.0	0.9375	266.4049999999999	2.0	4.0
C[C@H](CC(=O)N1CCC(O)(Cn2cnc(cc2=O)N2CCC3(CCNC3)CC2)CC1)c1ccccc1	1	493.65200000000044	2.3705000000000007	0.2549977900746976	-0.3878838951728773	12.88751654223913	-1.0120750355544712	1.0555555555555556	0.6422604565394618	194.0	25.17515133962104	8.706183391944915	1.1352796634153286	8.0	6.0	5.0	90.7	36.0	36.0	2.0	3.0	3.0	0.0	3.0	3.0	1.0	1.0	2.0	0.6071428571428571	7.0	2.0	8.0	2.0	40.0	0.6071428571428571	493.65200000000044	5.0	6.0
CCN1[C@H]2CS(=O)(=O)C[C@@H]2N(C1=S)c3ccc(cc3)Br	0	375.31300000000005	2.0415	0.17631702335574934	-0.3429836076534619	11.939206244226085	-2.9732461078567227	1.25	0.7404003067053435	108.0	14.491199352633217	3.922785867031868	2.014263562658648	7.0	2.0	3.0	40.620000000000005	20.0	20.0	1.0	2.0	2.0	0.0	2.0	2.0	1.0	0.0	1.0	0.46153846153846156	3.0	0.0	4.0	0.0	22.0	0.46153846153846156	375.31300000000005	3.0	2.0
CC[C@H]1CCC[C@](C1)(C2CCCC2)C(=O)[O-]	0	223.33599999999993	2.5131000000000006	0.04786056977915135	-0.5495461676714808	11.613707482993197	-0.7522685185185181	1.25	0.7372512932619132	92.0	11.596011838247808	5.008711962218712	2.163930220535092	2.0	3.0	2.0	40.129999999999995	16.0	16.0	0.0	2.0	2.0	2.0	0.0	2.0	0.0	0.0	0.0	0.9285714285714286	2.0	0.0	2.0	0.0	17.0	0.9285714285714286	223.33599999999993	2.0	3.0
CC[C@H]1CCC[C@@H](C1)Nc2ccc(cc2Cl)Br	0	316.67	5.483200000000004	0.06482924612231557	-0.3810987883125056	6.226511103412557	0.5901625094482236	1.411764705882353	0.7779196591113117	94.0	12.25071237662706	3.650918289525447	1.997778023784849	3.0	3.0	2.0	12.03	17.0	17.0	1.0	1.0	1.0	1.0	0.0	1.0	1.0	0.0	1.0	0.5714285714285714	1.0	1.0	1.0	1.0	18.0	0.5714285714285714	316.67	2.0	3.0
c1ccc(cc1)C2=NN[C@H](S2)[C@H]([C@@H]([C@@H]([C@@H](CO)O)O)O)O	0	314.363	-1.5534000000000001	0.1253695350316692	-0.3935791349519978	10.037555429579239	-1.645208070882674	1.0952380952380953	0.3751983402195982	116.0	15.405412915006313	3.143962741868267	1.9595720965352	8.0	6.0	2.0	125.54000000000002	21.0	21.0	1.0	1.0	0.0	0.0	1.0	1.0	1.0	0.0	1.0	0.46153846153846156	8.0	6.0	7.0	6.0	22.0	0.46153846153846156	314.363	2.0	6.0
Cn1c(cc(n1)c2ccncc2)NC(=O)N[C@@H]3C[N@@H+](C[C@H]3c4ccc(c(c4)F)F)CCOC	0	457.5050000000002	1.5791	0.32034575696166867	-0.3788400131830877	13.881137217381339	-0.8892878078998898	1.1818181818181819	0.5030700349630365	174.0	23.371668241257193	5.94841605950064	1.4742041662701286	10.0	7.0	4.0	85.51	33.0	33.0	3.0	1.0	1.0	0.0	1.0	1.0	1.0	2.0	3.0	0.34782608695652173	5.0	3.0	8.0	3.0	36.0	0.34782608695652173	457.5050000000002	4.0	7.0
CC1(CCCC1)Cn2c(=O)c3ccccc3nc2[S-]	0	273.38100000000003	2.882600000000002	0.25950110060441256	-0.7420595264313765	12.535554610733183	0.003449074074074465	1.3157894736842106	0.623155577711636	100.0	13.457819157813608	4.1771039229596	2.105005490887788	4.0	2.0	3.0	34.89	19.0	19.0	2.0	1.0	1.0	1.0	0.0	1.0	1.0	1.0	2.0	0.4666666666666667	4.0	0.0	3.0	0.0	21.0	0.4666666666666667	273.38100000000003	3.0	2.0
C[C@H](CC(=O)N1CCC(O)(Cn2cnc(cc2=O)N2CCC[C@@H](C2)N(C)C)CC1)c1ccccc1	1	481.64100000000036	2.3210000000000006	0.2549977981208934	-0.3878838951728773	12.852790973771004	-1.0178652185289976	1.1714285714285715	0.653773297779698	190.0	25.001424753254106	7.676786361788714	1.319886085909701	8.0	7.0	4.0	81.91	35.0	35.0	2.0	2.0	2.0	0.0	2.0	2.0	1.0	1.0	2.0	0.5925925925925926	7.0	1.0	8.0	1.0	38.0	0.5925925925925926	481.64100000000036	4.0	7.0
OC1(Cn2cnn3cccc3c2=O)CCN(CC1)C(=O)c1cccc(c1)-c1ccc2OCOc2c1	1	472.5010000000002	2.559	0.27727438402294313	-0.4535950714522423	13.242440021565201	-1.0817870917005457	0.9714285714285714	0.49033445821446026	178.0	23.99298858481683	6.785043046960523	1.1514512961579146	9.0	4.0	6.0	98.30000000000001	35.0	35.0	4.0	2.0	1.0	0.0	2.0	2.0	2.0	2.0	4.0	0.2692307692307692	8.0	1.0	9.0	1.0	40.0	0.2692307692307692	472.5010000000002	6.0	4.0
CCC[C@@H](c1cc[nH]c1)N	0	138.21399999999997	1.8145999999999998	0.030926682644269624	-0.36731162151618585	5.829953703703704	0.21874999999999978	1.7	0.6568388394012153	56.0	7.397341225498538	1.6498401866124237	2.50145546650538	2.0	3.0	1.0	41.81	10.0	10.0	1.0	0.0	0.0	0.0	0.0	0.0	0.0	1.0	1.0	0.5	1.0	2.0	2.0	3.0	10.0	0.5	138.21399999999997	1.0	3.0
CCc1c(cnc(N)c1-c1ccc(O)cc1)-c1ccc(C)cc1	1	304.3930000000001	4.574220000000003	0.131041037822353	-0.5079662447793047	9.511082816169361	0.24353542034097586	0.9565217391304348	0.7446172637525588	116.0	16.396976746569035	4.0878756709508215	2.214512755605339	3.0	3.0	3.0	59.14	23.0	23.0	3.0	0.0	0.0	0.0	0.0	0.0	2.0	1.0	3.0	0.15	3.0	2.0	3.0	3.0	25.0	0.15	304.3930000000001	3.0	3.0
CCC[C@H]1C[NH2+][C@H](CN1C[C@@H]2Cc3ccccc3O2)C	0	275.41600000000005	1.4263000000000001	0.12263607071713457	-0.48845945661926427	6.119506094104309	0.34449640967498085	1.35	0.9004192796275644	110.0	13.94938298937633	4.623287853573282	1.6162574558623626	3.0	4.0	3.0	29.080000000000002	20.0	20.0	1.0	2.0	1.0	0.0	2.0	2.0	1.0	0.0	1.0	0.6470588235294118	2.0	1.0	3.0	2.0	22.0	0.6470588235294118	275.41600000000005	3.0	4.0
CCCc1cc2c(c(=O)n1CC)[C@@H](C(=C(O2)N)C#N)c3cccc(c3)Cl	0	369.852	3.692280000000002	0.2582039811411933	-0.4399227875648476	13.254256897203327	-0.5940495086923665	1.3076923076923077	0.8905594866829352	134.0	18.844570503761737	4.572971404548818	2.3233644157280287	6.0	4.0	3.0	81.03999999999999	26.0	26.0	2.0	1.0	0.0	0.0	1.0	1.0	1.0	1.0	2.0	0.3	5.0	1.0	5.0	2.0	28.0	0.3	369.852	3.0	4.0
CN(C)CCC(=O)Nc1ccc2c(c1)ncn(CC1(O)CCN(CC1)C(=O)[C@@H]1CCN(CCNC(=O)c3ccc4c(Cl)ccnc4c3)C[C@H]1c1ccccc1)c2=O	1	793.3690000000003	4.377500000000003	0.26077348113476506	-0.3878838920550403	14.210358660266689	-1.181195057257098	0.9298245614035088	0.16726981354734416	298.0	40.10550828100966	11.27267951762897	0.9428996697316586	14.0	12.0	7.0	153.0	57.0	57.0	5.0	2.0	2.0	0.0	2.0	2.0	3.0	2.0	5.0	0.3953488372093023	10.0	3.0	13.0	3.0	63.0	0.3953488372093023	793.3690000000003	7.0	12.0
C[C@H](CNc1cc(=O)n(CC2(O)CCN(CC2)C(=O)C[C@@H](C)c2ccccc2)cn1)N1CCCC1	1	481.64100000000025	2.6868	0.2549902617441865	-0.3878838951728926	12.805315266830227	-1.0212843898208694	1.0857142857142856	0.5724047422832986	190.0	24.838288046437572	7.583007300202846	1.2611140848782836	8.0	9.0	4.0	90.7	35.0	35.0	2.0	2.0	2.0	0.0	2.0	2.0	1.0	1.0	2.0	0.5925925925925926	7.0	2.0	8.0	2.0	38.0	0.5925925925925926	481.64100000000025	4.0	9.0
CC(C)[C@H](C(=O)N1CC[C@H](C1)[NH+]2CCCC2)N	0	240.37099999999995	-0.7506999999999973	0.23946943535484275	-0.33514292173218657	12.138864795918368	-0.3172888321995466	1.3529411764705883	0.6818448775326231	98.0	12.41384908344359	4.32644480532919	1.861914251920958	4.0	3.0	2.0	50.77	17.0	17.0	0.0	2.0	2.0	0.0	2.0	2.0	0.0	0.0	0.0	0.9230769230769231	2.0	2.0	4.0	3.0	18.0	0.9230769230769231	240.37099999999995	2.0	3.0
CC[NH+](C[C@@H]1CCCO1)CC2(CCCCCC2)CS	0	286.5049999999999	2.3406	0.10637157057952772	-0.3723563207483558	5.825755306752331	0.5035304862685815	1.1578947368421053	0.5647672637300901	112.0	13.554195474990921	5.164960172775916	1.8901784121687224	3.0	6.0	2.0	13.670000000000002	19.0	19.0	0.0	2.0	2.0	1.0	1.0	2.0	0.0	0.0	0.0	1.0	2.0	2.0	2.0	1.0	20.0	1.0	286.5049999999999	2.0	6.0
CCn1cc(cn1)c2c(c(n(n2)c3ccccc3)NC(=O)N[C@@H]4C[N@H+](C[C@H]4c5cccc(c5)F)CCOC)C	0	532.6440000000002	3.0220200000000013	0.3203633069632981	-0.3788400131830877	14.071909732615065	-0.328352728437054	1.1794871794871795	0.30923086962430396	204.0	27.35479590438263	7.341520523465304	1.4151432772025039	10.0	9.0	5.0	90.44000000000001	39.0	39.0	4.0	1.0	1.0	0.0	1.0	1.0	2.0	2.0	4.0	0.3448275862068966	6.0	3.0	9.0	3.0	43.0	0.3448275862068966	532.6440000000002	5.0	9.0
CC1CCN(CC1)[C@H]2N=C3C(=NC(=NC3=O)[NH-])N2[C@H]4[C@@H]([C@@H]([C@H](O4)CO)O)O	0	379.3970000000001	-1.4555999999999987	0.23100866443580445	-0.4102759870642108	12.236353720500546	-1.3252174141261446	1.2222222222222223	0.5414179266030881	148.0	19.292164260954443	5.507708851699645	1.6905077973585025	11.0	3.0	4.0	154.35	27.0	27.0	0.0	4.0	2.0	0.0	4.0	4.0	0.0	0.0	0.0	0.75	9.0	3.0	11.0	4.0	30.0	0.75	379.3970000000001	4.0	3.0
CC(C)(C)[C@H]1CCC[C@H](CC1)Nc2cc(c(cc2F)F)F	0	299.37999999999994	5.510800000000004	0.16139769019884473	-0.37986126263083736	13.683766770597128	-1.146562050363457	0.9047619047619048	0.5605265039664052	118.0	15.62095586463014	4.56309898960675	2.026629840441516	4.0	2.0	2.0	12.03	21.0	21.0	1.0	1.0	1.0	1.0	0.0	1.0	1.0	0.0	1.0	0.6470588235294118	1.0	1.0	1.0	1.0	22.0	0.6470588235294118	299.37999999999994	2.0	2.0
C[C@H]1C[C@@H]1c2ccc(o2)/C=C/C(=O)N(CC[NH+](C)C)Cc3ccc(cc3)F	0	371.4760000000001	2.728600000000001	0.24669579421296498	-0.46142824899769547	13.126905114370775	-0.2704972578484135	1.2592592592592593	0.7248504405363545	144.0	19.388540578131753	4.992757888144599	1.6509764187778735	5.0	8.0	3.0	37.89	27.0	27.0	2.0	1.0	1.0	1.0	0.0	1.0	1.0	1.0	2.0	0.4090909090909091	2.0	1.0	4.0	1.0	29.0	0.4090909090909091	371.4760000000001	3.0	8.0
C[C@@]12CCCc3coc(c13)C(=O)c1cc3c(CC4=C5N(CCS4(=O)=O)[C@H](O)C[C@]35O)cc21	1	453.5160000000002	1.8741	0.22831979610343806	-0.4602234255825558	13.451752855463173	-3.530420314730829	1.21875	0.6269998447347899	166.0	22.206377823327536	8.384308181417927	1.5117862406439966	8.0	0.0	7.0	108.05000000000001	32.0	32.0	2.0	5.0	1.0	3.0	2.0	5.0	1.0	1.0	2.0	0.4583333333333333	7.0	2.0	7.0	2.0	38.0	0.4583333333333333	453.5160000000002	7.0	0.0
c1cc2c(cc1[C@@H]3CCCN3c4c(cc(cn4)C(F)(F)F)Cl)OCCCO2	0	398.8120000000001	5.256600000000003	0.4174441793400155	-0.48956665370474794	12.873924072297331	-4.4643635258706125	1.0740740740740742	0.6910533672578941	144.0	19.01829709012867	4.83028773509228	1.6412271998347094	8.0	2.0	4.0	34.59	27.0	27.0	2.0	2.0	1.0	0.0	2.0	2.0	1.0	1.0	2.0	0.42105263157894735	4.0	0.0	4.0	0.0	30.0	0.42105263157894735	398.8120000000001	4.0	2.0
Cc1c(c(n([nH+]1)C)C)[C@@H](C)Nc2ccc(cc2)Cl	0	264.78000000000003	3.282540000000001	0.20725139421268482	-0.3781952921896672	5.882895972396032	0.2533569538926679	1.2222222222222223	0.9062943272476847	96.0	13.284092571446669	3.2927282216480456	2.2132946286369766	4.0	3.0	2.0	31.1	18.0	18.0	2.0	0.0	0.0	0.0	0.0	0.0	1.0	1.0	2.0	0.35714285714285715	2.0	1.0	3.0	2.0	19.0	0.35714285714285715	264.78000000000003	2.0	3.0
CCCCSc1c(cc2c(n1)CCC2)C(=O)[O-]	0	250.34299999999993	1.8259999999999996	0.1053592755949027	-0.5447107777637602	11.08986355190224	-1.1053717876039302	1.5294117647058822	0.590686000396565	92.0	12.25071237662706	2.9724281664096837	2.249389495471602	4.0	5.0	2.0	53.019999999999996	17.0	17.0	1.0	1.0	0.0	1.0	0.0	1.0	0.0	1.0	1.0	0.5384615384615384	4.0	0.0	3.0	0.0	18.0	0.5384615384615384	250.34299999999993	2.0	5.0
Cc1cnc(c(c1OC)C)C[NH2+]C2C[C@@H](C[C@@H](C2)C)C	0	277.43199999999996	2.5951400000000007	0.127758088736588	-0.49607668709634145	5.488456370202402	0.7520814436885864	1.2	0.9184987767176265	112.0	14.698306133819765	4.609287719500902	2.003857478302517	3.0	4.0	2.0	38.730000000000004	20.0	20.0	1.0	1.0	1.0	1.0	0.0	1.0	0.0	1.0	1.0	0.7058823529411765	2.0	1.0	3.0	2.0	21.0	0.7058823529411765	277.43199999999996	2.0	4.0
CC[C@](C)(CCCS(=O)(=O)CC)C#N	0	217.33399999999997	2.1411800000000003	0.14954919469555186	-0.2288510353581498	11.17890022675737	-2.8677716364323507	1.2857142857142858	0.6845715809339937	82.0	11.242640687119286	2.67396896525552	4.039591772536083	4.0	6.0	0.0	57.93	14.0	14.0	0.0	0.0	0.0	0.0	0.0	0.0	0.0	0.0	0.0	0.9	3.0	0.0	3.0	0.0	13.0	0.9	217.33399999999997	0.0	6.0
Cc1ccc(cc1F)[C@@H](C)n2c[nH+]cc2CCl	0	253.728	3.0978200000000014	0.2417820469707833	-0.24987895495064436	13.520498691246045	-0.16860260770975066	1.4705882352941178	0.7491448278422085	90.0	12.41384908344359	3.0276748733789645	2.3639079380801173	4.0	3.0	2.0	19.07	17.0	17.0	2.0	0.0	0.0	0.0	0.0	0.0	1.0	1.0	2.0	0.3076923076923077	1.0	0.0	2.0	1.0	18.0	0.3076923076923077	253.728	2.0	3.0
CCc1ccc(cc1)c2ccc(c(n2)[S-])C#N	0	239.32299999999998	3.0884800000000014	0.09910813607537206	-0.7588890076123908	8.791520518522683	0.3653407921810703	1.1764705882352942	0.7555739277906488	84.0	12.25071237662706	2.6386752207020128	2.3958587838798495	3.0	2.0	2.0	36.68	17.0	17.0	2.0	0.0	0.0	0.0	0.0	0.0	1.0	1.0	2.0	0.14285714285714285	3.0	0.0	2.0	0.0	18.0	0.14285714285714285	239.32299999999998	2.0	2.0
c1c(cc(c2c1OCCCO2)Br)[C@@H](C#N)Cl	0	302.55499999999995	3.4138800000000016	0.1748308319499675	-0.48950952790525226	8.76941657218443	-0.6727286470143616	1.375	0.7465741860497056	84.0	11.543605595440512	2.2304972499019207	2.4395074455488612	5.0	1.0	2.0	42.25	16.0	16.0	1.0	1.0	0.0	0.0	1.0	1.0	1.0	0.0	1.0	0.36363636363636365	3.0	0.0	3.0	0.0	17.0	0.36363636363636365	302.55499999999995	2.0	1.0
COCCOc1ccc(cc1)C(=O)/C=C\c2cc(c(c(c2)Br)[O-])OC	0	406.25200000000007	3.452600000000002	0.18535476007776153	-0.869203656977903	12.243672914011794	-0.22681637294866053	1.16	0.38174603060118534	132.0	18.2338400397525	3.373950367322711	2.060465623726504	6.0	8.0	2.0	67.82000000000001	25.0	25.0	2.0	0.0	0.0	0.0	0.0	0.0	2.0	0.0	2.0	0.21052631578947367	5.0	0.0	5.0	0.0	26.0	0.21052631578947367	406.25200000000007	2.0	8.0
C[C@H](CCC#C)[C@@H](C)Br	0	189.09599999999998	2.819300000000001	0.014301736029710908	-0.12010913532846287	5.111650604686319	0.5887499999999999	1.5555555555555556	0.4726312447480327	52.0	7.276020881938894	1.5281277678923593	3.290482426715408	1.0	3.0	0.0	0.0	9.0	9.0	0.0	0.0	0.0	0.0	0.0	0.0	0.0	0.0	0.0	0.75	0.0	0.0	0.0	0.0	8.0	0.75	189.09599999999998	0.0	3.0
Cc1c(nn(c1NC(=O)N[C@@H]2C[N@@](O[C@H]2c3ccnc(c3)F)CCOC)c4ccccc4)c5cc6c(nn(c6nc5)C)C[N@]7CCC(C7)(F)F	0	690.7309999999999	4.629520000000004	0.3202813950747504	-0.38326532686911136	14.06997587292081	-2.7111987112955513	1.1	0.20185948961939817	262.0	34.992624105887316	8.974117359538146	1.1876836085984326	16.0	10.0	7.0	127.49000000000001	50.0	50.0	5.0	2.0	2.0	0.0	2.0	2.0	1.0	4.0	5.0	0.38235294117647056	11.0	2.0	13.0	2.0	56.0	0.38235294117647056	690.7309999999999	7.0	10.0
C[C@H](CC(=O)N1CCC(O)(Cn2cnc(cc2=O)N2CC[C@H](N)C2)CC1)c1ccccc1	1	439.5600000000003	1.3280000000000012	0.25499779814403756	-0.3878838951728773	12.757250947392333	-1.022968524314122	1.21875	0.7036658843428635	172.0	22.716967702877934	6.7746778541209824	1.317921522501701	8.0	6.0	4.0	104.69	32.0	32.0	2.0	2.0	2.0	0.0	2.0	2.0	1.0	1.0	2.0	0.5416666666666666	7.0	2.0	8.0	3.0	35.0	0.5416666666666666	439.5600000000003	4.0	6.0
C[NH+]1CCC2(CCCN(C2)c3nccc(n3)C(F)(F)F)CC1	0	315.36300000000006	1.3905	0.4330385880841984	-0.340252527041299	12.814678970245122	-4.414608644096604	1.2272727272727273	0.8502140620006934	122.0	15.794682450997078	5.0417629206120465	1.7752941612025857	7.0	1.0	3.0	33.46	22.0	22.0	1.0	2.0	2.0	0.0	2.0	2.0	0.0	1.0	1.0	0.7333333333333333	3.0	1.0	4.0	1.0	24.0	0.7333333333333333	315.36300000000006	3.0	1.0
CC(C)(CC[NH+]1CCC2(CCCCC2)CC1)C#N	0	249.4219999999999	2.55548	0.07857230831702122	-0.33485282799380256	9.0629687581338	-0.131971450617284	1.0555555555555556	0.81784217656816	102.0	13.0626316434282	5.338197645186925	1.7498050155805285	2.0	3.0	2.0	28.23	18.0	18.0	0.0	2.0	2.0	1.0	1.0	2.0	0.0	0.0	0.0	0.9375	1.0	1.0	2.0	1.0	19.0	0.9375	249.4219999999999	2.0	3.0
Cc1cc(cc(c1OCC(F)(F)F)C)C[NH+](C)CC(C)(C)S(=O)(=O)C	0	382.46800000000013	2.0824399999999996	0.4220669413987973	-0.48357320127599124	12.332408149826147	-4.375849076568131	1.12	0.785603523162699	144.0	19.62939203306742	4.137456156500562	2.875919843498567	8.0	7.0	1.0	47.81	25.0	25.0	1.0	0.0	0.0	0.0	0.0	0.0	1.0	0.0	1.0	0.6470588235294118	3.0	1.0	4.0	1.0	25.0	0.6470588235294118	382.46800000000013	1.0	7.0
c1cc(c(cc1F)C=C2C[NH2+]C2)F	0	182.19299999999996	0.9252	0.1301362191382453	-0.3389063327267231	13.068930461073318	-0.392080498866213	1.2307692307692308	0.6649094453912866	68.0	9.259148545064336	2.1307241956594876	2.3251624326522338	3.0	1.0	2.0	16.61	13.0	13.0	1.0	1.0	1.0	0.0	1.0	1.0	1.0	0.0	1.0	0.2	0.0	1.0	1.0	2.0	14.0	0.2	182.19299999999996	2.0	1.0
CC1(CCC[C@@H](C1)n2c(c(c[nH+]2)Cl)N)C	0	228.747	2.6791	0.213411812340995	-0.3794220283669139	5.942600072436381	0.4166099773242631	1.6	0.7894176701267128	84.0	11.05204176387779	3.3788503005349235	2.2060628633451778	4.0	1.0	2.0	45.09	15.0	15.0	1.0	1.0	1.0	1.0	0.0	1.0	0.0	1.0	1.0	0.7272727272727273	2.0	1.0	3.0	3.0	16.0	0.7272727272727273	228.747	2.0	1.0
C1CCO[C@H](C1)C[C@H](C2CC2)NN	0	184.28299999999996	1.1875	0.05901701612860887	-0.3781600652320955	5.692638888888888	0.4679629629629626	1.3076923076923077	0.5093861138774417	76.0	9.096011838247808	3.1959362204893083	1.7301997741041557	3.0	4.0	2.0	47.28	13.0	13.0	0.0	2.0	2.0	1.0	1.0	2.0	0.0	0.0	0.0	1.0	3.0	2.0	3.0	3.0	14.0	1.0	184.28299999999996	2.0	4.0
C[C@]1(CCCO1)CNS(=O)(=O)c2ccc(cc2N)C#N	0	295.36400000000003	0.9878800000000001	0.24221111393404446	-0.39759323339244307	12.221997826908542	-3.705940570672713	1.55	0.8057446255649842	108.0	14.803118619434356	3.3650138740085818	2.1634373050054787	7.0	4.0	2.0	105.21000000000001	20.0	20.0	1.0	1.0	1.0	0.0	1.0	1.0	1.0	0.0	1.0	0.46153846153846156	5.0	2.0	6.0	3.0	21.0	0.46153846153846156	295.36400000000003	2.0	4.0
c1cc(ccc1Oc2c(c(c(c(c2F)F)/C=C\C[NH+]3CCOCC3)F)F)Br	0	447.2460000000001	3.7261000000000024	0.20469422064507245	-0.4509386520480952	14.288180009658184	-1.573899819958848	0.9629629629629629	0.5581044977559996	144.0	19.388540578131753	4.181554397218339	1.8261757839679944	8.0	5.0	3.0	22.900000000000002	27.0	27.0	2.0	1.0	1.0	0.0	1.0	1.0	2.0	0.0	2.0	0.2631578947368421	2.0	1.0	3.0	1.0	29.0	0.2631578947368421	447.2460000000001	3.0	5.0
CC(=CC[C@]1(CCC[NH2+]1)C)C	0	154.27700000000002	1.4585999999999997	0.09694699136719928	-0.34137110289974726	2.4925	0.5250694444444444	1.5454545454545454	0.5798780885713479	64.0	8.319990956308912	2.5657751560536872	2.40214386697133	1.0	2.0	1.0	16.61	11.0	11.0	0.0	1.0	1.0	0.0	1.0	1.0	0.0	0.0	0.0	0.8	0.0	1.0	1.0	2.0	11.0	0.8	154.27700000000002	1.0	2.0
C[C@H](CCc1ccccc1)NC(=O)CSc2nnc(o2)[C@H](C)Oc3ccc(cc3)F	0	429.5170000000001	4.578300000000004	0.27672152626806973	-0.480934124054485	12.968464594363413	-0.4961606170612791	1.1333333333333333	0.4755892469880425	158.0	21.34672421487486	4.339329553405282	1.403000300793959	8.0	10.0	3.0	77.25000000000001	30.0	30.0	3.0	0.0	0.0	0.0	0.0	0.0	2.0	1.0	3.0	0.3181818181818182	6.0	1.0	6.0	1.0	32.0	0.3181818181818182	429.5170000000001	3.0	10.0
c1ccc2c(c1)[n-]c(n2)S(=O)(=O)NC[C@H]3CCC[NH2+]3	0	280.353	-0.8038999999999994	0.23287858931685498	-0.42498405788139815	12.108525132275133	-3.601828703703703	1.4210526315789473	0.766751119582965	102.0	13.294682450997076	3.368861119335585	1.783129118525214	7.0	4.0	3.0	89.77	19.0	19.0	2.0	1.0	1.0	0.0	1.0	1.0	1.0	1.0	2.0	0.4166666666666667	3.0	2.0	6.0	3.0	21.0	0.4166666666666667	280.353	3.0	4.0
CCN(Cc1ccc(c(n1)[O-])C(=O)N)Cc2ccc(o2)C	0	288.327	1.17762	0.2491386610102983	-0.8580573943316757	11.663967974165484	-0.7523533239180786	1.3333333333333333	0.8606715879083254	112.0	15.405412915006313	3.1916830384936103	2.0758033885416296	6.0	6.0	2.0	95.42	21.0	21.0	2.0	0.0	0.0	0.0	0.0	0.0	0.0	2.0	2.0	0.3333333333333333	5.0	1.0	6.0	2.0	22.0	0.3333333333333333	288.327	2.0	6.0
Cc1ccc(c(n1)Sc2nc(cc(n2)C)C)C[NH3+]	0	261.37399999999997	1.689959999999999	0.19388289508296522	-0.35372501073914203	4.541548563869992	0.7226301492819349	1.0	0.8538434588900708	94.0	13.120955864630139	2.4973866006688668	2.3532061181378015	5.0	3.0	2.0	66.31	18.0	18.0	2.0	0.0	0.0	0.0	0.0	0.0	0.0	2.0	2.0	0.3076923076923077	4.0	1.0	4.0	3.0	19.0	0.3076923076923077	261.37399999999997	2.0	3.0
Cc1c2cc(ccc2oc1[C@H](Cc3nccs3)[NH3+])F	0	277.344	2.86252	0.16530037775746648	-0.45445474095045413	13.266530701825165	-0.24677248677248653	1.4736842105263157	0.8000149092953459	98.0	13.405412915006313	3.21040587991061	1.9780525548268109	5.0	3.0	3.0	53.67	19.0	19.0	3.0	0.0	0.0	0.0	0.0	0.0	1.0	2.0	3.0	0.21428571428571427	3.0	1.0	3.0	3.0	21.0	0.21428571428571427	277.344	3.0	3.0
c1ccc(cc1)COc2cccc(c2)/C=C/3\C(=O)SC(=N3)SCc4ccccc4	0	417.5550000000001	6.169300000000004	0.2440246061122391	-0.48889468816114967	12.33154550943023	-0.017436423388353495	0.8620689655172413	0.4497060920353106	144.0	19.890694289244877	4.2158241769149365	1.4113766655479656	5.0	6.0	4.0	38.66	29.0	29.0	3.0	1.0	0.0	0.0	1.0	1.0	3.0	0.0	3.0	0.08333333333333333	5.0	0.0	3.0	0.0	32.0	0.08333333333333333	417.5550000000001	4.0	6.0
N#Cc1nc2-c3ccccc3C3(OCCO3)c2nc1C#N	1	276.25499999999994	1.4482599999999997	0.2424833561313645	-0.3385030895709618	9.143764959687578	-1.098698034769463	1.0	0.7227180028131663	100.0	14.44938298937633	3.6501260272442257	2.090453209994617	6.0	0.0	4.0	91.82	21.0	21.0	2.0	2.0	1.0	1.0	1.0	2.0	1.0	1.0	2.0	0.2	6.0	0.0	6.0	0.0	24.0	0.2	276.25499999999994	4.0	0.0
CS(=O)(=O)[N-]c1cc(ccc1F)NCc2cc[nH]n2	0	283.308	2.1256999999999997	0.10870798210230938	-0.5746569012763656	13.410284234063996	-3.6347089028512634	1.4210526315789473	0.8792761333595823	102.0	13.880468888623984	2.2423494095379373	2.1163515486050746	8.0	5.0	2.0	88.95	19.0	19.0	2.0	0.0	0.0	0.0	0.0	0.0	1.0	1.0	2.0	0.18181818181818182	4.0	2.0	6.0	2.0	20.0	0.18181818181818182	283.308	2.0	5.0
C[C@H](CC(=O)N1CCC(O)(Cn2cnc(NCCN3CCCCC3)cc2=O)CC1)c1ccccc1	1	481.6410000000004	2.6884000000000006	0.25499026028901933	-0.3878838951728926	12.799218013113924	-1.0173212929304225	1.0857142857142856	0.5724066158552451	190.0	24.675151339621046	7.42324676918165	1.238499837657634	8.0	9.0	4.0	90.69999999999999	35.0	35.0	2.0	2.0	2.0	0.0	2.0	2.0	1.0	1.0	2.0	0.5925925925925926	7.0	2.0	8.0	2.0	38.0	0.5925925925925926	481.6410000000004	4.0	9.0
CC(C)[NH2+]Cc1ncc(o1)C2C[C@H]3C[C@H]3C2	0	221.32399999999996	1.6598999999999993	0.2500109993927215	-0.44017497437052605	5.84449074074074	0.6059953703703703	1.375	0.8399192660018752	88.0	11.120955864630139	3.9812601823172535	1.5912139308812447	3.0	4.0	3.0	42.64	16.0	16.0	1.0	2.0	2.0	2.0	0.0	2.0	0.0	1.0	1.0	0.7692307692307693	2.0	1.0	3.0	2.0	18.0	0.7692307692307693	221.32399999999996	3.0	4.0
COc1c(cc(cc1Cl)Cl)/C=C/2\C(=O)N(C(=O)S2)CC#C	0	342.20300000000003	3.6715000000000027	0.29391529294475793	-0.4945631874064367	12.093328609221466	-0.4434249811035522	1.4285714285714286	0.6211396328297875	108.0	15.568549621822843	2.650817777543079	2.4401005523789085	7.0	3.0	2.0	46.61	21.0	21.0	1.0	1.0	1.0	0.0	1.0	1.0	1.0	0.0	1.0	0.14285714285714285	4.0	0.0	4.0	0.0	22.0	0.14285714285714285	342.20300000000003	2.0	3.0
CCN(CC)[C@H](CNC(=O)N[C@H](C)C1CC1)c2ccsc2	0	309.479	3.2287000000000017	0.3145725265825799	-0.3362350021405401	12.02085152116402	-0.040013227513227445	1.4285714285714286	0.774151608490768	118.0	15.242276208189782	4.324940406424905	1.8729184858014978	5.0	8.0	2.0	44.370000000000005	21.0	21.0	1.0	1.0	1.0	1.0	0.0	1.0	0.0	1.0	1.0	0.6875	3.0	2.0	4.0	2.0	22.0	0.6875	309.479	2.0	8.0
CCCc1[nH+]ccn1CC2(CCCCC2)CS	0	253.43499999999992	3.135000000000002	0.25368368218245885	-0.2475976784257601	4.62332573101257	0.4411830750818846	1.3529411764705883	0.7776859133576359	96.0	12.139981912617825	4.093304126878297	2.0853974991816306	3.0	5.0	2.0	19.07	17.0	17.0	1.0	1.0	1.0	1.0	0.0	1.0	0.0	1.0	1.0	0.7857142857142857	2.0	1.0	2.0	1.0	18.0	0.7857142857142857	253.43499999999992	2.0	5.0
Cc1c(cc(cn1)F)[C@@H]2CCC[N@@]2c3ccn4c(n3)c(cn4)C(=O)NCCOC	0	398.4420000000002	2.2895199999999996	0.25635094216803095	-0.3828605695809674	13.804370301198855	-0.3410485302731254	1.3793103448275863	0.6416152283762409	152.0	20.38010440969447	5.18953649177222	1.654636814768855	9.0	6.0	4.0	84.65	29.0	29.0	3.0	1.0	1.0	0.0	1.0	1.0	0.0	3.0	3.0	0.4	7.0	1.0	8.0	1.0	32.0	0.4	398.4420000000002	4.0	6.0
CC(C)(C)[C@@H](CS)CSc1[nH+]ccn1C	0	245.437	2.5234000000000005	0.31504701064065915	-0.23787775058788285	4.435963403880071	0.3332482993197279	1.5333333333333334	0.6378341018549446	86.0	11.474691494688166	2.691663571900371	2.521418364017443	4.0	4.0	1.0	19.07	15.0	15.0	1.0	0.0	0.0	0.0	0.0	0.0	0.0	1.0	1.0	0.7272727272727273	3.0	1.0	2.0	1.0	15.0	0.7272727272727273	245.437	1.0	4.0
OC1(Cn2cnc3n(nnc3c2=O)-c2ccccc2)CCN(CC1)C(=O)CCC1CCC1	1	436.5160000000004	1.910999999999999	0.2831193689730683	-0.38788388360389914	12.976021120521272	-1.0561903948524622	1.125	0.6327434689124335	168.0	22.131181265251033	6.93291428695495	1.2565022321571184	9.0	6.0	5.0	106.13999999999999	32.0	32.0	3.0	2.0	2.0	1.0	1.0	2.0	1.0	2.0	3.0	0.5217391304347826	8.0	1.0	9.0	1.0	36.0	0.5217391304347826	436.5160000000004	5.0	6.0
COc1cccc(c1)-n1ccc2c1ncn(CC1(O)CCN(CC1)C(=O)[C@@H]1CCN(C[C@H]1c1ccccc1)C(C)=O)c2=O	1	583.6890000000004	3.201500000000002	0.26241689987902117	-0.49668739776150084	13.808368564530234	-1.1367553394176757	1.0	0.3735096128723956	224.0	30.139252954758803	9.075073922287432	1.1499167496125404	10.0	6.0	6.0	109.9	43.0	43.0	4.0	2.0	2.0	0.0	2.0	2.0	2.0	2.0	4.0	0.3939393939393939	8.0	1.0	10.0	1.0	48.0	0.3939393939393939	583.6890000000004	6.0	6.0
CC[C@H]1CCC[C@@H](C1)[C@@H]([C@@H]2C[NH+](CCO2)C(C)C)O	0	270.43699999999995	1.2558000000000005	0.1325662033157054	-0.38988706426459185	10.673231292517007	-0.24685185185185232	1.3157894736842106	0.806205558075396	112.0	13.828062645816686	5.299595346485906	1.8886036774210355	3.0	4.0	2.0	33.900000000000006	19.0	19.0	0.0	2.0	2.0	1.0	1.0	2.0	0.0	0.0	0.0	1.0	2.0	2.0	3.0	2.0	20.0	1.0	270.43699999999995	2.0	4.0
CCc1c([nH+]oc1N)c2cc3c(s2)CCC3	0	235.33199999999997	2.4555000000000007	0.2759668925723082	-0.36356744674674113	5.787282848324515	0.5194994803476947	1.5	0.8689146426399051	84.0	11.120955864630139	3.2088011906014424	2.0765199875422957	4.0	2.0	3.0	53.3	16.0	16.0	2.0	1.0	0.0	1.0	0.0	1.0	0.0	2.0	2.0	0.4166666666666667	3.0	1.0	3.0	3.0	18.0	0.4166666666666667	235.33199999999997	3.0	2.0
CC(=O)O[C@@H]1CC[C@@]2([C@H]3CC[C@]4([C@H]([C@@H]3C[C@@H]5[C@@]2(C1)O5)CCC4=O)C)C	0	346.46700000000016	3.6612000000000027	0.3024011777629846	-0.46244698141223345	12.523956390621548	-0.1724166363438544	1.16	0.5369583466638067	138.0	17.612519696192862	9.082082737136114	1.4409888726262998	4.0	1.0	5.0	55.9	25.0	25.0	0.0	5.0	5.0	4.0	1.0	5.0	0.0	0.0	0.0	0.9047619047619048	4.0	0.0	4.0	0.0	29.0	0.9047619047619048	346.46700000000016	5.0	1.0
c1cc(sc1)[C@H]2CN(CCO2)Cc3c(nc4n3ccs4)Cl	0	339.87299999999993	3.6842000000000024	0.19486108393928697	-0.37001590489231895	6.2830307364715425	0.16982638888888846	1.380952380952381	0.7286775549699319	110.0	14.233840039752502	3.6966593347184737	1.5380084185535274	7.0	3.0	4.0	29.77	21.0	21.0	3.0	1.0	1.0	0.0	1.0	1.0	0.0	3.0	3.0	0.35714285714285715	6.0	0.0	4.0	0.0	24.0	0.35714285714285715	339.87299999999993	4.0	3.0
CCc1c(cnc(N)c1-c1ccc(O)cc1)-c1ccc(F)cc1	1	308.35600000000005	4.404900000000002	0.13104103782272125	-0.5079662447793047	13.171714469155605	-0.26948082010581964	1.0	0.7534253870942567	116.0	16.396976746569035	3.880530495287231	2.214512755605339	4.0	3.0	3.0	59.14	23.0	23.0	3.0	0.0	0.0	0.0	0.0	0.0	2.0	1.0	3.0	0.10526315789473684	3.0	2.0	3.0	3.0	25.0	0.10526315789473684	308.35600000000005	3.0	3.0
Cc1ccsc1/C=C\2/C(=O)OC(=N2)c3ccc(cc3Br)OC	0	378.24700000000007	4.172120000000002	0.3633762720230619	-0.4967257309316811	11.989500503905266	-0.4393351337448552	1.3636363636363635	0.5950295139637463	112.0	15.689869965382487	3.196689293729377	1.965615390353749	6.0	3.0	3.0	47.89	22.0	22.0	2.0	1.0	0.0	0.0	1.0	1.0	1.0	1.0	2.0	0.125	5.0	0.0	4.0	0.0	24.0	0.125	378.24700000000007	3.0	3.0
C1COC[C@H]1[C@H]2C[C@@H]2C(=O)[O-]	0	155.17299999999997	-0.5911	0.04974996844094644	-0.5498538238757205	10.376775321239606	-0.8732407407407401	1.5454545454545454	0.5351649174607109	62.0	7.844934982691241	2.712950197749958	1.852604282469786	3.0	2.0	2.0	49.36	11.0	11.0	0.0	2.0	2.0	1.0	1.0	2.0	0.0	0.0	0.0	0.875	3.0	0.0	3.0	0.0	12.0	0.875	155.17299999999997	2.0	2.0
Cc1ccn(n1)[C@@H](CC(=O)N1CCC(O)(Cn2cnc3n(Cc4ccc(F)cc4)ncc3c2=O)CC1)C(F)F	1	543.5500000000003	2.5353200000000005	0.26405312480750615	-0.38788389196690876	13.631685141676542	-2.7598972701661735	1.1282051282051282	0.3658151067701493	206.0	27.73347556082299	7.135494071815677	1.2294558107405762	13.0	8.0	5.0	111.07000000000002	39.0	39.0	4.0	1.0	1.0	0.0	1.0	1.0	1.0	3.0	4.0	0.4230769230769231	9.0	1.0	10.0	1.0	43.0	0.4230769230769231	543.5500000000003	5.0	8.0
OC1(Cn2cnc3n(ncc3c2=O)-c2ccc(F)cc2)CCN(Cc2ccc(Cl)cc2C#N)CC1	1	492.9420000000003	3.273480000000002	0.26406708256686634	-0.3879233343832481	13.25689974009774	-1.0548719663740407	1.1714285714285715	0.45872592816537194	178.0	24.578775022443736	6.4634541320458805	1.297639213815516	10.0	5.0	5.0	99.97	35.0	35.0	4.0	1.0	1.0	0.0	1.0	1.0	2.0	2.0	4.0	0.28	8.0	1.0	8.0	1.0	39.0	0.28	492.9420000000003	5.0	5.0
CC[C@]1([C@H](C[C@@H]1[O-])c2ccc(cc2F)F)C	0	225.25799999999995	2.5973000000000006	0.12911036740110438	-0.8515219539593819	13.586468253968254	-0.632450869236584	1.4375	0.7583059217363187	88.0	11.922285251880869	4.081077449403183	2.3251714594201354	3.0	2.0	2.0	23.06	16.0	16.0	1.0	1.0	1.0	1.0	0.0	1.0	1.0	0.0	1.0	0.5384615384615384	1.0	0.0	1.0	0.0	17.0	0.5384615384615384	225.25799999999995	2.0	2.0
c1cc2c(cc1NC3CCC3)CCC2	0	187.28599999999992	3.139700000000002	0.034475901136208915	-0.3823062300073411	3.6080555555555556	0.75875283446712	1.0	0.7496686700667278	74.0	9.38046888862398	3.5744576794838903	1.7785500484263181	1.0	2.0	3.0	12.03	14.0	14.0	1.0	2.0	1.0	2.0	0.0	2.0	1.0	0.0	1.0	0.5384615384615384	1.0	1.0	1.0	1.0	16.0	0.5384615384615384	187.28599999999992	3.0	2.0
C1C[C@H](OC1)C[NH2+][C@@H](C#N)[C@@H]2CCC=CC2	0	221.32399999999998	0.9772800000000003	0.17610488565725804	-0.3723570814982223	9.206040721844293	0.11958333333333293	1.4375	0.7193430487183445	88.0	11.217332181807452	3.6434607386701554	1.759421613861754	3.0	4.0	2.0	49.629999999999995	16.0	16.0	0.0	2.0	1.0	1.0	1.0	2.0	0.0	0.0	0.0	0.7692307692307693	2.0	1.0	3.0	2.0	17.0	0.7692307692307693	221.32399999999998	2.0	4.0
CN(CC1CC(C1)O)C(=O)N[C@@H]2C[C@H](C=C2)C(=O)[O-]	0	267.305	-0.906699999999999	0.31710676822320816	-0.5495196978275301	11.887938869992443	-1.106658155673758	1.3157894736842106	0.6451464064599134	106.0	13.991199352633217	3.7847904737390627	1.7212915918242	6.0	4.0	2.0	92.7	19.0	19.0	0.0	2.0	1.0	2.0	0.0	2.0	0.0	0.0	0.0	0.6923076923076923	4.0	2.0	6.0	2.0	20.0	0.6923076923076923	267.305	2.0	4.0
C[C@@H](C(F)(F)F)NC(=O)c1cnn2c1nc(cc2)[N@]3[C@@H](CC[C@@H]3c4cc(cnc4)F)CO	0	452.4120000000002	2.646400000000001	0.40784667895932725	-0.39423543690334306	13.74346196816369	-4.5899508120246795	1.28125	0.5783040735843553	170.0	23.043241116511002	5.526214863409182	1.7021377540394025	12.0	5.0	4.0	95.65000000000002	32.0	32.0	3.0	1.0	1.0	0.0	1.0	1.0	0.0	3.0	3.0	0.4	7.0	2.0	8.0	2.0	35.0	0.4	452.4120000000002	4.0	5.0
Cc1cc(c(c(c1)O)c2c3c(n[nH]2)C(=O)N([C@@H]3c4cc(c(c(c4)OC)OC)OC)CCc5ccc(c(c5)OC)OC)C	0	573.6460000000003	5.230040000000005	0.2750454429115773	-0.5072303099350293	13.97498077125963	-0.5599971392878151	0.8571428571428571	0.26509778723072663	220.0	30.128663075208394	7.653686842414672	1.6510476903445346	10.0	10.0	5.0	115.37000000000002	42.0	42.0	4.0	1.0	0.0	0.0	1.0	1.0	3.0	1.0	4.0	0.3125	8.0	2.0	10.0	2.0	46.0	0.3125	573.6460000000003	5.0	10.0
OC1(Cn2cnn3c(ncc3c2=O)-c2ccc(F)cc2)CCN(CC1)C(=O)c1ccc(cc1)-n1cccn1	1	513.5330000000002	2.5500999999999996	0.2789788803214209	-0.3878838711969893	13.29109986333765	-1.1623136017938958	0.9736842105263158	0.38685727269942366	192.0	26.277445635193	6.956053190641546	1.139294762626047	11.0	5.0	6.0	110.55	38.0	38.0	5.0	1.0	1.0	0.0	1.0	1.0	2.0	3.0	5.0	0.2222222222222222	9.0	1.0	10.0	1.0	43.0	0.2222222222222222	513.5330000000002	6.0	5.0
C[C@@H](CC[C@H]1[C@H](C[C@H](CC1(C)C)O)CO[C@H]2[C@@H]([C@H]([C@@H]([C@H](O2)CO)O)O)O)O	0	392.4890000000001	-0.6227999999999989	0.18614238931299995	-0.39356651509977236	10.26456582787436	-1.4719235829790038	1.1111111111111112	0.3367933615729989	160.0	20.353006672199015	6.127817976909363	2.0341484400918315	8.0	7.0	2.0	139.84	27.0	27.0	0.0	2.0	2.0	1.0	1.0	2.0	0.0	0.0	0.0	1.0	8.0	6.0	8.0	6.0	28.0	1.0	392.4890000000001	2.0	7.0
CC1(Cc2c(sc(c2C(=O)N)NC(=O)C(=O)NCCCO)CO1)C	0	355.4160000000002	0.13540000000000002	0.31380413504645766	-0.396306688761582	11.959303705278408	-0.8803561980347692	1.2916666666666667	0.44057643988472195	132.0	17.90541291500631	3.587326198649985	2.189937344166884	9.0	5.0	2.0	130.75	24.0	24.0	1.0	1.0	0.0	0.0	1.0	1.0	0.0	1.0	1.0	0.5333333333333333	6.0	4.0	8.0	5.0	25.0	0.5333333333333333	355.4160000000002	2.0	5.0
OC1(Cn2cnn3cc(NC(=O)Cc4c(Cl)cccc4Cl)cc3c2=O)CCN(CC1)C(=O)C1CC1	1	518.4010000000003	2.7475000000000005	0.27735640724855903	-0.38788387460793594	13.072840728412068	-1.0951986175117039	1.1428571428571428	0.5219564731744558	184.0	24.741911729260266	6.675677394099485	1.268240257387427	11.0	6.0	5.0	108.94	35.0	35.0	3.0	2.0	2.0	1.0	1.0	2.0	1.0	2.0	3.0	0.4166666666666667	7.0	2.0	9.0	2.0	39.0	0.4166666666666667	518.4010000000003	5.0	6.0
CC[C@H]1CN[C@@H]([C@@H](O1)C)C	0	143.22999999999996	1.1618	0.07011626690713713	-0.37236030816905363	5.685185185185185	0.37379629629629607	1.5	0.5944933497204739	60.0	7.560477932315068	2.2340635261012665	2.3299914472746295	2.0	1.0	1.0	21.259999999999998	10.0	10.0	0.0	1.0	1.0	0.0	1.0	1.0	0.0	0.0	0.0	1.0	2.0	1.0	2.0	1.0	10.0	1.0	143.22999999999996	1.0	1.0
c1ccc(cc1)C(=O)N/N=C\c2cc(ccc2[O-])Cc3ccccc3Cl	0	363.82400000000007	3.7683000000000026	0.27086188766370767	-0.8720097024471175	12.006472523310245	-0.33192505020832885	1.0384615384615385	0.5536443413043065	130.0	18.355160383312146	3.8323201525924278	1.7152163968784249	5.0	5.0	3.0	64.52	26.0	26.0	3.0	0.0	0.0	0.0	0.0	0.0	3.0	0.0	3.0	0.047619047619047616	3.0	1.0	4.0	1.0	28.0	0.047619047619047616	363.82400000000007	3.0	5.0
CC(=O)N1CCN(CC1)c2ccc(c(n2)OCCOC)NC(=O)c3coc4c3C(=O)N(CC4)CCOCc5ccccc5	0	591.6650000000004	2.835700000000001	0.25940070165246776	-0.47368893216621605	13.46293046604485	-0.498387378255287	1.0	0.3165202373238897	228.0	30.18322302912881	7.507798158034212	1.2507565115885344	12.0	12.0	5.0	126.68	43.0	43.0	3.0	2.0	1.0	0.0	2.0	2.0	1.0	2.0	3.0	0.41935483870967744	9.0	1.0	12.0	1.0	47.0	0.41935483870967744	591.6650000000004	5.0	12.0
c1cc(cc(c1)c2ccc(c(c2)Cl)[O-])C=O	0	231.65799999999996	2.8931000000000013	0.1495700819858359	-0.8714523839499944	11.13751527462837	-0.19726054001847615	1.0625	0.745961458564936	80.0	11.54360559544051	2.2879244464083985	2.493841293184821	3.0	2.0	2.0	40.129999999999995	16.0	16.0	2.0	0.0	0.0	0.0	0.0	0.0	2.0	0.0	2.0	0.0	2.0	0.0	2.0	0.0	17.0	0.0	231.65799999999996	2.0	2.0
C[C@H](CC(=O)N1CCC(O)(Cn2cnc(NCCN3CCCC3)cc2=O)CC1)c1ccccc1	1	467.6140000000004	2.2983000000000002	0.25499026028901933	-0.3878838951728926	12.782242704471948	-1.015842002989594	1.1176470588235294	0.588210676331029	184.0	23.9680445584345	7.17324676918165	1.2478915177625862	8.0	9.0	4.0	90.69999999999999	34.0	34.0	2.0	2.0	2.0	0.0	2.0	2.0	1.0	1.0	2.0	0.5769230769230769	7.0	2.0	8.0	2.0	37.0	0.5769230769230769	467.6140000000004	4.0	9.0
c1[nH]c(=S)c2c(n1)n(cn2)[C@@H]3[C@H]([C@H]([C@@H](O3)CO[P@@](=O)(O)[O-])O)O	0	363.2680000000001	-1.4146100000000001	0.26483708088732827	-0.7562545499440461	10.619811034657715	-4.962058626748833	1.4782608695652173	0.37409094137770077	126.0	16.775656403009393	3.3784790459553675	1.8656144678153568	13.0	4.0	3.0	165.78	23.0	23.0	2.0	1.0	1.0	0.0	1.0	1.0	0.0	2.0	2.0	0.5	10.0	4.0	11.0	4.0	25.0	0.5	363.2680000000001	3.0	4.0
C[C@H](CC(=O)N1CCC(O)(Cn2cnc(Nc3cn(C)nc3C)cc2=O)CC1)c1ccccc1	1	464.5700000000003	2.5761199999999995	0.2550031423762211	-0.38788389517286587	12.784416591386616	-1.0533569355645018	1.2058823529411764	0.5568731314371459	180.0	24.29431797206756	6.516610491610813	1.327864337116142	9.0	7.0	4.0	105.28	34.0	34.0	3.0	1.0	1.0	0.0	1.0	1.0	1.0	2.0	3.0	0.44	8.0	2.0	9.0	2.0	37.0	0.44	464.5700000000003	4.0	7.0
CC(C)n1cc(c2c1ncnc2)C(=O)c3cc(cnc3)NC(=O)c4cc(cnc4)Cl	0	420.8600000000001	3.938900000000002	0.2568218677052704	-0.32914643799796334	13.19982390905551	-0.40165789734422463	1.0	0.490370634772818	150.0	21.25034789769755	4.520485288910735	1.652392241651896	9.0	5.0	4.0	102.66000000000001	30.0	30.0	4.0	0.0	0.0	0.0	0.0	0.0	0.0	4.0	4.0	0.14285714285714285	7.0	1.0	8.0	1.0	33.0	0.14285714285714285	420.8600000000001	4.0	5.0
c1cc(c2c(c1)oc(n2)[C@H]3CCCCS3)N	0	234.32399999999993	3.3682000000000007	0.208186063534267	-0.4393936702790171	5.8697828483245145	0.4171759259259258	1.375	0.7685323874020361	84.0	10.957819157813606	2.921859244869887	2.007992234619834	4.0	1.0	3.0	52.05	16.0	16.0	2.0	1.0	1.0	0.0	1.0	1.0	1.0	1.0	2.0	0.4166666666666667	4.0	1.0	3.0	2.0	18.0	0.4166666666666667	234.32399999999993	3.0	1.0
OC1(Cn2cnn3cccc3c2=O)CCN(CC1)C(=O)c1ccccc1-c1ccsc1	1	434.5210000000001	2.891800000000001	0.27727438402294313	-0.3878838712299322	13.235792513796664	-1.0554576483371116	1.096774193548387	0.5356890148343019	158.0	21.424074484064484	5.959271872478438	1.3153800489776521	8.0	4.0	5.0	79.84	31.0	31.0	4.0	1.0	1.0	0.0	1.0	1.0	1.0	3.0	4.0	0.2608695652173913	7.0	1.0	7.0	1.0	35.0	0.2608695652173913	434.5210000000001	5.0	4.0
CCC[C@@]1(CCC[C@H](CC1)C)O	0	170.296	3.117800000000002	0.06474229828267594	-0.38989505869605406	10.169027777777778	-0.30604166666666677	1.3333333333333333	0.6312468608208904	72.0	9.02709773749546	3.156907335884253	2.428564621351802	1.0	2.0	1.0	20.23	12.0	12.0	0.0	1.0	1.0	1.0	0.0	1.0	0.0	0.0	0.0	1.0	1.0	1.0	1.0	1.0	12.0	1.0	170.296	1.0	2.0
c1cc(ccc1N2CC[NH+](CC2)Cc3cnc(s3)Oc4ccc(cc4)Br)F	0	449.369	3.7421000000000024	0.27861057927074784	-0.43089952947282706	13.075775656610343	-0.1857715151500876	1.0740740740740742	0.6439634828434257	140.0	18.63961743368832	4.637707943777322	1.2952410008394766	7.0	5.0	4.0	29.8	27.0	27.0	3.0	1.0	1.0	0.0	1.0	1.0	2.0	1.0	3.0	0.25	4.0	1.0	4.0	1.0	30.0	0.25	449.369	4.0	5.0
Cc1nc(cs1)C[C@H]([C@H]2C[NH+](CCN2C)C)N	0	255.41099999999994	-0.8499799999999973	0.09423861512963377	-0.33496276930120633	6.351973733938019	0.191435185185185	1.7058823529411764	0.7395712915024129	96.0	12.41384908344359	3.620678715817802	1.959739196637974	5.0	3.0	2.0	46.59	17.0	17.0	1.0	1.0	1.0	0.0	1.0	1.0	0.0	1.0	1.0	0.75	4.0	2.0	4.0	3.0	18.0	0.75	255.41099999999994	2.0	3.0
CC(C)(C)C1=N[C@@H](C(=[NH2+])N1CC#C)c2ccccc2	0	254.357	1.2787000000000002	0.279057604904015	-0.2884648608508776	6.260862622826908	-0.12150462962963005	1.3157894736842106	0.7936387638076797	98.0	14.043605595440514	3.134412551691792	2.4122586357124383	3.0	2.0	2.0	41.190000000000005	19.0	19.0	1.0	1.0	0.0	0.0	1.0	1.0	1.0	0.0	1.0	0.375	1.0	1.0	3.0	2.0	20.0	0.375	254.357	2.0	2.0
c1cc(c(nc1CCC[NH3+])Cl)[O-]	0	186.642	-0.016900000000000415	0.12103399568972696	-0.8703890754112478	10.838213262156714	-0.21292579994960925	1.5	0.6749887415858381	66.0	8.974691494688162	1.5551020943874232	2.686708199076686	4.0	3.0	1.0	63.59	12.0	12.0	1.0	0.0	0.0	0.0	0.0	0.0	0.0	1.0	1.0	0.375	2.0	1.0	3.0	3.0	12.0	0.375	186.642	1.0	3.0
CC1(CC1)C(=O)N1CCC(O)(Cn2cnc3[nH]c(Cl)cc3c2=O)CC1	1	364.8330000000002	1.5315999999999996	0.2624526476490641	-0.3878838919749566	12.53866821733795	-1.013372189153439	1.32	0.8636400048184397	134.0	17.819626477379405	5.543831965795605	1.486310547085553	8.0	3.0	4.0	91.22	25.0	25.0	2.0	2.0	2.0	1.0	1.0	2.0	0.0	2.0	2.0	0.5882352941176471	5.0	2.0	7.0	2.0	28.0	0.5882352941176471	364.8330000000002	4.0	3.0
c1cn2c3c(cn2)C(=O)OCCn4cc(cc(c4=O)[C@H]5CCC[N@]5c1n3)F	0	369.3560000000001	1.5419999999999998	0.3432225122448904	-0.4600512744299888	14.18440411467107	-0.5726440854119426	1.1851851851851851	0.5593607112615513	138.0	18.543241116511005	5.126102253672471	1.7309945127294386	9.0	0.0	5.0	81.73	27.0	27.0	3.0	2.0	1.0	0.0	2.0	2.0	0.0	3.0	3.0	0.3333333333333333	8.0	0.0	8.0	0.0	31.0	0.3333333333333333	369.3560000000001	5.0	0.0
c1ccc(c(c1)/C=N\c2ccccc2Cl)[O-]	0	230.67399999999998	3.164200000000002	0.08155504969299676	-0.87201059833494	11.401131267321745	-0.04323743386243373	1.0	0.7302335464760699	80.0	11.38046888862398	2.1141852434494144	2.28803107215856	3.0	2.0	2.0	35.42	16.0	16.0	2.0	0.0	0.0	0.0	0.0	0.0	2.0	0.0	2.0	0.0	2.0	0.0	2.0	0.0	17.0	0.0	230.67399999999998	2.0	2.0
CC#CCN[C@H](C)C1CCCC1	0	165.27999999999994	2.178	0.05780070997866157	-0.3034336836831827	3.451851851851852	0.6605092592592592	1.3333333333333333	0.6319905300972282	68.0	8.811554787871634	2.7961390864382176	2.1593796658039786	1.0	3.0	1.0	12.03	12.0	12.0	0.0	1.0	1.0	1.0	0.0	1.0	0.0	0.0	0.0	0.8181818181818182	1.0	1.0	1.0	1.0	12.0	0.8181818181818182	165.27999999999994	1.0	3.0
c1cnc(cc1CN(CC2CC2)CC3CC3)C#N	0	241.33799999999994	2.575280000000001	0.14025567211115134	-0.2985321040425412	8.88090991643571	0.5326795162509452	1.2222222222222223	0.7681806939286406	94.0	12.372032720186702	3.7717197224120786	1.63197890141451	3.0	6.0	3.0	39.92	18.0	18.0	1.0	2.0	2.0	2.0	0.0	2.0	0.0	1.0	1.0	0.6	3.0	0.0	3.0	0.0	20.0	0.6	241.33799999999994	3.0	6.0
[O-][N+](=O)c1cc(sc1Sc1c(Cl)cncc1Cl)C(=O)Nc1cccc(c1)S(=O)(=O)C1CC1	1	530.4360000000001	5.697700000000003	0.29436241232310933	-0.32125103521384685	12.751619233084181	-3.416764489950055	1.21875	0.3075312680824619	166.0	23.043241116511002	4.488092654703565	1.5970464940135702	13.0	7.0	4.0	119.26999999999998	32.0	32.0	3.0	1.0	1.0	1.0	0.0	1.0	1.0	2.0	3.0	0.15789473684210525	8.0	1.0	8.0	1.0	35.0	0.15789473684210525	530.4360000000001	4.0	7.0
CCN(CC1CC1)c2ccc(cc2Cl)C(=O)[O-]	0	252.72099999999998	1.9397999999999997	0.07153657946102752	-0.5448141894682936	10.708257380112538	-1.1910264970185602	1.5294117647058822	0.804471538485787	92.0	12.41384908344359	3.081301120964551	2.202798292330779	4.0	5.0	2.0	43.370000000000005	17.0	17.0	1.0	1.0	1.0	1.0	0.0	1.0	1.0	0.0	1.0	0.46153846153846156	3.0	0.0	3.0	0.0	18.0	0.46153846153846156	252.72099999999998	2.0	5.0
COc1ccc(cc1I)C1c2c(OC(N)=C1C#N)n[nH]c2-c1ccc(Cl)cc1	1	504.71500000000026	4.561480000000002	0.2441299769039712	-0.4956532275568643	9.78167452196673	-0.4188887188208621	1.25	0.5097959990873463	140.0	19.836134335324456	4.580968139115032	1.9291377163023289	8.0	3.0	4.0	96.95000000000002	28.0	28.0	3.0	1.0	0.0	0.0	1.0	1.0	2.0	1.0	3.0	0.1	5.0	2.0	6.0	3.0	31.0	0.1	504.71500000000026	4.0	3.0
CSc1ccc(cc1)/C=N/N2CCN(CC2)c3cccc[nH+]3	0	313.44999999999993	2.3787000000000003	0.273892506677409	-0.28915300942110855	4.601698003275384	0.9465572509868144	1.0454545454545454	0.6416842005887557	114.0	15.200459844932896	3.775304422499156	1.5370322451194967	5.0	4.0	3.0	32.980000000000004	22.0	22.0	2.0	1.0	1.0	0.0	1.0	1.0	1.0	1.0	2.0	0.29411764705882354	4.0	0.0	4.0	1.0	24.0	0.29411764705882354	313.44999999999993	3.0	4.0
CCN[C@H]1CCCC[C@H]1C#N	0	152.241	1.67828	0.06717066424620685	-0.31294755801901536	8.79806783824641	0.26731481481481456	1.4545454545454546	0.6531028182696392	62.0	8.104448006685086	2.398094553682142	2.393746660137478	2.0	2.0	1.0	35.82	11.0	11.0	0.0	1.0	1.0	1.0	0.0	1.0	0.0	0.0	0.0	0.8888888888888888	2.0	1.0	2.0	1.0	11.0	0.8888888888888888	152.241	1.0	2.0
COC(=O)c1ccc(N2CCC(O)(Cn3cnc4c(-c5ccc(CNC(C)=O)cc5)n(C)nc4c3=O)CC2)c(Cl)c1	1	579.0570000000002	2.904600000000002	0.33739806653894067	-0.46541688418006827	13.416742772123989	-1.1156095809608795	1.0731707317073171	0.3200604804296815	214.0	29.310825830012615	7.448984250043112	1.3147645987149725	12.0	7.0	5.0	131.58	41.0	41.0	4.0	1.0	1.0	0.0	1.0	1.0	2.0	2.0	4.0	0.3448275862068966	10.0	2.0	11.0	2.0	45.0	0.3448275862068966	579.0570000000002	5.0	7.0
CC[C@@H](c1nnnn1C(C)(C)CC)[NH+](Cc2ccc3c(c2)OCO3)Cc4cc5cc(c(cc5[nH]c4=O)C)C	0	517.6540000000003	3.741640000000002	0.25682346335831013	-0.45359542810744446	13.289700390231594	-0.23023792918405261	1.0263157894736843	0.350967633523723	200.0	27.026368779636442	7.966071401161574	1.5691599740952442	9.0	9.0	5.0	99.35999999999999	38.0	38.0	4.0	1.0	0.0	0.0	1.0	1.0	2.0	2.0	4.0	0.4482758620689655	7.0	2.0	9.0	2.0	42.0	0.4482758620689655	517.6540000000003	5.0	9.0
CC(=O)c1ncc(Sc2cccc(Cl)c2Cl)s1	1	304.223	4.803700000000001	0.18783836849086896	-0.29183296025570277	11.123678071022649	-0.028665718344950797	1.411764705882353	0.7626466508775873	88.0	12.41384908344359	1.9123701082328237	2.252159637490464	6.0	3.0	2.0	29.96	17.0	17.0	2.0	0.0	0.0	0.0	0.0	0.0	1.0	1.0	2.0	0.09090909090909091	4.0	0.0	2.0	0.0	18.0	0.09090909090909091	304.223	2.0	3.0
OC1(Cn2cnc3n(c(Cl)cc3c2=O)-c2cccc(c2)C2CC2)CCN(CC1)C(=O)c1cnc(o1)C1CC1	1	534.0160000000003	4.250700000000004	0.29078685635804513	-0.43524026648324465	13.402361272316316	-1.137394316975847	1.0789473684210527	0.3969313113238017	196.0	26.01793261119916	8.024577013022498	1.0860384518546908	10.0	6.0	7.0	106.39	38.0	38.0	4.0	3.0	3.0	2.0	1.0	3.0	1.0	3.0	4.0	0.42857142857142855	8.0	1.0	9.0	1.0	44.0	0.42857142857142855	534.0160000000003	7.0	6.0
C/C=C(\C)/C(=O)N1CCC[C@H]2[C@@H]1CCN(C2)C(=O)C3CC3	0	290.40700000000004	2.2020999999999997	0.2489151914443718	-0.34202652289053176	12.494731145544637	0.18904578189300403	1.0476190476190477	0.7315825004113242	116.0	14.982763184195939	5.337572223945751	1.67191709179642	4.0	2.0	3.0	40.620000000000005	21.0	21.0	0.0	3.0	3.0	1.0	2.0	3.0	0.0	0.0	0.0	0.7647058823529411	2.0	0.0	4.0	0.0	23.0	0.7647058823529411	290.40700000000004	3.0	2.0
OC1(Cn2cnn3cccc3c2=O)CCN(CC1)C(=O)c1ccc(cc1)-c1ccc2ocnc2c1	1	469.50100000000015	2.9715000000000016	0.27727438402294313	-0.4434805951438995	13.0818711565077	-1.072574722572468	1.0285714285714285	0.43386491545829575	176.0	23.99298858481683	6.765203500504457	1.124900748174314	9.0	4.0	6.0	105.87	35.0	35.0	5.0	1.0	1.0	0.0	1.0	1.0	2.0	3.0	5.0	0.23076923076923078	8.0	1.0	9.0	1.0	40.0	0.23076923076923078	469.50100000000015	6.0	4.0
C[C@H](C(C)C)[NH+](C)CC1(CCCCC1)C=O	0	226.38399999999993	1.6949999999999994	0.13128133641293013	-0.33413948142609146	11.396483371126228	-0.008449074074074137	1.1875	0.7079664982885948	94.0	12.181798275874712	4.507553223594373	2.578731918979235	2.0	5.0	1.0	21.51	16.0	16.0	0.0	1.0	1.0	1.0	0.0	1.0	0.0	0.0	0.0	0.9285714285714286	1.0	1.0	2.0	1.0	16.0	0.9285714285714286	226.38399999999993	1.0	5.0
C[C@H](C#N)[C@](C)(C1CC1)O	0	139.198	1.30708	0.08020817686124858	-0.38853376757166497	9.700231481481481	-0.7413194444444444	1.7	0.6264172943568523	56.0	7.776020881938894	2.4741860423970214	2.579728563457671	2.0	2.0	1.0	44.019999999999996	10.0	10.0	0.0	1.0	1.0	1.0	0.0	1.0	0.0	0.0	0.0	0.875	2.0	1.0	2.0	1.0	10.0	0.875	139.198	1.0	2.0
c1cc(oc1)c2nnn(n2)[C@@H]3CCC(=O)C3	0	218.21599999999995	1.2271999999999996	0.23953302290636616	-0.46087694222471	11.154442239858907	0.05899281934996181	1.5	0.7573561758879783	82.0	10.957819157813606	2.716116408052693	1.8540154303726353	6.0	2.0	3.0	73.81	16.0	16.0	2.0	1.0	1.0	1.0	0.0	1.0	0.0	2.0	2.0	0.4	6.0	0.0	6.0	0.0	18.0	0.4	218.21599999999995	3.0	2.0
Cn1nc2c(ncn(CC3(O)CCN(CC3)C(=O)CC(C3CC3)C3CC3)c2=O)c1-c1ccccc1	1	475.5930000000003	2.976800000000001	0.2813606230652142	-0.3878838836731991	13.246000137970318	-1.0422718227940075	1.0571428571428572	0.5671439833362268	184.0	24.156125291633362	8.235956165563776	1.1485488291455952	8.0	7.0	6.0	93.25	35.0	35.0	3.0	3.0	3.0	2.0	1.0	3.0	1.0	2.0	3.0	0.5555555555555556	7.0	1.0	8.0	1.0	40.0	0.5555555555555556	475.5930000000003	6.0	7.0
CC(C)(C)N(CC(=O)[O-])C(=O)[C@H]1C[C@H]2CC[C@@H]1C2	0	252.33399999999995	0.7995999999999999	0.22624478512180995	-0.5482094051760265	12.552337962962962	-1.1792302059712776	1.2222222222222223	0.7461461579611857	102.0	13.499635521070497	4.418284018291904	2.1065077778619625	4.0	3.0	2.0	60.440000000000005	18.0	18.0	0.0	2.0	2.0	2.0	0.0	2.0	0.0	0.0	0.0	0.8571428571428571	3.0	0.0	4.0	0.0	19.0	0.8571428571428571	252.33399999999995	2.0	3.0
C[C@@H](c1nc2ccccc2n1CCCCOc3ccc(cc3)Cl)NC(=O)COC	0	415.92100000000005	4.372500000000004	0.24605881523391032	-0.4935988014553135	11.910315030518994	-0.21262288848927957	1.1724137931034482	0.4990938164604812	154.0	20.63961743368832	4.582724932243861	1.6216295230890323	7.0	10.0	3.0	65.38	29.0	29.0	3.0	0.0	0.0	0.0	0.0	0.0	2.0	1.0	3.0	0.36363636363636365	5.0	1.0	6.0	1.0	31.0	0.36363636363636365	415.92100000000005	3.0	10.0
Cc1cc(ccc1n2ccc(n2)C3CC3)N	0	213.28399999999996	2.64032	0.0675808579891629	-0.39871878846813785	5.739354633828841	0.7040164923994287	1.3125	0.7792395386290815	82.0	11.120955864630139	3.073000049266245	1.9993642901933915	3.0	2.0	3.0	43.84	16.0	16.0	2.0	1.0	1.0	1.0	0.0	1.0	1.0	1.0	2.0	0.3076923076923077	3.0	1.0	3.0	2.0	18.0	0.3076923076923077	213.28399999999996	3.0	2.0
c1cc(ccc1c2c3c([nH]n2)CCNC3)F	0	217.24699999999993	1.8615	0.12275262392758958	-0.3121358035938572	12.82682492441421	-0.21640894011925726	1.1875	0.7651088766358235	82.0	10.957819157813606	2.923999496367935	2.0586530197722133	4.0	1.0	3.0	40.71	16.0	16.0	2.0	1.0	0.0	0.0	1.0	1.0	1.0	1.0	2.0	0.25	2.0	2.0	3.0	2.0	18.0	0.25	217.24699999999993	3.0	1.0
C[C@H]1COCCN1c2c(nccn2)C#N	0	204.233	0.57338	0.18270096061667535	-0.3774879576230437	8.924924178004535	0.23847222222222197	1.5333333333333334	0.6689890690796646	78.0	10.673362107437434	2.4245205952647533	2.314661568733692	5.0	1.0	2.0	62.04	15.0	15.0	1.0	1.0	1.0	0.0	1.0	1.0	0.0	1.0	1.0	0.5	5.0	0.0	5.0	0.0	16.0	0.5	204.233	2.0	1.0
Cc1ccc(cc1S(=O)(=O)Nc2ccc3c[nH]nc3c2)Br	0	366.24000000000007	3.4346200000000016	0.26169532710789684	-0.2845168673662002	12.488821097883598	-3.6362041761148887	1.1904761904761905	0.745828499036875	108.0	15.035169427003234	3.127413437530403	2.000990957954092	7.0	3.0	3.0	74.85	21.0	21.0	3.0	0.0	0.0	0.0	0.0	0.0	2.0	1.0	3.0	0.07142857142857142	3.0	2.0	5.0	2.0	23.0	0.07142857142857142	366.24000000000007	3.0	3.0
C[C@]12[C@@H]3[C@@H]4CC[C@H]5[C@H]4[C@@H]6[C@H]3[C@@H]7[C@H]1[C@H]8[C@H]([C@@H]7[C@@]6([C@H](O5)NC(=O)CCC(=O)NC)C)CC[C@H]8O[C@@H]2NC(=O)CCC(=O)NC	0	582.7420000000003	1.5376000000000032	0.22201291374747795	-0.3591665748112604	13.208647963449396	-0.33275266729725494	0.5714285714285714	0.3430928748393643	230.0	29.291799782024924	14.196080804740115	1.1430891561169358	10.0	8.0	8.0	134.85999999999999	42.0	42.0	0.0	8.0	8.0	6.0	2.0	8.0	0.0	0.0	0.0	0.875	6.0	4.0	10.0	4.0	49.0	0.875	582.7420000000003	8.0	8.0
CC(C)(C)[C@H](c1nc2cnccc2n1C3CC3)[NH3+]	0	245.34999999999997	2.0953	0.16879009075852106	-0.34837414657061616	4.778263888888889	0.12643329554043836	1.3888888888888888	0.8804365666606729	96.0	12.913849083443592	3.7881633560149925	2.187343786998099	4.0	2.0	3.0	58.35	18.0	18.0	2.0	1.0	1.0	1.0	0.0	1.0	0.0	2.0	2.0	0.5714285714285714	3.0	1.0	4.0	3.0	20.0	0.5714285714285714	245.34999999999997	3.0	2.0
Cc1ccc(c(c1)C)[C@H](C)NC(=O)[C@@]2(C(=O)Nc3cc(ccc3O2)Cl)C	0	372.85200000000015	3.923840000000002	0.2778176740444973	-0.4655200615263563	12.845977401248565	-1.659036399281935	1.1923076923076923	0.8021519143147291	136.0	19.06011345338556	4.609882980623104	1.8205346511128284	6.0	3.0	3.0	67.43	26.0	26.0	2.0	1.0	0.0	0.0	1.0	1.0	2.0	0.0	2.0	0.3	3.0	2.0	5.0	2.0	28.0	0.3	372.85200000000015	3.0	3.0
CC(C)c1cnc2cc(ccc2c1Cl)C(=O)NCCN1CCC(C(C1)c1ccccc1)C(=O)N1CCC(O)(Cn2cnc3cc(OCCN4CCNCC4)ccc3c2=O)CC1	1	849.4769999999996	4.894700000000004	0.26077555333454644	-0.49218170646842635	14.288579982007338	-1.149486188309763	0.8852459016393442	0.14986921284020432	322.0	42.51128567494547	12.8230257283047	0.8467336998179251	14.0	13.0	8.0	145.16	61.0	61.0	5.0	3.0	3.0	0.0	3.0	3.0	3.0	2.0	5.0	0.46808510638297873	11.0	3.0	13.0	3.0	68.0	0.46808510638297873	849.4769999999996	8.0	13.0
c1csc(n1)CNC(=O)NC2(CCCCC2)CC(=O)[O-]	0	296.372	0.7851999999999995	0.3150822189366129	-0.5500770860211048	11.934451530612245	-1.118404195011338	1.35	0.8394468320407871	110.0	14.424438962994	3.5557180946055333	1.8907370409600595	7.0	5.0	2.0	94.15	20.0	20.0	1.0	1.0	1.0	1.0	0.0	1.0	0.0	1.0	1.0	0.6153846153846154	5.0	2.0	6.0	2.0	21.0	0.6153846153846154	296.372	2.0	5.0
CCCN(C[C@]1(CCOC1)C=O)C(C)C	0	213.32099999999997	1.7124	0.12933096625140783	-0.38033193648934926	11.184775604686319	-0.23666666666666658	1.5333333333333334	0.6290945052969826	88.0	11.311554787871634	3.1429114004175074	2.5771990469842785	3.0	6.0	1.0	29.54	15.0	15.0	0.0	1.0	1.0	0.0	1.0	1.0	0.0	0.0	0.0	0.9166666666666666	3.0	0.0	3.0	0.0	15.0	0.9166666666666666	213.32099999999997	1.0	6.0
Cc1cc(nc(n1)N2C[C@@H](O[C@@H](C2)c3ccsc3)C)C	0	289.40400000000005	3.121340000000002	0.2254524024297829	-0.36685629989066537	6.052318357898715	0.10594293272864652	1.25	0.851157131954221	106.0	14.11251969619286	3.4285713830842584	1.8545690109206152	5.0	2.0	3.0	38.25	20.0	20.0	2.0	1.0	1.0	0.0	1.0	1.0	0.0	2.0	2.0	0.4666666666666667	5.0	0.0	4.0	0.0	22.0	0.4666666666666667	289.40400000000005	3.0	2.0
c1cc[nH+]c(c1)[C@H]2CCCN2c3nccc(n3)C(F)(F)F	0	295.28799999999995	2.6510000000000007	0.4330385907008395	-0.3276313614467419	12.759945494420602	-4.452596371882086	1.2380952380952381	0.8551905276135118	110.0	14.872032720186704	3.535108913602127	1.9252221589863174	7.0	2.0	3.0	43.160000000000004	21.0	21.0	2.0	1.0	1.0	0.0	1.0	1.0	0.0	2.0	2.0	0.35714285714285715	3.0	0.0	4.0	1.0	23.0	0.35714285714285715	295.28799999999995	3.0	2.0
c1ccc2c(c1)[nH+]c3n2[C@@H](CC(=N3)c4ccc(cc4)OC(F)F)c5ccc(cc5)Cl	0	424.85800000000006	5.824100000000004	0.3974976522634705	-0.4348439668234998	12.4475310922982	-2.84494178973363	1.0	0.4063863273244819	150.0	20.664561460070644	5.244966278913649	1.6062940766461753	7.0	4.0	5.0	40.66	30.0	30.0	4.0	1.0	0.0	0.0	1.0	1.0	3.0	1.0	4.0	0.13043478260869565	3.0	0.0	4.0	1.0	34.0	0.13043478260869565	424.85800000000006	5.0	4.0
Cc1ccc(o1)CN(CCOC)C[C@@H]2CCC[NH+](C2)C3Cc4ccccc4C3	0	383.55600000000015	2.4987200000000014	0.11765739344353818	-0.4650210340590327	5.833673788168599	0.7642384731670443	1.1428571428571428	0.7596926015134231	152.0	19.346724214874865	6.592987063701761	1.344849241820021	4.0	8.0	4.0	30.050000000000004	28.0	28.0	2.0	2.0	1.0	1.0	1.0	2.0	1.0	1.0	2.0	0.5833333333333334	3.0	1.0	4.0	1.0	31.0	0.5833333333333334	383.55600000000015	4.0	8.0
C1C[C@H](CC=C1)C[NH+]2CCC(CC2)C3CCOCC3	0	264.43299999999994	2.0641999999999996	0.08021587156582749	-0.3814303351195374	5.500514546415	0.9718801440329217	0.8947368421052632	0.7705050904585735	108.0	12.916002794556722	5.625003881507528	1.3976343936517965	2.0	3.0	3.0	13.670000000000002	19.0	19.0	0.0	3.0	2.0	1.0	2.0	3.0	0.0	0.0	0.0	0.8823529411764706	1.0	1.0	2.0	1.0	21.0	0.8823529411764706	264.43299999999994	3.0	3.0
C[C@H](CC(=O)N1CCC(O)(Cn2cnc(cc2=O)N2CC(N)C2)CC1)c1ccccc1	1	425.53300000000024	0.9379000000000015	0.254997806246732	-0.3878838951728773	12.729189722902536	-1.0198821045610358	1.2258064516129032	0.7137567035045711	166.0	22.009860921691388	6.459765553469031	1.3105810549845742	8.0	6.0	4.0	104.69	31.0	31.0	2.0	2.0	2.0	0.0	2.0	2.0	1.0	1.0	2.0	0.5217391304347826	7.0	2.0	8.0	3.0	34.0	0.5217391304347826	425.53300000000024	4.0	6.0
OC1(Cn2cnc(NCCN3CCCC3)cc2=O)CCN(CC1)C(=O)C(C1CCC1)C1CCC1	1	471.6460000000004	2.3209	0.25499026028901933	-0.38788389516082245	13.367165701448517	-0.9767648608456234	1.0294117647058822	0.5745181171983315	188.0	23.54539482762413	8.883348793280181	1.1234532002868096	8.0	9.0	5.0	90.69999999999999	34.0	34.0	1.0	4.0	4.0	2.0	2.0	4.0	0.0	1.0	1.0	0.8076923076923077	7.0	2.0	8.0	2.0	38.0	0.8076923076923077	471.6460000000004	5.0	9.0
CCc1cc(n(n1)C)CNc2ccc(cc2)[NH+](CC)CC	0	287.4310000000001	2.1507999999999994	0.1308258935243369	-0.3793971766301787	4.474200249939789	0.806521478961955	1.0952380952380953	0.8181052670482454	114.0	15.242276208189782	4.00989972382041	1.9830048301232235	4.0	7.0	2.0	34.29	21.0	21.0	2.0	0.0	0.0	0.0	0.0	0.0	1.0	1.0	2.0	0.47058823529411764	3.0	2.0	4.0	2.0	22.0	0.47058823529411764	287.4310000000001	2.0	7.0
CC[C@H]1CC[C@H]([C@@H]1C)N[C@@H](c2cccs2)c3ccc(s3)Cl	0	339.957	5.966700000000005	0.0931457058042438	-0.30184495854907756	6.15094721501242	0.2968112244897958	1.2857142857142858	0.7074812767867409	114.0	14.819626477379408	4.838035116305771	1.805545382429008	4.0	5.0	3.0	12.03	21.0	21.0	2.0	1.0	1.0	1.0	0.0	1.0	0.0	2.0	2.0	0.5294117647058824	3.0	1.0	1.0	1.0	23.0	0.5294117647058824	339.957	3.0	5.0
Cc1c(cn(n1)[C@@H]2CCS(=O)(=O)C2)C=O	0	228.27299999999997	0.36362000000000005	0.1529824958399842	-0.2977614384759873	11.264909297052155	-2.903089214852608	1.6	0.6854094749297812	82.0	11.05204176387779	2.6640849322691573	2.2784119888727976	6.0	2.0	2.0	69.03	15.0	15.0	1.0	1.0	1.0	0.0	1.0	1.0	0.0	1.0	1.0	0.5555555555555556	5.0	0.0	5.0	0.0	16.0	0.5555555555555556	228.27299999999997	2.0	2.0
CC(C)(C)CN(CCC#N)Cc1ccn(c1)C	0	233.359	2.786880000000001	0.06347145693223542	-0.35692967211188864	8.70288958175863	0.2680913407029478	1.411764705882353	0.7829483339596217	94.0	12.888905057061262	2.5371709998132426	2.6002480697188637	3.0	5.0	1.0	31.96	17.0	17.0	1.0	0.0	0.0	0.0	0.0	0.0	0.0	1.0	1.0	0.6428571428571429	3.0	0.0	3.0	0.0	17.0	0.6428571428571429	233.359	1.0	5.0
C[C@H](c1cc[nH+]c(c1)N2CCC(CC2)C(C)(C)C)NC	0	276.4479999999999	3.0436000000000014	0.27410268051836845	-0.31323367911405153	3.4091980820105823	0.39857793734777835	1.3	0.9192374609037463	112.0	14.75071237662706	4.8037875056187636	2.0361570572191052	3.0	3.0	2.0	29.410000000000004	20.0	20.0	1.0	1.0	1.0	0.0	1.0	1.0	0.0	1.0	1.0	0.7058823529411765	2.0	1.0	3.0	2.0	21.0	0.7058823529411765	276.4479999999999	2.0	3.0
Cc1cccn2c1[nH+]c(cc2=O)CN(C)c3ccc(cc3)F	0	298.341	2.19752	0.34208478510986046	-0.366570505831803	12.980064812170415	-0.26084548132843577	1.1818181818181819	0.7433557932893046	112.0	15.689869965382487	3.684799895818968	1.9518536394513062	5.0	3.0	3.0	38.86000000000001	22.0	22.0	3.0	0.0	0.0	0.0	0.0	0.0	1.0	2.0	3.0	0.17647058823529413	3.0	0.0	4.0	1.0	24.0	0.17647058823529413	298.341	3.0	3.0
CCC[C@H](CBr)C#N	0	176.057	2.32118	0.06640697138083032	-0.1980032616613253	8.37712962962963	0.2222222222222221	1.75	0.6049993788151374	46.0	6.405777393935816	1.0059716530582483	3.256397236634229	2.0	3.0	0.0	23.79	8.0	8.0	0.0	0.0	0.0	0.0	0.0	0.0	0.0	0.0	0.0	0.8333333333333334	1.0	0.0	1.0	0.0	7.0	0.8333333333333334	176.057	0.0	3.0
Cc1nccn1[C@@H]2CCCN(C2)C(=O)[C@H]3CCCC[C@@H]3C(F)(F)F	0	343.393	3.723720000000003	0.3920846899729394	-0.3403678720214876	13.288676218612636	-4.280881939195432	1.1666666666666667	0.8206929029661751	134.0	17.31962647737941	5.467482132815094	1.7252813317353233	7.0	2.0	3.0	38.13	24.0	24.0	1.0	2.0	2.0	1.0	1.0	2.0	0.0	1.0	1.0	0.7647058823529411	3.0	0.0	4.0	0.0	26.0	0.7647058823529411	343.393	3.0	2.0
Cc1c(sc(n1)NC[C@H](C)N)C	0	185.296	1.51904	0.18266771900880216	-0.35996111493323496	5.599451058201058	0.17547430083144344	1.5833333333333333	0.750354579105779	68.0	9.137828201504695	1.6037901270477255	2.526629790695431	4.0	3.0	1.0	50.94	12.0	12.0	1.0	0.0	0.0	0.0	0.0	0.0	0.0	1.0	1.0	0.625	4.0	2.0	3.0	3.0	12.0	0.625	185.296	1.0	3.0
CC[C@H]1CO[C@@H](CN1CC[C@@H]2CC[NH2+]C2)C	0	227.37199999999996	0.45910000000000195	0.07861373265576853	-0.37555261472361134	5.735529415469892	0.4286486678004535	1.4375	0.7558196895325888	94.0	11.380468888623982	4.155995321980782	1.7563337912762405	3.0	4.0	2.0	29.08	16.0	16.0	0.0	2.0	2.0	0.0	2.0	2.0	0.0	0.0	0.0	1.0	2.0	1.0	3.0	2.0	17.0	1.0	227.37199999999996	2.0	4.0
CN(C)CCCOc1ccc2c(c1)ncn(CC1(O)CCN(CC1)C(=O)C(CCCNC(=O)c1ccc3c(Cl)cc(CO)nc3c1)Cc1ccccc1)c2=O	1	769.3430000000002	4.843500000000004	0.260775553334391	-0.49346736774157646	14.010471212272988	-1.17267726290622	0.9636363636363636	0.11993600907273559	290.0	38.95080774263042	10.211256701108995	1.0423380411988532	13.0	16.0	6.0	150.12	55.0	55.0	5.0	1.0	1.0	0.0	1.0	1.0	3.0	2.0	5.0	0.40476190476190477	10.0	3.0	12.0	3.0	60.0	0.40476190476190477	769.3430000000002	6.0	16.0
C[C@H](CN1CCCC1)Nc1cc(=O)n(CC2(O)CCN(CC2)C(=O)C[C@@H](C)c2ccccc2)cn1	1	481.6410000000003	2.6868000000000007	0.2549904008033524	-0.38788389517289257	12.808739101847468	-1.0224970955821866	1.0857142857142856	0.5724047422832986	190.0	24.838288046437576	7.365439454352891	1.2680964814901314	8.0	9.0	4.0	90.7	35.0	35.0	2.0	2.0	2.0	0.0	2.0	2.0	1.0	1.0	2.0	0.5925925925925926	7.0	2.0	8.0	2.0	38.0	0.5925925925925926	481.6410000000003	4.0	9.0
CCCC1=N[C@@H](C(=[NH2+])N1CCC)c2ccccc2COC	0	288.415	1.9559	0.2782422569279048	-0.37999948180326204	6.414244142101285	-0.06532407407407437	1.2380952380952381	0.8335616580019802	114.0	15.242276208189782	3.751862266522787	2.3315630809591092	4.0	7.0	2.0	50.42	21.0	21.0	1.0	1.0	0.0	0.0	1.0	1.0	1.0	0.0	1.0	0.5294117647058824	2.0	1.0	4.0	2.0	22.0	0.5294117647058824	288.415	2.0	7.0
Cn1c2cccc(c2nc1C3(CCC3)N)F	0	219.26299999999992	2.0503	0.1505295771867492	-0.3294676818738484	13.57303831254724	-0.34701388888888873	1.4375	0.7973303813747886	84.0	11.336498814253964	3.5533620068720704	2.269556777526627	4.0	1.0	3.0	43.84	16.0	16.0	2.0	1.0	1.0	1.0	0.0	1.0	1.0	1.0	2.0	0.4166666666666667	3.0	1.0	3.0	2.0	18.0	0.4166666666666667	219.26299999999992	3.0	1.0
CC[C@@]1(NC(CS1)(C)C)C	0	159.29799999999997	2.2276	0.06185574190290169	-0.2971760379128552	3.619212962962963	0.3368055555555556	1.4	0.6294252957271286	60.0	7.828427124746191	2.029056510246232	2.574318876785619	2.0	1.0	1.0	12.03	10.0	10.0	0.0	1.0	1.0	0.0	1.0	1.0	0.0	0.0	0.0	1.0	2.0	1.0	1.0	1.0	10.0	1.0	159.29799999999997	1.0	1.0
Cc1c(F)cccc1NC(=O)Nc1cc2n(c1)ncn(CC1(O)CCN(CC1)C(=O)C1CC1)c2=O	1	482.5160000000004	2.351019999999999	0.3232380808538063	-0.38788387460793594	13.706891633827585	-1.1105583879813645	1.2	0.5156100069532449	184.0	24.741911729260266	6.76666022184548	1.2627902335006138	11.0	5.0	5.0	120.97	35.0	35.0	3.0	2.0	2.0	1.0	1.0	2.0	1.0	2.0	3.0	0.4166666666666667	7.0	3.0	10.0	3.0	39.0	0.4166666666666667	482.5160000000004	5.0	5.0
Cc1c(sc(n1)c2ccc(c(c2)F)F)C(=O)[O-]	0	254.23699999999997	1.7602199999999995	0.15902864781348222	-0.5438575660811725	13.003958648274125	-1.3251540585369945	1.3529411764705883	0.820143252629198	88.0	12.576985790260121	2.14854136017948	2.4961996696900397	6.0	2.0	2.0	53.019999999999996	17.0	17.0	2.0	0.0	0.0	0.0	0.0	0.0	1.0	1.0	2.0	0.09090909090909091	4.0	0.0	3.0	0.0	18.0	0.09090909090909091	254.23699999999997	2.0	2.0
C[C@@H]1CCCCCN1C(=O)C2(CCCC2)N	0	224.34799999999996	2.049	0.242390022643917	-0.33840035462454404	12.48625	-0.5291666666666666	1.1875	0.7406752722089495	92.0	11.596011838247808	4.235545287627176	2.063935438153837	3.0	1.0	2.0	46.33	16.0	16.0	0.0	2.0	2.0	1.0	1.0	2.0	0.0	0.0	0.0	0.9230769230769231	2.0	1.0	3.0	2.0	17.0	0.9230769230769231	224.34799999999996	2.0	1.0
c1cc(oc1)/C=C\C=N\NC(=O)CSc2nnc(s2)SCc3ccc(cc3)Cl	0	450.99800000000016	4.984300000000004	0.2500067281147446	-0.46500779542980175	11.805351796244757	-0.20998525303234428	1.2142857142857142	0.28095261507551866	144.0	19.606237238868708	3.143752778954696	1.3599383302664232	10.0	9.0	3.0	80.38000000000001	28.0	28.0	3.0	0.0	0.0	0.0	0.0	0.0	1.0	2.0	3.0	0.1111111111111111	8.0	1.0	6.0	1.0	30.0	0.1111111111111111	450.99800000000016	3.0	9.0
Cc1c(sc(n1)[O-])C(=O)C	0	156.18599999999998	0.7277199999999998	0.17109186463557802	-0.8509478229775187	10.711064814814815	-0.28916666666666657	1.7	0.5629964547042677	54.0	7.723614639131599	1.096731571074248	3.149046838597538	4.0	1.0	1.0	53.02	10.0	10.0	1.0	0.0	0.0	0.0	0.0	0.0	0.0	1.0	1.0	0.3333333333333333	4.0	0.0	3.0	0.0	10.0	0.3333333333333333	156.18599999999998	1.0	1.0
CC[C@@H](c1c[nH]nc1N)N[NH3+]	0	156.21300000000002	-0.8104999999999984	0.14968840136546424	-0.38194863820764663	5.582453703703703	0.20254629629629606	1.9090909090909092	0.43096658266544396	62.0	8.267584713501616	1.7308823454431452	2.805246246378483	5.0	3.0	1.0	94.37	11.0	11.0	1.0	0.0	0.0	0.0	0.0	0.0	0.0	1.0	1.0	0.5	3.0	4.0	5.0	7.0	11.0	0.5	156.21300000000002	1.0	3.0
Cl.Cl.Cn1nc2c(ncn(CC3(O)CCN(Cc4ccc(cc4Cl)-c4ccsc4Cl)CC3)c2=O)c1-c1ccc(CN)cc1	1	682.5049999999998	6.161700000000005	0.28136061794227796	-0.3879233260923115	13.405185406268323	-1.019148061314314	1.0232558139534884	0.21338800153707205	228.0	28.725039392385707	7.902379485360268	2.1159970983049645e-06	13.0	7.0	6.0	102.2	43.0	43.0	5.0	1.0	1.0	0.0	1.0	1.0	2.0	3.0	5.0	0.3	9.0	2.0	8.0	3.0	46.0	0.3	682.5049999999998	6.0	7.0
COc1ccc(cc1OC)c2c[nH]c3c2cc(cn3)c4cccc(c4)N	0	345.4020000000001	4.496300000000002	0.16083251475102428	-0.49286955866749443	5.916501473155098	0.6937932436263968	0.8846153846153846	0.5343154208727487	130.0	18.095647359318303	4.445595473229802	1.8501703799768434	5.0	4.0	4.0	73.16	26.0	26.0	4.0	0.0	0.0	0.0	0.0	0.0	2.0	2.0	4.0	0.09523809523809523	4.0	2.0	5.0	3.0	29.0	0.09523809523809523	345.4020000000001	4.0	4.0
CC[C@]1(C[NH2+]C(CN1CC2CCOCC2)(C)C)C	0	255.42599999999993	1.2393000000000003	0.10329897930790875	-0.38142896830633	5.483430295729403	0.37484800170068033	1.2222222222222223	0.8219404006399986	106.0	13.22576835024473	5.03733997371248	2.0018313308145514	3.0	3.0	2.0	29.080000000000002	18.0	18.0	0.0	2.0	2.0	0.0	2.0	2.0	0.0	0.0	0.0	1.0	2.0	1.0	3.0	2.0	19.0	1.0	255.42599999999993	2.0	3.0
C[C@H](CC(=O)N1CCC(O)(Cn2cnc3c(-c4cccc(c4)C#N)n(C)nc3c2=O)CC1)c1ccccc1	1	510.5980000000003	3.215980000000002	0.2813606230902105	-0.3878838836731753	13.31205629564049	-1.1252513656977934	1.105263157894737	0.4257270575754444	194.0	26.86323207281991	7.437915008297503	1.2909761857681032	9.0	6.0	5.0	117.04000000000002	38.0	38.0	4.0	1.0	1.0	0.0	1.0	1.0	2.0	2.0	4.0	0.3448275862068966	8.0	1.0	9.0	1.0	42.0	0.3448275862068966	510.5980000000003	5.0	6.0
C#CCn1c2ccccc2[nH+]c1[C@@H]3CC(=O)N(C3)C4CCCCC4	0	322.43200000000013	2.7372000000000014	0.26098262222825747	-0.33876773553671363	12.604094309019903	0.20849678760393053	1.2083333333333333	0.8009897067779279	124.0	16.518297090128677	5.558396165634881	1.643255648709252	4.0	3.0	4.0	39.38	24.0	24.0	2.0	2.0	2.0	1.0	1.0	2.0	1.0	1.0	2.0	0.5	2.0	0.0	4.0	1.0	27.0	0.5	322.43200000000013	4.0	3.0
Cc1ccc(c(c1)C)NC(=O)/C(=C/c2ccc(o2)c3ccc(cc3)C(=O)[O-])/C#N	0	385.3990000000001	3.472620000000002	0.2659592278068659	-0.5448151128584264	12.458210890340219	-1.2563842337486555	1.0689655172413792	0.5345621732160335	144.0	20.96589084732138	4.313684183347925	1.7961267257808198	6.0	5.0	3.0	106.16	29.0	29.0	3.0	0.0	0.0	0.0	0.0	0.0	2.0	1.0	3.0	0.08695652173913043	5.0	1.0	6.0	1.0	31.0	0.08695652173913043	385.3990000000001	3.0	5.0
CC[C@H](C#N)N1CCN(CC1)CCCC=C	0	221.34799999999996	1.87238	0.09756357686575606	-0.30078247112630097	9.001160411708302	0.12067142752162563	1.375	0.5065235139194312	90.0	11.803118619434356	3.2659656537724886	2.2279713334347786	3.0	6.0	1.0	30.270000000000003	16.0	16.0	0.0	1.0	1.0	0.0	1.0	1.0	0.0	0.0	0.0	0.7692307692307693	3.0	0.0	3.0	0.0	16.0	0.7692307692307693	221.34799999999996	1.0	6.0
COc1cc(ccc1F)-n1c(Cl)cc2c1ncn(CC1(O)CCN(CC1)C(=O)C1(C)CC1)c2=O	1	488.94700000000046	3.1419000000000015	0.262473963340151	-0.4936057701502932	13.849860471403657	-1.1139856101990842	1.2058823529411764	0.5956533030473506	180.0	24.250347897697548	7.095683169477308	1.4004231499198534	10.0	5.0	5.0	89.59	34.0	34.0	3.0	2.0	2.0	1.0	1.0	2.0	1.0	2.0	3.0	0.4583333333333333	7.0	1.0	8.0	1.0	38.0	0.4583333333333333	488.94700000000046	5.0	5.0
OC1(Cn2cnn3cccc3c2=O)CCN(CC1)C(=O)c1cccc(c1)-c1ccc(Cl)cc1	1	462.9370000000001	3.4837000000000025	0.27727438402294313	-0.3878838712299768	13.132910700577547	-1.0710536647739368	1.0	0.5032258245122265	168.0	23.00142475325411	6.256695330725229	1.2780362607123223	8.0	4.0	5.0	79.84	33.0	33.0	4.0	1.0	1.0	0.0	1.0	1.0	2.0	2.0	4.0	0.24	6.0	1.0	7.0	1.0	37.0	0.24	462.9370000000001	5.0	4.0
CC[C@H]1CCC[C@@H](C1)C(C)(C)CC(=O)[O-]	0	211.32499999999996	2.3689999999999998	0.04192609441791481	-0.5501498009327466	10.69753621819098	-0.9040537603930459	1.4	0.715912645355886	88.0	11.474691494688164	4.0652844388736336	2.568041136835805	2.0	4.0	1.0	40.129999999999995	15.0	15.0	0.0	1.0	1.0	1.0	0.0	1.0	0.0	0.0	0.0	0.9230769230769231	2.0	0.0	2.0	0.0	15.0	0.9230769230769231	211.32499999999996	1.0	4.0
CC(CC(=O)N1CCC(O)(Cn2cnc3cc(NC(=O)CCN4CCN(C)CC4)ccc3c2=O)CC1)c1ccccc1	1	574.7260000000006	2.519800000000002	0.26077348113476506	-0.387883892067112	13.258113846048484	-1.098514946157247	0.9761904761904762	0.40415355153293847	224.0	29.69165919756609	8.720891115986682	1.141779653969153	10.0	9.0	5.0	111.00999999999999	42.0	42.0	3.0	2.0	2.0	0.0	2.0	2.0	2.0	1.0	3.0	0.5	8.0	2.0	10.0	2.0	46.0	0.5	574.7260000000006	5.0	9.0
Cl.Cl.Cn1nc2c(ncn(CC3(O)CCN(Cc4ccc(cc4Cl)-c4ccco4)CC3)c2=O)c1-c1ccc(CNCCO)cc1	1	676.0450000000001	4.663000000000005	0.28136061794227796	-0.4643745550807633	13.473339052405159	-1.0276537258829657	1.0444444444444445	0.1829346538778096	240.0	29.976116247942265	8.161095367265332	2.3039964557857343e-06	13.0	10.0	6.0	121.58	45.0	45.0	5.0	1.0	1.0	0.0	1.0	1.0	2.0	3.0	5.0	0.34375	10.0	3.0	10.0	3.0	48.0	0.34375	676.0450000000001	6.0	10.0
C[C@H](CC(=O)N1CCC(O)(Cn2cnc(N[C@@H]3CCCC[C@@H]3N)cc2=O)CC1)c1ccccc1	1	467.6140000000004	2.4724000000000004	0.2549904036685946	-0.38788389517289257	12.792593803654661	-1.033728304982588	1.2058823529411764	0.5765501368737178	184.0	24.13118126525103	7.393103216817147	1.298564155165661	8.0	7.0	4.0	113.47999999999999	34.0	34.0	2.0	2.0	2.0	1.0	1.0	2.0	1.0	1.0	2.0	0.5769230769230769	7.0	3.0	8.0	4.0	37.0	0.5769230769230769	467.6140000000004	4.0	7.0
C[C@H](CCC(C)C)[NH+]1C[C@@H]2CCCN2C[C@@H]1C(C)C	0	267.48099999999994	2.1986	0.10285237421593463	-0.3277393532971395	2.7810837112622826	0.8176388888888888	1.0526315789473684	0.8022818336605536	112.0	13.991199352633217	5.492616568626135	1.978769538002511	2.0	5.0	2.0	7.680000000000001	19.0	19.0	0.0	2.0	2.0	0.0	2.0	2.0	0.0	0.0	0.0	1.0	1.0	1.0	2.0	1.0	20.0	1.0	267.48099999999994	2.0	5.0
CC(C)([C@H]([C@H]1CCCOC1)O)N	0	173.256	0.5112000000000001	0.07637598343182606	-0.39085503743594885	9.805462962962963	-0.5085648148148147	1.5833333333333333	0.6394777273707026	72.0	9.19023444431199	2.4043310352546294	2.4470012257837164	3.0	2.0	1.0	55.480000000000004	12.0	12.0	0.0	1.0	1.0	0.0	1.0	1.0	0.0	0.0	0.0	1.0	3.0	2.0	3.0	3.0	12.0	1.0	173.256	1.0	2.0
CCCCc1c(c2ccccc2o1)CN(CCCO)CCO	0	305.418	2.952100000000002	0.1341149755958984	-0.46073090072114	9.26104002559089	0.13046217561098516	1.0454545454545454	0.7083966424459633	122.0	15.7862462825598	3.969721231170191	2.2489951810363786	4.0	10.0	2.0	56.84	22.0	22.0	2.0	0.0	0.0	0.0	0.0	0.0	1.0	1.0	2.0	0.5555555555555556	4.0	2.0	4.0	2.0	23.0	0.5555555555555556	305.418	2.0	10.0
CC(C)C[C@H]1CCCC[NH+]1CC(C)(C)CCC#N	0	251.43799999999996	2.799880000000001	0.08768512460249225	-0.3320579490213014	8.749585798851221	0.3170960884353742	1.3333333333333333	0.7723083844281501	104.0	13.596011838247808	4.252944959877898	2.5275687952467627	2.0	6.0	1.0	28.23	18.0	18.0	0.0	1.0	1.0	0.0	1.0	1.0	0.0	0.0	0.0	0.9375	1.0	1.0	2.0	1.0	18.0	0.9375	251.43799999999996	1.0	6.0
C1=C[C@H](N(C=C1)N)[NH3+]	0	112.15599999999999	-1.186399999999999	0.1920814415985154	-0.33343748999552003	5.411018518518519	0.0972222222222221	1.5	0.3871950952436474	44.0	5.983127663125441	1.0855212758823911	2.593169849673516	3.0	0.0	1.0	56.9	8.0	8.0	0.0	1.0	0.0	0.0	1.0	1.0	0.0	0.0	0.0	0.2	2.0	2.0	3.0	5.0	8.0	0.2	112.15599999999999	1.0	0.0
Cc1c(c(nc(n1)N2CCOCC2)Cl)Br	0	292.56399999999996	2.0375199999999998	0.22671454481666264	-0.37777386718717926	5.98242858717561	0.4620294784580501	1.3333333333333333	0.7425607408088661	82.0	10.836498814253964	2.258560894598296	2.2740250949268805	6.0	1.0	2.0	38.25	15.0	15.0	1.0	1.0	1.0	0.0	1.0	1.0	0.0	1.0	1.0	0.5555555555555556	4.0	0.0	4.0	0.0	16.0	0.5555555555555556	292.56399999999996	2.0	1.0
CC(=C)[C@@H]1CC[C@]2(C)CC[C@]3(C)[C@H](CC[C@@H]4[C@@]5(C)CC[C@H](O)C(C)(C)[C@@H]5CC[C@@]34C)[C@H]2C1	1	440.7560000000003	8.414900000000006	0.05937485963005114	-0.392562007867181	10.90899071551896	-0.11707369777740428	0.6875	0.4056390630065712	182.0	23.3196264773794	13.811943531683802	1.5057084234681715	1.0	1.0	5.0	20.23	32.0	32.0	0.0	5.0	5.0	5.0	0.0	5.0	0.0	0.0	0.0	0.9354838709677419	1.0	1.0	1.0	1.0	36.0	0.9354838709677419	440.7560000000003	5.0	1.0
C[C@H](CC(=O)N1CCC(O)(Cn2cnccc2=O)CC1)c1ccccc1	1	355.43800000000016	1.7905999999999995	0.2528264366394716	-0.38788389526648553	12.584379024388042	-0.9774939347869531	1.1923076923076923	0.8872247745580689	138.0	18.570703332935967	5.153244693385246	1.5491794106972974	6.0	5.0	3.0	75.43	26.0	26.0	2.0	1.0	1.0	0.0	1.0	1.0	1.0	1.0	2.0	0.45	5.0	1.0	6.0	1.0	28.0	0.45	355.43800000000016	3.0	5.0
CC[C@@H]1CC[C@@H]([C@@H](C1)CC=C)C(=O)[O-]	0	195.28199999999998	1.7549	0.04477019019051622	-0.5498540154215464	10.889178476946334	-0.8690712396069535	1.5714285714285714	0.6411387619265742	80.0	10.55204176387779	3.4405533444769407	2.5942905603710176	2.0	4.0	1.0	40.129999999999995	14.0	14.0	0.0	1.0	1.0	1.0	0.0	1.0	0.0	0.0	0.0	0.75	2.0	0.0	2.0	0.0	14.0	0.75	195.28199999999998	1.0	4.0
C[C@H]1CC(CC[C@]1(C=C)O)(C)C	0	168.28	2.7497000000000007	0.08503922427358812	-0.38553097315205725	10.062685185185185	-0.6016666666666666	1.4166666666666667	0.5968275306792308	70.0	9.405777393935816	3.2678691419731694	2.71611930510847	1.0	1.0	1.0	20.23	12.0	12.0	0.0	1.0	1.0	1.0	0.0	1.0	0.0	0.0	0.0	0.8181818181818182	1.0	1.0	1.0	1.0	12.0	0.8181818181818182	168.28	1.0	1.0
C1CCC(CC1)S[C@H]2CCC[C@@H]2C(=O)[O-]	0	227.34899999999996	1.9708999999999999	0.045586790335659697	-0.5498217402071307	10.929219734189973	-0.8186949640967496	1.0	0.739817497005557	86.0	10.673362107437434	3.6747453709702147	1.8390626567406543	3.0	3.0	2.0	40.129999999999995	15.0	15.0	0.0	2.0	2.0	2.0	0.0	2.0	0.0	0.0	0.0	0.9166666666666666	3.0	0.0	2.0	0.0	16.0	0.9166666666666666	227.34899999999996	2.0	3.0
c1c(c(=O)[nH]c(=O)n1[C@H]2[C@@H]([C@H]([C@H](O2)CO)O)O)/C=C/CNC(=O)C(F)(F)F	0	395.2900000000001	-2.160199999999998	0.47067176668532074	-0.3935668538877281	12.057705833915943	-5.043082777076804	1.2962962962962963	0.38051789999744606	150.0	20.353006672199015	3.7219895497731863	2.1916802628776453	13.0	5.0	2.0	153.88	27.0	27.0	1.0	1.0	1.0	0.0	1.0	1.0	0.0	1.0	1.0	0.5	8.0	5.0	10.0	5.0	28.0	0.5	395.2900000000001	2.0	5.0
CCc1c(cnc(N)c1-c1ccc(O)cc1)-c1ccc(O)cc1F	1	324.3550000000001	4.110500000000002	0.13427191062740879	-0.5079662447793047	14.288036862127772	-0.5204374527588811	1.0	0.6771716919727453	122.0	17.26722023457211	3.9681445962510162	2.256737073904206	5.0	3.0	3.0	79.37	24.0	24.0	3.0	0.0	0.0	0.0	0.0	0.0	2.0	1.0	3.0	0.10526315789473684	4.0	3.0	4.0	4.0	26.0	0.10526315789473684	324.3550000000001	3.0	3.0
c1cc(sc1S(=O)(=O)N2CCC(CC2)c3ccncc3)Cl	0	342.87299999999993	3.3648000000000025	0.25209767658497484	-0.2647159102592652	12.511436130007558	-3.3917549813135124	1.1428571428571428	0.8589202180207909	112.0	14.872032720186704	3.7741347597832124	1.710984565788392	7.0	3.0	3.0	50.27	21.0	21.0	2.0	1.0	1.0	0.0	1.0	1.0	0.0	2.0	2.0	0.35714285714285715	4.0	0.0	4.0	0.0	23.0	0.35714285714285715	342.87299999999993	3.0	3.0
OC1(Cn2cnn3cc(NC(=O)NCc4ccc(Cl)cc4)cc3c2=O)CCN(CC1)C(=O)C1CC1	1	498.9710000000004	2.2345999999999995	0.3190513966203333	-0.38788387460793594	13.039209415330554	-1.083922983176668	1.1428571428571428	0.4810035597799571	184.0	24.578775022443736	6.617093742422314	1.2121610260276505	11.0	6.0	5.0	120.97	35.0	35.0	3.0	2.0	2.0	1.0	1.0	2.0	1.0	2.0	3.0	0.4166666666666667	7.0	3.0	10.0	3.0	39.0	0.4166666666666667	498.9710000000004	5.0	6.0
C[C@H](CC(=O)N1CCC(O)(Cn2cnc(cc2=O)N2C[C@@H]3C[C@H]2CN(C)C3)CC1)c1ccccc1	1	479.62500000000034	1.930900000000001	0.25499797099983973	-0.38788389517287725	12.907937106298089	-1.0121491245079794	1.1428571428571428	0.682009004025276	188.0	24.578775022443732	8.113620755650118	1.1680219303326989	8.0	6.0	5.0	81.91	35.0	35.0	2.0	3.0	3.0	0.0	3.0	3.0	1.0	1.0	2.0	0.5925925925925926	7.0	1.0	8.0	1.0	39.0	0.5925925925925926	479.62500000000034	5.0	6.0
Cn1nc2c(ncn(CC3(O)CCN(Cc4ccc(cc4Cl)-c4ccco4)CC3)c2=O)c1-c1ccc(F)cc1	1	548.0180000000003	4.876600000000004	0.2813606179424713	-0.4643745550807633	13.405150733776026	-1.0444548562525195	1.0769230769230769	0.3259354118133992	200.0	27.14768912319608	7.433677025135999	1.1474303297875712	10.0	6.0	6.0	89.32	39.0	39.0	5.0	1.0	1.0	0.0	1.0	1.0	2.0	3.0	5.0	0.27586206896551724	8.0	1.0	8.0	1.0	44.0	0.27586206896551724	548.0180000000003	6.0	6.0
CCN1CCN(C[C@@H]1C)CCOCCS	0	232.39299999999997	0.9587999999999999	0.05933708334196309	-0.37927563236320994	5.442289304610734	0.6885452272472773	1.3333333333333333	0.5424899116645507	90.0	11.096011838247808	3.0428691590228394	2.114715135587848	4.0	6.0	1.0	15.71	15.0	15.0	0.0	1.0	1.0	0.0	1.0	1.0	0.0	0.0	0.0	1.0	4.0	1.0	3.0	0.0	15.0	1.0	232.39299999999997	1.0	6.0
C[NH+]1CCC(CC1)N(C)[C@]2(CCCOC2)CN	0	242.38699999999992	-0.8967999999999958	0.07835915650656664	-0.37947391116777257	6.046246063240111	0.10531887755102032	1.411764705882353	0.6742204094385001	100.0	12.303118619434356	4.786107977838858	1.9816778512493771	4.0	3.0	2.0	42.93	17.0	17.0	0.0	2.0	2.0	0.0	2.0	2.0	0.0	0.0	0.0	1.0	3.0	2.0	4.0	3.0	18.0	1.0	242.38699999999992	2.0	3.0
CC(C)Oc1ccc(cc1)NCCNCc2ccccc2Cl	0	318.84799999999996	4.328900000000003	0.11933413559383162	-0.4910196582585636	6.1161838067655045	0.20168499536003526	1.0	0.7107613093586622	118.0	15.7862462825598	3.130290826484047	1.6719222382269978	4.0	8.0	2.0	33.29	22.0	22.0	2.0	0.0	0.0	0.0	0.0	0.0	2.0	0.0	2.0	0.3333333333333333	3.0	2.0	3.0	2.0	23.0	0.3333333333333333	318.84799999999996	2.0	8.0
COc1ccc(cc1I)C1c2c(OC(N)=C1C#N)n[nH]c2-c1ccccn1	1	471.2580000000002	3.3030800000000005	0.2441905817353763	-0.4956532275568642	9.74710553665911	-0.42228866213151983	1.2962962962962963	0.5678017933433909	134.0	18.965890847321376	4.369104606308325	1.9423470614291092	8.0	3.0	4.0	109.84000000000002	27.0	27.0	3.0	1.0	0.0	0.0	1.0	1.0	1.0	2.0	3.0	0.10526315789473684	6.0	2.0	7.0	3.0	30.0	0.10526315789473684	471.2580000000002	4.0	3.0
CC[C@H]1[C@H]2CCC[C@@H]2[C@@H]1[NH2+]C	0	154.277	1.0043000000000002	0.09190256882816863	-0.345783686918642	2.4589814814814814	0.9930555555555554	1.2727272727272727	0.6109891534970173	64.0	7.8449349826912425	4.019881765284946	1.9987612936481547	1.0	2.0	2.0	16.61	11.0	11.0	0.0	2.0	2.0	2.0	0.0	2.0	0.0	0.0	0.0	1.0	0.0	1.0	1.0	2.0	12.0	1.0	154.277	2.0	2.0
CN(C)C(=O)c1ccc(cc1)-c1ccc(C(=O)N2CCC(O)(Cn3cnn4cccc4c3=O)CC2)c(Cl)c1	1	534.0160000000003	3.185500000000002	0.27727438402294313	-0.38788387122986906	13.241867840016427	-1.124004639604205	1.0263157894736843	0.4245351128145791	196.0	27.02636877963644	7.040477666553037	1.2514558581679844	10.0	5.0	5.0	100.15	38.0	38.0	4.0	1.0	1.0	0.0	1.0	1.0	2.0	2.0	4.0	0.2857142857142857	7.0	1.0	9.0	1.0	42.0	0.2857142857142857	534.0160000000003	5.0	5.0
Clc1cncc(Cl)c1Sc1sc(cc1C#N)C(=O)Nc1ccc2C=CS(=O)(=O)c2c1	1	494.40600000000023	5.483080000000003	0.2653148828459218	-0.32125322737139494	12.696847092746564	-3.4835949154168433	1.2	0.5155121612882457	150.0	21.465890847321376	4.051305347592066	1.59909230305493	11.0	4.0	4.0	99.91999999999999	30.0	30.0	3.0	1.0	0.0	0.0	1.0	1.0	1.0	2.0	3.0	0.0	7.0	1.0	6.0	1.0	33.0	0.0	494.40600000000023	4.0	4.0
CC[C@H]1C(=O)N2CCC[C@H]2C(=O)N1[C@@H]3CCC[C@@H]([C@@H]3C)C	0	292.423	2.4229000000000003	0.24581949500239345	-0.3288719990763855	13.005350529100529	-0.21796296296296314	1.0476190476190477	0.7840331342205071	118.0	15.14589989101247	6.104104309373854	1.9043603765154051	4.0	2.0	3.0	40.620000000000005	21.0	21.0	0.0	3.0	3.0	1.0	2.0	3.0	0.0	0.0	0.0	0.8823529411764706	2.0	0.0	4.0	0.0	23.0	0.8823529411764706	292.423	3.0	2.0
Cc1ccc(cc1Cl)NS(=O)(=O)c2ccc3c(c2)NC(=O)[C@H](S3)C	0	382.8940000000001	3.881920000000002	0.26146904835290136	-0.3240656228904585	12.555759007306627	-3.776627259700175	1.2083333333333333	0.8441300821302965	126.0	17.48276318419594	3.6162189858395664	1.9120526691291035	8.0	3.0	3.0	75.27000000000001	24.0	24.0	2.0	1.0	0.0	0.0	1.0	1.0	2.0	0.0	2.0	0.1875	4.0	2.0	5.0	2.0	26.0	0.1875	382.8940000000001	3.0	3.0
CC[C@@H]1CC[C@]2(C1)CNCCO2	0	169.26799999999997	1.5551	0.08092021589265427	-0.3723454267760986	5.895972222222222	0.23504629629629625	1.5833333333333333	0.6428513448740143	70.0	8.441311299868556	3.3804910347082626	1.9361886525262335	2.0	1.0	2.0	21.259999999999998	12.0	12.0	0.0	2.0	2.0	1.0	1.0	2.0	0.0	0.0	0.0	1.0	2.0	1.0	2.0	1.0	13.0	1.0	169.26799999999997	2.0	1.0
C[C@@H](C#CCN1CCCCC1)O	0	167.25199999999998	0.8564999999999998	0.11152456891721417	-0.38067844160297964	8.889715136054422	-0.47704577664399106	1.3333333333333333	0.5853839562539888	68.0	8.811554787871634	2.0622963996548647	2.179440597190346	2.0	1.0	1.0	23.47	12.0	12.0	0.0	1.0	1.0	0.0	1.0	1.0	0.0	0.0	0.0	0.8	2.0	1.0	2.0	1.0	12.0	0.8	167.25199999999998	1.0	1.0
CC1(CCCCC1)NCC(F)(F)F	0	195.22799999999998	2.8611000000000013	0.4006135348962035	-0.30339494292460983	11.91811862244898	-4.082879818594105	1.1538461538461537	0.7140026489688671	78.0	9.949747468305834	2.67271775556582	2.3306935960516486	4.0	2.0	1.0	12.03	13.0	13.0	0.0	1.0	1.0	1.0	0.0	1.0	0.0	0.0	0.0	1.0	1.0	1.0	1.0	1.0	13.0	1.0	195.22799999999998	1.0	2.0
c1cc(cc(c1)C(F)(F)F)/C=C\C(=O)N2CCN(CC2)c3cccc(c3)C(F)(F)F	0	428.3760000000001	5.086200000000003	0.4159854203217975	-0.3679686194945887	12.876546143841232	-4.4646769562566915	0.8	0.5026234322140851	160.0	21.940946820939047	4.762286830779499	1.602464081160409	9.0	3.0	3.0	23.550000000000004	30.0	30.0	2.0	1.0	1.0	0.0	1.0	1.0	2.0	0.0	2.0	0.2857142857142857	2.0	0.0	3.0	0.0	32.0	0.2857142857142857	428.3760000000001	3.0	3.0
C[C@H]1COCCN1[C@@]2(CC[NH+](C2)C(C)C)CN	0	242.38699999999997	-0.8983999999999965	0.09745729470836177	-0.3785066534270337	6.128410808767952	0.22499999999999987	1.5294117647058822	0.6741100216312021	100.0	12.466255326250886	4.640961418577766	2.0908082102985013	4.0	3.0	2.0	42.93	17.0	17.0	0.0	2.0	2.0	0.0	2.0	2.0	0.0	0.0	0.0	1.0	3.0	2.0	4.0	3.0	18.0	1.0	242.38699999999997	2.0	3.0
COC(=O)c1ccc(CN2CCC(O)(Cn3cnc4n(ncc4c3=O)-c3ccc(F)cc3)CC2)c(Br)c1	1	570.4190000000002	3.297500000000001	0.33738259863638737	-0.4654170497507256	13.279455968619114	-1.0470158324336256	1.162162162162162	0.3552683994608219	192.0	26.156125291633362	6.745252282754955	1.2621925444757156	11.0	6.0	5.0	102.48000000000002	37.0	37.0	4.0	1.0	1.0	0.0	1.0	1.0	2.0	2.0	4.0	0.3076923076923077	9.0	1.0	9.0	1.0	41.0	0.3076923076923077	570.4190000000002	5.0	6.0
Cc1cn2c(c(nc2s1)C)C=C3C(=O)c4ccccc4C3=O	0	308.3620000000001	3.475240000000002	0.19729816626689473	-0.290327703140383	12.469793162635426	-0.20657265684051374	1.0909090909090908	0.5106955843542936	108.0	15.430356941388643	3.8494605744479307	1.914890756944994	5.0	1.0	4.0	51.440000000000005	22.0	22.0	3.0	1.0	0.0	1.0	0.0	1.0	1.0	2.0	3.0	0.11764705882352941	5.0	0.0	4.0	0.0	25.0	0.11764705882352941	308.3620000000001	4.0	1.0
Cc1cc(C)n(Cc2ccc(cc2)C(=O)N2CCC(O)(Cn3cnn4cccc4c3=O)CC2)n1	1	460.53800000000024	2.02494	0.27727438402294313	-0.3878838712299768	13.02587621820486	-1.0586952714652447	1.088235294117647	0.49151963526369213	176.0	23.871668241257186	6.606203112836015	1.2130768612901044	9.0	5.0	5.0	97.66000000000001	34.0	34.0	4.0	1.0	1.0	0.0	1.0	1.0	1.0	3.0	4.0	0.36	8.0	1.0	9.0	1.0	38.0	0.36	460.53800000000024	5.0	5.0
CC(=O)c1ccc(cc1)S(=O)(=O)[N-]c2ccc(cc2)C(=O)NCc3ccccc3C[NH+]4CCCC4	0	491.6130000000003	3.3920000000000012	0.2510430345809452	-0.5726999246394004	12.686060189941742	-3.938866442425659	0.8571428571428571	0.44841222706946965	182.0	24.838288046437572	6.22267779370053	1.3634043800258828	8.0	9.0	4.0	98.85	35.0	35.0	3.0	1.0	1.0	0.0	1.0	1.0	3.0	0.0	3.0	0.25925925925925924	4.0	2.0	7.0	2.0	38.0	0.25925925925925924	491.6130000000003	4.0	9.0
Cc1ccc(cc1)S(=O)(=O)CNC(=O)[C@@H](c2cccc(c2)O)N(C)C(=O)c3ccc(cc3)Cl	0	486.9770000000002	3.714920000000002	0.2540443395182492	-0.5079547555155337	13.146234672881498	-3.7982888190987025	1.0	0.5294396924948337	172.0	24.17299762850792	5.049631785189739	1.8707551536516063	9.0	7.0	3.0	103.78	33.0	33.0	3.0	0.0	0.0	0.0	0.0	0.0	3.0	0.0	3.0	0.16666666666666666	5.0	2.0	7.0	2.0	35.0	0.16666666666666666	486.9770000000002	3.0	7.0
c1cc(c(cc1C(F)(F)F)c2ccc(o2)C(=O)[O-])F	0	273.161	2.468	0.41593666905084314	-0.5415270494562909	13.463464663643235	-4.6327119157848315	1.1578947368421053	0.7896673453123224	100.0	14.206742302257041	2.3663269402220966	2.511476407282312	7.0	2.0	2.0	53.269999999999996	19.0	19.0	2.0	0.0	0.0	0.0	0.0	0.0	1.0	1.0	2.0	0.08333333333333333	3.0	0.0	3.0	0.0	20.0	0.08333333333333333	273.161	2.0	2.0
CCc1c(cnc(N)c1-c1ccc(O)cc1)-c1cccc2nn(C)cc12	1	344.4180000000001	4.1525000000000025	0.1310410442455676	-0.5079662447793047	9.5965251179753	0.23112172105859008	1.0769230769230769	0.5851096466135628	130.0	18.258784066134833	4.679989590462048	2.003954389069956	5.0	3.0	4.0	76.96000000000001	26.0	26.0	4.0	0.0	0.0	0.0	0.0	0.0	2.0	2.0	4.0	0.14285714285714285	5.0	2.0	5.0	3.0	29.0	0.14285714285714285	344.4180000000001	4.0	3.0
CCCn1c2ccccc2[nH+]c1CCC[C@H](C)Cl	0	265.80799999999994	3.815400000000003	0.25465754615751823	-0.24079706249655058	6.006633729108927	0.2722254503653312	1.3333333333333333	0.7077016661245338	98.0	12.957819157813608	3.2623255219150673	2.218507591770531	3.0	6.0	2.0	19.07	18.0	18.0	2.0	0.0	0.0	0.0	0.0	0.0	1.0	1.0	2.0	0.5333333333333333	1.0	0.0	2.0	1.0	19.0	0.5333333333333333	265.80799999999994	2.0	6.0
c1ccc(c(c1)C2=NC(=O)/C(=C\c3cccs3)/[N-]2)F	0	271.296	3.588800000000001	0.17384653618128568	-0.4325523407037602	13.603410126396236	-0.43828420256991696	1.2105263157894737	0.7696267034274282	94.0	13.24227620818978	2.589839614086912	1.9103356230652193	5.0	2.0	3.0	43.53	19.0	19.0	2.0	1.0	0.0	0.0	1.0	1.0	1.0	1.0	2.0	0.0	2.0	0.0	3.0	0.0	21.0	0.0	271.296	3.0	2.0
CCCNc1c(c(ccn1)C(=O)NC[C@@H](C)C(C)C)F	0	281.37499999999994	3.0645000000000016	0.2539680443828818	-0.3676320206496032	14.143503401360544	-0.5873611111111112	1.4	0.8073225396598969	112.0	15.120955864630139	3.39894743768263	2.726263642439846	5.0	7.0	1.0	54.02	20.0	20.0	1.0	0.0	0.0	0.0	0.0	0.0	0.0	1.0	1.0	0.6	3.0	2.0	4.0	2.0	20.0	0.6	281.37499999999994	1.0	7.0
C[C@H](CNC(=O)NCCCCSC)N1CCc2c1cccc2	0	321.49	2.880000000000001	0.3143619673198514	-0.3664980307999618	11.794699074074074	-0.05232998446292081	1.3181818181818181	0.7237463336197506	122.0	15.7862462825598	4.073975982560378	1.6766094905454227	5.0	8.0	2.0	44.370000000000005	22.0	22.0	1.0	1.0	0.0	0.0	1.0	1.0	1.0	0.0	1.0	0.5882352941176471	3.0	2.0	4.0	2.0	23.0	0.5882352941176471	321.49	2.0	8.0
C[C@H](c1[nH+]c2ccc(c(c2n1Cc3ccnn3C)F)F)Cl	0	311.74299999999994	2.815200000000001	0.2731567948730635	-0.2686361325497478	14.183355536659107	-0.8805262660619804	1.3333333333333333	0.6852913015569498	110.0	15.14589989101247	3.5118389464166673	2.246067787816921	7.0	3.0	3.0	36.89	21.0	21.0	3.0	0.0	0.0	0.0	0.0	0.0	1.0	2.0	3.0	0.2857142857142857	3.0	0.0	4.0	1.0	23.0	0.2857142857142857	311.74299999999994	3.0	3.0
COc1ccc(cc1)Cc2nnc(s2)[S-]	0	237.329	2.0433	0.1183781260767323	-0.4967682156958093	5.08146460590409	0.5958441463004958	1.2666666666666666	0.7652480693845205	78.0	10.673362107437434	1.96271170928096	2.1056553814853713	5.0	3.0	2.0	35.010000000000005	15.0	15.0	2.0	0.0	0.0	0.0	0.0	0.0	1.0	1.0	2.0	0.2	5.0	0.0	3.0	0.0	16.0	0.2	237.329	2.0	3.0
CC(C)c1ccccc1OCC(=O)Nc2ccc(cc2)S(=O)(=O)N(C)Cc3ccccc3	0	452.57600000000014	4.648200000000004	0.2618049748076206	-0.4834726073332615	12.834837852104544	-3.645680995224645	0.9375	0.512848294717183	168.0	23.13961743368831	4.994098103442037	1.596399378290656	7.0	9.0	3.0	75.71	32.0	32.0	3.0	0.0	0.0	0.0	0.0	0.0	3.0	0.0	3.0	0.24	4.0	1.0	6.0	1.0	34.0	0.24	452.57600000000014	3.0	9.0
Cc1c(c2cc(ccc2[nH]1)F)CC(=O)Nc3cc(cnc3)C(=O)c4cn(c5c4cncn5)C(C)C	0	470.50800000000015	4.7482200000000025	0.22842913164816697	-0.3583811005354983	13.749377526774797	-0.3631526479166174	1.1142857142857143	0.34859348751221964	176.0	24.689505486452976	5.99821014772592	1.3989949919174067	9.0	6.0	5.0	105.56	35.0	35.0	5.0	0.0	0.0	0.0	0.0	0.0	1.0	4.0	5.0	0.19230769230769232	6.0	2.0	8.0	2.0	39.0	0.19230769230769232	470.50800000000015	5.0	6.0
C[C@H](CC(=O)N1CCC(O)(Cn2cnc3c(C(C)=C)n(C)nc3c2=O)CC1)c1ccccc1	1	449.5550000000003	2.710400000000001	0.2813603973898894	-0.3878838836731753	13.002905848424568	-1.076415341312527	1.1818181818181819	0.6246174789428187	174.0	23.750347897697544	6.577056159189965	1.4209390676328506	8.0	6.0	4.0	93.25	33.0	33.0	3.0	1.0	1.0	0.0	1.0	1.0	1.0	2.0	3.0	0.44	7.0	1.0	8.0	1.0	36.0	0.44	449.5550000000003	4.0	6.0
C=CCn1c(nnc1SCC(=O)Nc2ccc(cc2)Cl)COc3ccccc3F	0	432.9080000000001	4.5664000000000025	0.23435162317984953	-0.4825296941528232	13.716930621450803	-0.448374988890029	1.2413793103448276	0.39605587479713	150.0	20.639617433688315	3.758890903544688	1.6133854908175995	9.0	9.0	3.0	69.04	29.0	29.0	3.0	0.0	0.0	0.0	0.0	0.0	2.0	1.0	3.0	0.15	6.0	1.0	6.0	1.0	31.0	0.15	432.9080000000001	3.0	9.0
C[C@H]1[C@H]2[C@@H](CC(=O)O1)C(=CO[C@H]2O[C@@H]3[C@@H]([C@H]([C@@H]([C@H](O3)CO)O)O)O)C(=O)[O-]	0	389.3330000000002	-3.639199999999996	0.306201823261541	-0.5450350487334111	11.708451831324307	-1.6548019022423788	1.2222222222222223	0.3489991761126381	152.0	19.877950698581348	5.105839153416707	1.8152526941087421	11.0	4.0	3.0	175.04000000000002	27.0	27.0	0.0	3.0	2.0	0.0	3.0	3.0	0.0	0.0	0.0	0.75	11.0	4.0	11.0	4.0	29.0	0.75	389.3330000000002	3.0	4.0
C1COCCN1c2c(nns2)C=O	0	199.235	0.18720000000000026	0.17295036323743	-0.37777679232276806	10.577325444066515	0.4369444444444446	1.4615384615384615	0.6361896046636547	70.0	9.096011838247808	1.9048992993583551	2.1742505301542088	6.0	2.0	2.0	55.32	13.0	13.0	1.0	1.0	1.0	0.0	1.0	1.0	0.0	1.0	1.0	0.5714285714285714	6.0	0.0	5.0	0.0	14.0	0.5714285714285714	199.235	2.0	2.0
CCc1ccccc1N(C)C(=O)c2cc3c(s2)-c4ccccc4S(=O)(=O)C3	0	397.5210000000001	4.541400000000005	0.2676126814612309	-0.31046333947759813	13.091307004283195	-3.3691481213825187	1.1111111111111112	0.6518679100721896	138.0	19.181433796945207	4.870557582464918	1.7631298382913128	6.0	3.0	4.0	54.45	27.0	27.0	3.0	1.0	0.0	0.0	1.0	1.0	2.0	1.0	3.0	0.19047619047619047	4.0	0.0	4.0	0.0	30.0	0.19047619047619047	397.5210000000001	4.0	3.0
CC1(CC/C(=N\O)/C1)C	0	127.187	2.0267	0.057591218672871265	-0.41090506786401976	8.386203703703703	0.3765509259259259	1.5555555555555556	0.39164312728888584	52.0	6.905777393935816	1.9143884778030558	2.5749403813133793	2.0	0.0	1.0	32.59	9.0	9.0	0.0	1.0	1.0	1.0	0.0	1.0	0.0	0.0	0.0	0.8571428571428571	2.0	1.0	2.0	1.0	9.0	0.8571428571428571	127.187	1.0	0.0
CC[C@H](C)[C@H](C)Nc1cc(c(cc1Cl)Cl)Cl	0	280.626	5.493300000000002	0.0652963116854051	-0.38107619023377604	6.087861079617031	0.3469834971025446	1.0625	0.7187791305469232	90.0	12.292528739883947	2.8906430078187437	2.849892642106659	4.0	4.0	1.0	12.03	16.0	16.0	1.0	0.0	0.0	0.0	0.0	0.0	1.0	0.0	1.0	0.5	1.0	1.0	1.0	1.0	16.0	0.5	280.626	1.0	4.0
c1csc2n1c(c(n2)NN)S(=O)(=O)NCCc3c[nH]cn3	0	327.39500000000004	-0.07450000000000107	0.25996839303261726	-0.3509040742727568	12.422342450869237	-3.732778250188964	1.4761904761904763	0.3701069744469159	112.0	14.872032720186704	2.8376240384264286	1.835315065369611	11.0	6.0	3.0	130.2	21.0	21.0	3.0	0.0	0.0	0.0	0.0	0.0	0.0	3.0	3.0	0.2	8.0	4.0	9.0	5.0	23.0	0.2	327.39500000000004	3.0	6.0
C[C@H](CC(=O)N1CCC(O)(Cn2cnc3c(-c4ccc(cc4)C(O)=O)n(C)nc3c2=O)CC1)c1ccccc1	1	529.5970000000003	3.0425000000000013	0.33517897869570606	-0.4776392465500914	13.307005429232301	-1.1475368845042913	1.0	0.3762790861057957	202.0	27.73347556082299	7.578095237864522	1.2822695151160497	10.0	7.0	5.0	130.55	39.0	39.0	4.0	1.0	1.0	0.0	1.0	1.0	2.0	2.0	4.0	0.3448275862068966	8.0	2.0	10.0	2.0	43.0	0.3448275862068966	529.5970000000003	5.0	7.0
CCCCOC(=O)C1=C(N2C(=O)[C@H](SC2=C([C@H]1c3ccc(cc3Cl)Cl)C(=O)OC)C)N	0	485.3890000000002	3.952700000000002	0.338191986246881	-0.465556930372301	13.129835740880711	-0.9831544469639713	1.1612903225806452	0.48127793309412414	166.0	22.86951453014407	5.0140372518087135	2.259102067675317	10.0	6.0	3.0	98.92999999999999	31.0	31.0	1.0	2.0	1.0	0.0	2.0	2.0	1.0	0.0	1.0	0.38095238095238093	7.0	1.0	7.0	2.0	33.0	0.38095238095238093	485.3890000000002	3.0	6.0
CN1CCN(CCC(=O)Nc2ccc3c(c2)ncn(CC2(O)CCN(CC2)C(=O)C2CCN(CC2c2ccccc2)c2cnccc2NC(=O)C=C)c3=O)CC1	1	761.9280000000002	3.155800000000003	0.26077348113476506	-0.3878838920550403	14.265601356671121	-1.192034969355873	0.9285714285714286	0.19430786322986943	294.0	39.235264793006586	11.572166659137812	0.973012923449552	14.0	11.0	7.0	156.23999999999998	56.0	56.0	4.0	3.0	3.0	0.0	3.0	3.0	2.0	2.0	4.0	0.42857142857142855	11.0	3.0	14.0	3.0	62.0	0.42857142857142855	761.9280000000002	7.0	11.0
Cl.Cl.Cc1ccc(s1)-c1ccc(CN2CCC(O)(Cn3cnc4c(-c5ccc(CN)cc5)n(C)nc4c3=O)CC2)c(Cl)c1	1	662.0870000000001	5.816720000000007	0.28136061794227796	-0.3879233260923115	13.411112023034313	-1.0039371070372192	1.0232558139534884	0.22816235674046928	228.0	28.725039392385707	7.998278215539363	2.115997086805e-06	12.0	7.0	6.0	102.20000000000002	43.0	43.0	5.0	1.0	1.0	0.0	1.0	1.0	2.0	3.0	5.0	0.3225806451612903	9.0	2.0	8.0	3.0	46.0	0.3225806451612903	662.0870000000001	6.0	7.0
CC1(C[C@@](C(O1)(C)C)([C@@H]2CCCCCN2)O)C	0	241.37499999999994	2.2272	0.11092281269862952	-0.38514296040698	11.116921296296296	-0.7491666666666668	1.1176470588235294	0.7394707328973381	100.0	12.734204518682008	4.406031358441951	2.21253376468528	3.0	1.0	2.0	41.489999999999995	17.0	17.0	0.0	2.0	2.0	0.0	2.0	2.0	0.0	0.0	0.0	1.0	3.0	2.0	3.0	2.0	18.0	1.0	241.37499999999994	2.0	1.0
OC1(Cn2cnn3cccc3c2=O)CCN(CC1)C(=O)C(Cc1ccccc1)C#N	1	405.4580000000001	1.2319799999999996	0.27727438402292104	-0.387883874569213	12.82783096806726	-1.1023881146811334	1.1666666666666667	0.6876884852930102	154.0	21.13961743368831	5.730662571439666	1.403245138305141	8.0	5.0	4.0	103.63	30.0	30.0	3.0	1.0	1.0	0.0	1.0	1.0	1.0	2.0	3.0	0.36363636363636365	7.0	1.0	8.0	1.0	33.0	0.36363636363636365	405.4580000000001	4.0	5.0
CSc1nc(sn1)SCSc2c(c(nc(c2Cl)Cl)Cl)Cl	0	425.24	6.110500000000001	0.20040229448625255	-0.2211421164372295	6.08246799410595	0.1473622058123325	1.0	0.32706746922919105	108.0	14.698306133819765	1.9142598182695896	2.0387595826973275	11.0	5.0	2.0	38.67	20.0	20.0	2.0	0.0	0.0	0.0	0.0	0.0	0.0	2.0	2.0	0.2222222222222222	7.0	0.0	3.0	0.0	21.0	0.2222222222222222	425.24	2.0	5.0
CN(Cc1ccccc1O)C(=O)N[C@@H](c2ccc(cc2)Cl)c3ccsc3	0	386.90400000000005	5.0381000000000045	0.317693928818296	-0.5076042867744587	12.715076198174742	-0.2658917023599572	1.1153846153846154	0.6450941182300954	134.0	18.518297090128673	4.093496333376987	1.767676893039552	6.0	5.0	3.0	52.57	26.0	26.0	3.0	0.0	0.0	0.0	0.0	0.0	2.0	1.0	3.0	0.15	3.0	2.0	4.0	2.0	28.0	0.15	386.90400000000005	3.0	5.0
COC(=O)c1ccc(N2CCC(O)(Cn3cnc4c(Br)n(C)nc4c3=O)CC2)c(Cl)c1	1	510.7760000000002	2.364	0.33739806653894067	-0.46541688418006827	12.801662006980923	-1.055427319560617	1.2903225806451613	0.5376369568830145	164.0	22.336134335324456	5.611763539181806	1.492488296279563	11.0	4.0	4.0	102.48000000000002	31.0	31.0	3.0	1.0	1.0	0.0	1.0	1.0	1.0	2.0	3.0	0.4	9.0	1.0	9.0	1.0	34.0	0.4	510.7760000000002	4.0	4.0
Cc1ccc(s1)/C(=N/c2nc3ccccc3s2)/[O-]	0	273.362	3.104820000000002	0.2091520183481394	-0.85755812142804	11.914637188208616	-0.2155961829176114	1.1666666666666667	0.531842479961418	90.0	12.535169427003234	2.430930307445946	1.9960497687484147	5.0	2.0	3.0	48.31	18.0	18.0	3.0	0.0	0.0	0.0	0.0	0.0	1.0	2.0	3.0	0.07692307692307693	5.0	0.0	3.0	0.0	20.0	0.07692307692307693	273.362	3.0	2.0
Cn1cc(cn1)C(=O)N1CCC(O)(Cn2cnc3n(c(Cl)cc3c2=O)-c2ccccc2)CC1	1	466.92900000000026	2.2413999999999996	0.26247396327032907	-0.3878838886087957	13.167208748491285	-1.1143932639630685	1.1818181818181819	0.4970986832098187	170.0	23.16456146007064	6.15268608009386	1.3575212196968713	10.0	4.0	5.0	98.18	33.0	33.0	4.0	1.0	1.0	0.0	1.0	1.0	1.0	3.0	4.0	0.30434782608695654	8.0	1.0	9.0	1.0	37.0	0.30434782608695654	466.92900000000026	5.0	4.0
c1cc(c(cc1[N+](=O)[O-])S(=O)(=O)NCc2[nH]ccn2)NN	0	312.311	0.0819999999999998	0.2704412638036448	-0.34748605887695844	12.210979780801207	-3.992083333333332	1.4285714285714286	0.33405941770362096	112.0	15.457819157813606	2.6055195031746825	2.3294263999558615	11.0	6.0	2.0	156.04	21.0	21.0	2.0	0.0	0.0	0.0	0.0	0.0	1.0	1.0	2.0	0.1	7.0	4.0	10.0	5.0	22.0	0.1	312.311	2.0	6.0
[truncated: 155 more rows]
