# Supplementary material for: Screening of Natural Product-Derived USP7 Inhibitors for Cancer Therapy via Integrated Machine Learning and Molecular Simulations
Source: Curr Issues Mol Biol. 2026 Jun 16;48(6):621. doi: 10.3390/cimb48060621 (PMC13297843; doi:10.3390/cimb48060621)
Supplement: Supplementary file 1 [file cimb-48-00621-s001.zip › File S5.csv]

PubChem Ids	smiles	MolWt	NumHDonors	NumHAcceptors	MolLogP
160705	COc1cc([C@@H]2c3cc4c(cc3C[C@H]3COC(=O)[C@@H]32)OCO4)cc(OC)c1O	384.384	1	7	2.6153
122667	COc1cc([C@@H]2c3cc4c(cc3[C@H](O)[C@H]3COC(=O)[C@H]23)OCO4)cc(OC)c1O	400.383	2	8	2.1062
10611938	COc1cc2c(c(O)c1C)C(=O)c1ccccc1C2=O	268.268	1	4	2.48462
10611938	COC(=O)[C@H]1[C@@H](O)[C@@]2(O)c3c(OC)cc(OC)cc3O[C@@]2(c2ccc(OC)cc2)[C@@H]1c1ccccc1	492.524	2	8	3.1354
162931346	CC(=O)[C@@H]1c2oc3c4c(cc(O)c3c(=O)c2C[C@@H]2[C@H]1C(=O)OC2(C)C)OC(C)(C)C=C4	424.449	1	7	3.4793
65126	CC(C)c1cc2c(c(O)c1O)[C@@]1(C(=O)O)CCCC(C)(C)[C@@H]1CC2	332.44	3	3	4.3161
345501	COc1cc([C@@H]2c3cc4c(cc3C[C@H]3COC(=O)[C@@H]32)OCO4)cc(OC)c1OC	398.411	0	7	2.9183
443014	COc1cc([C@@H]2c3cc4c(cc3C(=O)[C@H]3COC(=O)[C@H]23)OCO4)cc(OC)c1OC	412.394	0	8	2.5585
9978176	COc1cc([C@H]2c3cc4c(cc3C[C@H]3COC(=O)[C@H]32)OCO4)cc(OC)c1OC	398.411	0	7	2.9183
442879	O=C1OC[C@H](Cc2ccc3c(c2)OCO3)[C@H]1Cc1ccc2c(c1)OCO2	354.358	0	6	2.7184
42607512	CC(C)=CCc1c(O)ccc2c1O[C@@]1(O)c3cc4c(cc3OC[C@@]21O)OC(C)(C)C=C4	422.477	3	6	3.9028
15276284	CC(C)c1c(O)c2c(c3c1OCO3)[C@@]1(C)CCCC(C)(C)[C@@H]1[C@H]2C=O	344.451	1	4	4.6244
11688549	COc1c(O)c2c(c(O)c1C(C)C)C(=O)[C@@H]1C(C)(C)CCC[C@]21C	332.44	2	4	4.5101
114917	Cc1coc2c1C(=O)C(=O)c1c-2ccc2c(C)cccc12	276.291	0	3	4.09564
162957515	CC1(C)CCc2cc([C@H]3CC(=O)c4c(O)cc(O)cc4O3)c3c(c2O1)OC(C)(C)[C@@H](O)C3	440.492	3	7	3.9823
